# Supplementary material for: GFI1 regulates hair cell differentiation by acting as an off-DNA transcriptional co-activator of ATOH1, and a DNA-binding repressor
Source: Sci Rep. 2022 May 12;12:7793. doi: 10.1038/s41598-022-11931-0 (PMC9098437; doi:10.1038/s41598-022-11931-0)
Supplement: Supplementary file 2 — Supplementary Table S1. [file 41598_2022_11931_MOESM2_ESM.xlsx]

## Sheet: 1378 hair cell genes
ProbeID	Symbol	Expr	FoldChange	P-value	adj-P
NM_021347	Gsdma	262.486	1690.36	3.10413e-57	1.80629e-55
NM_053093	Tac4	1901.46	1486.63	2.02912e-115	1.53042e-112
NR_033550	Gm10248	188.622	1214.41	2.19806e-47	8.69031e-46
NM_001165957	Txndc6	477.046	1023.64	7.30431e-74	8.68106e-72
NM_001195693	Plscr5	1512.31	951.001	2.24962e-106	1.02593e-103
NM_172143	Ofcc1	1099.5	944.804	6.66174e-98	1.86624e-95
NM_177696	Gdpd4	137.791	886.873	8.96823e-39	2.46658e-37
NM_177822	Mslnl	16713.5	870.343	2.05155e-131	6.70515e-128
NM_011998	Chst4	1697.13	825.2	1.97003e-41	5.98022e-40
NM_144803	Chrna2	381.286	817.955	1.47591e-66	1.32158e-64
NM_001100182	Cyp2j12-ps	407.349	814.698	5.82579e-73	6.60369e-71
NM_080459	Strc	11791.4	802.19	3.92774e-55	2.09301e-53
NM_011887	Scn11a	11604	797.871	8.49943e-140	1.66674e-135
NM_172873	Cdcp2	1511.17	764.109	2.85462e-38	7.74261e-37
NM_001033477	Gm1322	1574.21	737.961	2.91552e-98	8.53334e-96
NM_001160178	Klhdc7b	7934.94	714.936	1.23773e-58	7.63267e-57
NM_001160424	Tgm7	107.926	694.439	8.33312e-33	1.78203e-31
NM_001081104	Chrna9	12030.1	691.694	2.97162e-86	5.8862e-84
NM_025469	Clps	314.803	675.159	2.55351e-60	1.67473e-58
NM_021408	Ush2a	32496.8	668.099	2.45894e-40	7.14369e-39
NM_008938	Prph2	3312.96	651.662	1.12948e-118	1.00678e-115
NM_029285	1700001C02Rik	555.989	651.478	1.61815e-77	2.20361e-75
NR_033430	Gm2694	1874.66	626.965	1.66872e-106	7.79133e-104
NM_148413	Myo3a	7421.25	618.731	1.50795e-128	3.28566e-125
NM_177307	Cyp4f39	2801.13	616.76	2.56674e-61	1.7477e-59
NM_001099331	R3hdml	14885.8	604.694	2.34016e-132	9.17809e-129
NM_138945	Pou4f3	25774.5	602.423	2.01027e-76	2.62809e-74
NM_148951	Gipc3	8185.54	600.871	3.78137e-37	9.69317e-36
NM_001195048	Pak3	162.689	599.622	1.23402e-19	1.48461e-18
NM_001033410	Gm757	1690.4	588.07	5.2863e-103	1.88481e-100
NM_001033426	Grxcr2	8326.39	584.267	2.4491e-127	4.36608e-124
NM_138674	Pkhd1l1	4441.28	578.115	1.22524e-48	5.11212e-47
NM_026571	Lhfpl5	32615.7	573.769	5.35142e-135	3.49805e-131
NM_173421	BC030476	1209.33	556.344	1.66349e-96	4.34948e-94
NM_001081140	Kcna10	3396.74	553.5	3.39014e-115	2.37431e-112
NM_001080933	Ankfn1	4083.56	550.966	5.06709e-19	5.9111e-18
NM_013628	Pcsk1	2286.84	550.72	6.52103e-66	5.6583e-64
NM_013580	Ldhc	254.297	545.2	9.39504e-54	4.82295e-52
NM_001039124	Kncn	3310.15	542.873	8.90502e-115	6.02164e-112
NR_027825	4930470P17Rik	1293.64	529.033	6.62676e-98	1.86624e-95
NM_001004141	Cyp2j11-ps	261.623	523.246	8.237e-59	5.11163e-57
NM_010712	Lhx4	216.542	507.242	1.76543e-47	7.03662e-46
NM_029182	Rasd2	127826	507.234	6.44897e-136	6.32321e-132
NM_001018019	Grxcr1	10736.9	505.351	1.6302e-126	2.45909e-123
NM_001081424	Chrna10	25097	503.115	6.36729e-127	1.04052e-123
NM_001160353	Grm2	1917.84	499.149	3.08681e-106	1.37573e-103
NM_138655	Tmc2	1621.73	497.489	5.11649e-103	1.85804e-100
NM_172916	Hydin	3181.59	496.831	2.5697e-115	1.86636e-112
NM_009717	Neurod6	1190.47	494.787	2.02979e-96	5.2374e-94
NM_172534	4932411E22Rik	4916.5	492.751	1.40649e-47	5.63232e-46
NM_001195091	Gm6537	86015.3	492.116	4.09489e-134	2.00752e-130
NM_206973	Gpr152	2446.19	480.905	2.7271e-109	1.3866e-106
NM_007500	Atoh1	19042.1	474.258	6.22679e-130	1.74439e-126
NR_015490	4930558C23Rik	413.061	462.262	5.92317e-67	5.40248e-65
NM_001160253	Cabp2	214.298	459.285	9.31554e-49	3.89505e-47
NM_178872	Trim36	193.73	453.701	8.42627e-47	3.23998e-45
NM_001039653	Lhx3	14148.4	452.087	5.5757e-128	1.09339e-124
NM_013833	Rax	191.346	448.106	1.62232e-46	6.17744e-45
NM_001029984	Fcrlb	12844.7	448.071	3.47497e-25	5.44283e-24
NM_027963	Wdr16	5978.23	443.55	7.75712e-120	8.00617e-117
NM_001033292	Espnl	35336.5	432.641	1.51787e-129	3.72068e-126
NM_013570	Krt33b	375.34	419.957	1.09133e-63	8.59476e-62
NM_027951	Tekt4	431.034	410.752	2.83462e-67	2.60971e-65
NM_133893	Oas1d	813.173	410.71	2.61445e-85	4.92975e-83
NM_001033770	Gm904	124.935	401.519	3.96701e-35	9.38397e-34
NM_009604	Chrng	18988.5	398.719	7.9585e-126	1.11476e-122
NM_175012	Grp	12058.5	395.216	6.80422e-121	7.41282e-118
NM_026652	4930547C10Rik	636.562	389.99	1.54327e-26	2.54743e-25
NM_010916	Nhlh1	9522.4	380.593	4.27177e-121	4.92761e-118
NM_177376	Myo3b	10718.1	374.468	2.62133e-123	3.42696e-120
NM_177738	BC048671	199.795	367.805	1.201e-47	4.82616e-46
NM_001195229	Nek10	945.951	363.405	1.86045e-60	1.2284e-58
NM_010203	Fgf5	388.869	356.961	2.38741e-63	1.83597e-61
NM_029946	Efcab6	534.748	344.21	2.51532e-73	2.9015e-71
NM_026188	1700028P14Rik	708.686	344.004	2.37172e-79	3.44514e-77
NM_026814	Dysfip1	5854.59	336.876	1.74482e-104	6.98283e-102
NM_177465	Umodl1	10437.9	331.222	3.76185e-95	9.45767e-93
NM_001081432	Ptprq	32675.7	331.022	2.40685e-71	2.57914e-69
NM_028735	Ttc21a	16745.9	329.524	2.78088e-122	3.40832e-119
NM_030063	Acbd7	6287.6	328.006	2.74681e-113	1.68328e-110
NM_027041	1700003M02Rik	5974.36	324.399	6.66906e-116	5.44917e-113
NM_001101038	Siglec15	138.444	323.939	1.57229e-30	3.0588e-29
NM_007835	Dctn1	820.932	315.245	7.41828e-20	9.02435e-19
NM_007540	Bdnf	156.249	312.498	6.73454e-44	2.30077e-42
NM_177028	5330437I02Rik	10114.3	311.357	5.52797e-119	5.16208e-116
NM_010131	Emx1	447.102	310.924	1.12319e-67	1.06405e-65
NM_172890	Slc6a11	13127	309.753	4.00285e-117	3.41286e-114
NM_001034037	1700024G13Rik	225.633	305.382	3.7138e-49	1.57295e-47
NM_027928	Chst13	3835.04	300.701	7.14424e-50	3.1064e-48
NM_172485	Thsd7b	28906.7	298.1	4.89799e-119	4.80248e-116
NM_026884	Fam57b	586.833	296.115	1.39849e-74	1.72481e-72
NM_001001322	Adamts13	996.65	291.403	9.19104e-32	1.87942e-30
NM_133207	Kcnh7	1541.32	289.409	1.12582e-26	1.87414e-25
NM_019446	Barhl1	561.825	283.453	2.54087e-73	2.91383e-71
NM_026713	Mogat1	3640.07	280.182	2.57669e-105	1.09845e-102
NM_007389	Chrna1	5903.29	278.477	8.90691e-110	4.85179e-107
NM_172834	Loxhd1	6198.8	277.373	4.2146e-81	6.83044e-79
NM_016889	Insm1	2908.63	276.928	1.78374e-102	6.03088e-100
NM_183224	Fam19a3	6246.74	276.846	8.74545e-110	4.85179e-107
NM_025357	Smpx	11162.5	275.918	2.51129e-113	1.5886e-110
NM_001033460	Gm1060	3801.38	274.507	8.53069e-106	3.71748e-103
NM_001163267	Ccdc147	256.963	264.514	3.27232e-53	1.64118e-51
NM_008791	Pcp4	26486.5	259.873	1.03564e-115	8.12359e-113
NM_199058	Gpr6	129.597	259.195	9.55587e-39	2.62085e-37
NM_177859	Aknad1	590.978	257.578	4.88223e-48	1.99045e-46
NM_015773	Spag6	6087.47	256.114	4.80084e-109	2.35361e-106
NM_198637	1700016K19Rik	1375.91	254.438	1.71008e-90	3.81075e-88
NM_207666	Dlk2	22935.9	253.52	2.24087e-113	1.46479e-110
NM_001170744	Ctbp2	2032.24	248.825	1.72304e-31	3.47621e-30
NM_001190325	Igll1	2449.96	244.972	2.30278e-98	6.84205e-96
NM_080854	Slc34a3	171.372	244.896	2.63481e-42	8.38776e-41
NM_024204	Ankrd22	2502.88	240.044	1.89416e-99	5.80382e-97
NM_007866	Dll3	14095.4	239.864	4.4621e-111	2.57358e-108
NM_001114677	Gm14160	388.376	237.548	1.96048e-61	1.35369e-59
NM_001081270	Dscaml1	6513.48	235.836	2.75764e-109	1.3866e-106
NM_001033980	Fam92b	962.575	235.577	8.14319e-83	1.40077e-80
NM_029604	1700027A23Rik	115.632	231.264	4.14094e-36	1.00624e-34
NM_001081425	Rbm24	16001.6	229.243	9.38681e-113	5.57804e-110
NM_020287	Insm2	333.812	225.638	1.33716e-57	7.8981e-56
NM_019568	Cxcl14	7379.77	219.955	1.91996e-107	9.18304e-105
NM_177769	Elmod1	5228.6	218.738	3.82893e-104	1.50171e-101
NM_001039122	Defb25	2047.86	217.277	7.06749e-80	1.05797e-77
NM_013809	Cyp2g1	107.733	215.467	7.14051e-12	5.28598e-11
NM_172948	Mgat5b	22037.1	214.706	2.41637e-109	1.28068e-106
NM_148944	Chrnb4	2903.06	212.458	1.00641e-98	3.03625e-96
NM_172864	Wdr63	2380.88	212.351	1.63883e-96	4.34291e-94
NM_001004182	Gm5567	1312.67	212.211	1.14725e-20	1.45804e-19
NM_172526	Ttc24	3966.93	210.543	2.9545e-102	9.81994e-100
NM_008078	Gad2	700.424	209.191	3.30474e-16	3.2615e-15
NM_029152	Efcab10	389.935	208.707	1.82532e-61	1.26931e-59
NM_177843	Gm14461	153.168	206.983	2.65002e-38	7.20762e-37
NM_010278	Gfi1	10651.1	205.116	5.77804e-105	2.4108e-102
NM_133849	Hrh3	1480.15	203.274	8.32247e-89	1.79345e-86
NM_019626	Cbln1	4453.27	200.593	8.63295e-101	2.73052e-98
NM_177102	Tmem91	3676.33	196.324	3.2266e-101	1.03727e-98
NM_001042606	Sstr2	480.31	195.793	5.35403e-66	4.68717e-64
NM_001042715	Ccdc135	1638.01	195.588	2.30476e-89	5.02182e-87
NM_013688	Tcte1	729.627	191.113	2.89032e-74	3.52044e-72
NM_172515	Zbbx	104.053	191.074	5.98721e-31	1.18118e-29
NM_001033340	Lrrc30	110.75	189.537	2.78512e-31	5.57308e-30
NM_001101431	2510049J12Rik	7534.07	186.141	3.34918e-103	1.2392e-100
NM_172878	Ttc34	9144.41	182.223	1.29755e-103	4.98922e-101
NM_028231	Kcnmb2	6701.09	181.559	1.25558e-100	3.90825e-98
NM_001111140	Lrrc10b	10774.8	180.609	1.60045e-103	6.03553e-101
NM_183096	Ttc29	2324.72	179.639	1.0689e-91	2.46601e-89
NM_010808	Mmp24	11352.7	179.359	1.61993e-102	5.57313e-100
NM_001081658	Dytn	1587.9	178.74	1.00506e-87	2.07466e-85
NR_028123	1600029I14Rik	180.585	178.274	6.96179e-42	2.1739e-40
NM_177066	Tnni3k	2094.93	178.079	1.57191e-92	3.71387e-90
NM_001190483	Pcsk5	5707.54	175.865	1.48871e-90	3.35558e-88
NM_172535	Iqub	945.704	174.664	3.26638e-80	5.12429e-78
NM_130453	Gpha2	728.338	174.597	3.71145e-45	1.3233e-43
NM_029297	Dynlrb2	3783.06	173.326	6.04224e-97	1.62313e-94
NM_001164655	9530053A07Rik	1100.71	172.302	1.09086e-82	1.86015e-80
NM_009513	Nrsn1	3683.66	170.552	2.41275e-95	6.14468e-93
NM_001195544	Gm12	795.547	169.979	2.0844e-73	2.41864e-71
NM_001171512	Obscn	12011.5	168.533	1.54024e-104	6.29254e-102
NM_001048142	Bdnf	249.12	168.137	1.63404e-42	5.279e-41
NM_172492	Lrtm2	170.352	168.116	3.40239e-15	3.16213e-14
NM_172455	Tmprss7	2204.57	167.861	9.10543e-92	2.12568e-89
NM_026886	Srrm4	8899.87	164.984	4.07425e-102	1.3316e-99
NM_198414	Paqr9	3121.56	164.763	2.59725e-30	5.00316e-29
NM_001039495	Ccdc108	2091.52	164.644	1.86954e-69	1.88009e-67
NM_009217	Sstr2	477.655	161.149	1.83832e-63	1.43054e-61
NM_008579	Meig1	229.918	159.404	3.79678e-47	1.4891e-45
NM_009182	St8sia3	6055.33	159.273	3.7452e-98	1.08005e-95
NM_009885	Cel	979.67	157.975	2.78964e-77	3.72142e-75
NM_001037712	Kcnh6	12791.5	154.773	1.5045e-102	5.26843e-100
NM_025749	Zfp474	1733.51	154.38	1.65159e-87	3.37372e-85
NM_007877	Drd3	290.659	152.063	8.6748e-52	4.08925e-50
NM_175280	4930529M08Rik	306.613	148.266	1.1506e-52	5.59885e-51
NM_029341	Capsl	1450.33	147.557	3.47022e-84	6.30103e-82
NM_172461	Nek11	2134.23	144.711	6.4337e-88	1.35661e-85
NM_020013	Fgf21	952.025	144.37	5.4405e-76	7.01896e-74
NM_198306	Galnt9	1374.5	143.72	2.63595e-52	1.26384e-50
NM_021492	Ap3b2	15765.6	141.813	3.12842e-97	8.5206e-95
NM_001005423	Mreg	16063	139.686	1.36424e-97	3.768e-95
NM_027697	4933413G19Rik	1082.66	138.732	1.61227e-78	2.27458e-76
NM_007402	Adam7	118.621	138.207	4.91028e-32	1.01252e-30
NM_176847	Ush1g	815.769	137.532	3.25019e-60	2.12454e-58
NM_172802	Fscn2	8200.82	133.781	3.4528e-45	1.23332e-43
NM_008967	Ptgir	4722.92	133.553	1.59966e-93	3.87276e-91
NR_026924	1700020N18Rik	124.7	132.921	3.08889e-19	3.6424e-18
NM_001011732	Xkr7	385.262	131.694	6.97084e-15	6.31984e-14
NM_153527	Dnajb13	2130.08	130.222	1.47915e-86	2.99033e-84
NM_023370	Cdh23	45229.8	130.118	8.06115e-27	1.35249e-25
NM_001033461	Lrrc43	619.387	126.924	1.76998e-67	1.65282e-65
NM_007693	Chga	12993.3	126.736	1.29603e-93	3.1769e-91
NM_001162957	Rsph4a	1344.12	125.157	3.92197e-80	6.00858e-78
NM_027152	Cd164l2	8438.93	124.238	7.59685e-94	1.88575e-91
NM_001033621	Myot	716.19	123.914	1.11889e-69	1.13686e-67
NM_001163317	Clrn2	395.274	123.412	4.29843e-57	2.4865e-55
NM_001081388	Rimbp2	4391.6	121.814	4.68386e-91	1.06803e-88
NM_008240	Foxj1	10620.6	119.103	3.26344e-93	7.80441e-91
NM_027040	1700007K13Rik	937.241	114.175	1.00559e-72	1.13331e-70
NM_009897	Ckmt1	9069.38	107.487	2.23632e-89	4.92744e-87
NM_027660	Tekt3	264.016	107.173	1.76359e-47	7.03662e-46
NM_008725	Nppa	1704.38	106.024	1.78006e-79	2.64446e-77
NM_001081025	4932425I24Rik	1750.15	105.283	5.50709e-80	8.30723e-78
NM_010060	Dnahc11	825.647	101.53	1.85262e-71	2.00051e-69
NM_138650	Dgkg	2179.56	99.8163	2.90143e-81	4.74142e-79
NM_001004173	Sgpp2	9011.85	99.4075	9.91785e-88	2.06903e-85
NM_153054	Slc18a1	1430.48	99.3316	9.43729e-77	1.24205e-74
NM_026648	Lrrc50	458.78	98.5697	8.50158e-60	5.41286e-58
NM_013645	Pvalb	23332	98.4347	6.01915e-88	1.28299e-85
NM_025290	Rsph1	2344.31	98.1692	1.23476e-80	1.9686e-78
NM_133365	Dnahc5	222.592	98.107	7.65289e-44	2.60007e-42
NM_025850	Fank1	1719.54	96.1188	2.06294e-78	2.88959e-76
NR_029381	5330413P13Rik	339.558	95.3517	1.37369e-52	6.66782e-51
NM_001080934	Slc16a5	2822.93	95.1159	5.44342e-82	9.12354e-80
NM_178915	Tmem179	5311.02	95.0874	6.26115e-84	1.12643e-81
NR_030683	Gm14207	280.425	94.1955	4.09091e-47	1.59806e-45
NM_022886	Scel	505.083	94.1652	6.4718e-60	4.13394e-58
NM_175522	Elfn1	6440.84	93.4896	2.26298e-85	4.30845e-83
NM_007583	Cacng2	565.41	93.1217	1.10787e-60	7.33967e-59
NM_173027	Ip6k3	460.491	91.8334	9.32153e-57	5.31381e-55
NM_001080711	Dfnb59	3831.3	91.5089	1.02003e-83	1.80205e-81
NM_001166705	1700101E01Rik	1689.29	90.1809	3.61836e-75	4.57781e-73
NM_001080813	Rab11fip1	3025.38	89.8361	9.81529e-67	8.91101e-65
NM_001033773	Ube2u	513.062	89.0608	1.69282e-58	1.03738e-56
NM_029044	Lrrc48	11170.9	88.6643	9.8865e-86	1.91955e-83
NM_010267	Gdap1	3993.15	88.5921	1.63317e-81	2.6913e-79
NM_199152	Obscn	2575.5	88.3569	7.10202e-64	5.63849e-62
NM_201531	Kcnf1	3470.41	87.5739	1.97308e-80	3.12033e-78
NM_181549	Clec18a	16191.5	87.5499	1.59891e-86	3.19945e-84
NM_001081275	1700009P17Rik	3555.16	87.2764	3.89225e-80	6.00858e-78
NM_172439	Inpp5j	2411.22	85.9336	1.86795e-79	2.75417e-77
NM_001161548	Tmem184a	248.751	85.7713	1.05348e-37	2.78797e-36
NM_001159344	Casz1	9969.7	85.4827	1.18011e-84	2.18321e-82
NM_001163145	1810041L15Rik	8072.73	84.7264	8.95567e-84	1.59655e-81
NM_010859	Myl3	274.584	84.3636	9.96473e-46	3.63889e-44
NM_183204	Rnf182	12177.1	84.3196	1.67243e-84	3.06509e-82
NM_207687	Espn	1127.75	84.0928	3.76623e-25	5.88962e-24
NM_029335	1700026D08Rik	656.126	84.0844	3.65087e-62	2.64183e-60
NM_053271	Rims2	5720.15	83.6889	1.77939e-85	3.42096e-83
NM_080729	Il25	1028.56	83.5583	1.07428e-69	1.09722e-67
NM_029309	Morn5	959.175	83.4137	3.43598e-65	2.89182e-63
NM_027728	Enkur	1884.9	83.0607	1.57375e-43	5.30261e-42
NM_001081397	Myo16	7117.75	82.6125	1.15467e-43	3.89726e-42
NM_177086	Zmat4	7258.03	82.163	1.11459e-84	2.08163e-82
NM_001007460	Zdhhc23	1327.31	81.3989	3.45453e-74	4.18169e-72
NM_009602	Chrnb2	7130.51	81.1258	5.97154e-81	9.59852e-79
NM_153131	Unc5a	10603.1	80.9698	5.68814e-83	9.95933e-81
NM_181422	Pkd2l1	7796.21	79.5605	8.57333e-86	1.68123e-83
NM_008405	Itgb2l	664.071	79.1343	1.27863e-63	9.98965e-62
NM_001033443	Cdkl4	3539.82	77.2915	2.3108e-79	3.3817e-77
NM_172466	Adamts18	593.873	77.214	3.3511e-60	2.18322e-58
NM_019500	Cldn14	446.603	76.3606	1.95145e-54	1.03148e-52
NM_008595	Mfng	10493.5	76.0808	6.53353e-83	1.13383e-80
NM_010588	Jag2	41818.9	75.9741	2.72076e-58	1.64673e-56
NM_028877	4432412L15Rik	3590.81	75.8026	3.98334e-80	6.0553e-78
NM_013471	Anxa4	58650.6	74.3783	1.25462e-82	2.12096e-80
NM_025725	Ccdc96	2422.62	74.3353	6.74942e-76	8.65073e-74
NM_133689	4930579J09Rik	927.971	72.2308	4.91279e-65	4.09956e-63
NM_001195128	Gm5294	203.621	70.9484	6.59588e-38	1.7598e-36
NM_011037	Pax2	6188.58	70.897	3.29854e-80	5.13369e-78
NM_007865	Dll1	4063.85	70.4522	8.02369e-78	1.10031e-75
NM_173778	Sh2d7	8380.69	70.2715	1.21652e-78	1.72869e-76
NM_011569	Tekt1	4348.47	69.3199	2.14188e-77	2.89376e-75
NM_001081283	Tmem28	479.103	69.2218	3.55923e-53	1.77599e-51
NM_001142728	Lrrc9	157.197	68.9905	4.61696e-18	5.06652e-17
NM_172861	Slc7a14	6690.93	68.9485	5.15162e-79	7.42818e-77
NM_008497	Lhb	108.087	68.7767	1.55083e-27	2.69369e-26
NM_146117	Lrrc26	355.006	68.3969	1.00468e-47	4.04555e-46
NM_207268	Ccdc87	874.397	68.0187	1.12971e-63	8.86142e-62
NM_145526	P2rx3	19815.8	67.6645	2.15445e-77	2.89376e-75
NM_001099633	Dnahc9	1140.49	67.6246	2.9475e-67	2.70096e-65
NM_001145360	Gm9047	615.553	67.4736	4.45958e-17	4.5955e-16
NM_153518	Ccdc65	3888.39	67.4485	8.14146e-76	1.03671e-73
NM_178689	Eno4	1751.6	66.956	2.31911e-69	2.3203e-67
NM_177816	Sh2d4b	1234.59	66.5125	5.01322e-23	7.15497e-22
NM_026763	Col6a4	242.644	66.3416	1.07853e-41	3.32548e-40
NM_001081679	Tomt	9470.01	66.2177	2.92389e-78	4.03785e-76
NM_019457	Lrrc6	246.976	66.0726	8.76112e-35	2.05019e-33
NM_001081078	Lct	1072.75	66.0412	8.56314e-66	7.3975e-64
NM_017480	Icos	310.075	65.7238	2.17674e-47	8.62341e-46
NM_009447	Tuba4a	17069	65.7061	3.67452e-75	4.61906e-73
NM_001081348	Hecw1	3068.51	65.5465	7.42134e-74	8.76702e-72
NM_029195	Ccdc146	553.232	65.1286	1.79412e-32	3.78716e-31
NM_133191	Eps8l2	15530.2	64.0525	6.44733e-79	9.22863e-77
NM_001033289	Slc9a2	2859.27	63.4668	1.16241e-61	8.17019e-60
NM_144891	Gdap1l1	4715.81	63.4397	1.30803e-73	1.52681e-71
NM_021600	Chrnd	140.237	62.5577	3.54857e-32	7.40293e-31
NM_080437	Celsr3	3879.84	61.3915	6.76817e-74	8.09291e-72
NM_194350	Mafa	113.572	61.3069	3.27442e-26	5.34204e-25
NM_011286	Rph3a	13879.8	60.8512	1.04671e-74	1.29911e-72
NM_170671	Mycbpap	3816.68	60.2449	3.22087e-72	3.56843e-70
NM_029173	Nxnl2	761.734	60.2301	9.02708e-59	5.58426e-57
NR_030676	A130049A11Rik	926.055	59.4978	1.49088e-61	1.04043e-59
NM_023537	Rab3b	11786	59.4258	4.77957e-76	6.20711e-74
NM_009307	Syt2	826.667	59.2837	4.36529e-46	1.63991e-44
NM_010321	Gnmt	3968.51	58.9289	1.22367e-72	1.37121e-70
NM_199223	Rtn4rl2	16907.8	58.4888	3.05558e-69	3.02626e-67
NM_177059	Fstl4	1476.03	58.0098	4.72034e-15	4.33767e-14
NM_175176	4922501L14Rik	1172.79	57.239	1.06262e-40	3.13824e-39
NM_019686	Cib2	44165.2	57.0886	1.59344e-74	1.95297e-72
NM_153805	Pkn3	10461.1	56.4137	4.54879e-74	5.4725e-72
NM_027759	Fsip1	272.517	55.7128	8.20129e-42	2.54473e-40
NM_011459	Serpinb8	898.552	55.1751	9.74625e-62	6.89978e-60
NM_176930	Nrcam	210.951	55.1281	2.36404e-37	6.12403e-36
NM_028055	Btbd17	2386.45	54.8605	2.1688e-70	2.28657e-68
NM_013873	Sult4a1	4876.3	54.5365	1.4227e-69	1.43811e-67
NM_018741	Igfbpl1	2467.22	54.2994	9.9867e-67	9.02485e-65
NM_021344	Tesc	8225.38	54.1522	1.85667e-71	2.00051e-69
NM_183022	Accn4	3178.88	53.7674	8.42177e-70	8.64664e-68
NM_183023	Rims4	597.546	53.6654	2.16901e-18	2.42361e-17
NM_008051	Fut1	898.796	53.4608	3.37957e-60	2.19449e-58
NM_030727	Slc26a5	165.191	53.0089	1.30031e-17	1.38733e-16
NM_207625	Acsl4	370.957	52.8156	1.05495e-18	1.20277e-17
NM_183309	Gm5111	295.883	52.3925	1.91419e-42	6.13355e-41
NM_054053	Gpr98	17877.6	52.0768	1.36648e-37	3.59206e-36
NM_008113	Arhgdig	4302.48	52.0262	1.14214e-67	1.0768e-65
NM_001013022	Odf3b	310.512	51.3535	2.23832e-42	7.13714e-41
NM_001024614	1700007G11Rik	371.83	50.5563	1.80234e-44	6.3227e-43
NM_207624	Ace	4184.35	50.3887	1.4473e-27	2.51833e-26
NM_011510	Abcc8	1330.27	50.1733	5.92995e-63	4.47255e-61
NM_001081083	Armc3	631.051	49.7254	4.18023e-53	2.0753e-51
NM_008663	Myo7a	74294.1	49.7125	1.82727e-37	4.75867e-36
NM_030677	Gpx2	2414.71	49.2489	1.35805e-65	1.16294e-63
NM_009608	Actc1	331.185	48.9676	4.2934e-43	1.43186e-41
NM_010679	Lalba	162.513	48.9095	2.5829e-14	2.26524e-13
NM_053106	Lmod1	11477.2	48.8384	9.90252e-72	1.09095e-69
NM_001144953	Vwa5b2	5875.06	48.2902	3.65748e-69	3.60418e-67
NM_130878	Cdhr1	1766.36	47.9372	4.22404e-61	2.84651e-59
NM_029696	Mdh1b	203.415	47.5789	3.58105e-34	8.21337e-33
NM_028708	Jakmip3	629.038	47.0257	1.51884e-52	7.35417e-51
NM_007694	Chgb	4357.93	47.0231	5.88472e-66	5.12886e-64
NM_018882	Gpr56	114.744	46.7295	2.72423e-19	3.22403e-18
NM_001001179	BC048546	327.563	46.2299	1.06929e-42	3.50648e-41
NM_172831	E230025N22Rik	363.227	46.1022	2.19465e-44	7.64425e-43
NM_008528	Blnk	1451.95	45.7336	2.92657e-62	2.13346e-60
NM_030017	Rdh12	2614.01	45.5515	2.97039e-64	2.38727e-62
NM_030725	Syt13	25653	45.4531	2.33627e-69	2.32559e-67
NM_178378	Iqcg	2962.49	45.4284	3.06408e-46	1.15551e-44
NM_148946	Slc8a2	44913.8	45.3891	3.06905e-35	7.29505e-34
NM_177034	Apba1	39638.4	45.2919	3.44467e-70	3.59308e-68
NM_031867	Tas1r1	1726.57	44.8122	1.14936e-53	5.8543e-52
NM_001081156	Trnp1	19556	43.5177	3.01484e-68	2.92679e-66
NM_020047	Tacstd2	1727.57	43.0162	2.50631e-61	1.7125e-59
NM_007805	Cyb561	9838.19	42.9972	2.40788e-67	2.22729e-65
NM_001012402	Hs3st6	2543.14	42.6977	4.01036e-63	3.04819e-61
NR_028311	Gm4371	131.821	42.6214	1.24776e-27	2.17691e-26
NM_146026	Prr15l	6354.26	42.179	3.27318e-66	2.89131e-64
NM_025557	Pcp4l1	13483.5	42.0271	1.20422e-67	1.12989e-65
NM_177335	D930020B18Rik	1309.17	41.4155	1.01015e-60	6.7149e-59
NM_008506	Mycl1	26009.3	41.1314	1.00816e-67	9.59705e-66
NM_198610	Igsf21	3056.37	41.069	1.3658e-56	7.74084e-55
NM_026808	Fitm1	249.03	41.0076	3.57517e-37	9.17659e-36
NM_011861	Pacsin1	4302.44	40.7622	1.14152e-64	9.40554e-63
NM_080637	Nme5	3154.63	40.6364	3.60778e-62	2.62032e-60
NM_019454	Dll4	3022.79	40.4093	8.57649e-63	6.39487e-61
NM_175430	Ccdc40	11436.6	39.856	1.22878e-65	1.05686e-63
NM_029122	Iqca	172.554	39.8513	7.30118e-31	1.43033e-29
NM_029978	Fam57b	768.879	39.8358	4.57258e-53	2.25864e-51
NM_001163559	Lrriq1	287.489	39.7883	1.33395e-40	3.91599e-39
NM_153544	BC030867	8480.35	39.1509	1.00063e-63	7.91224e-62
NM_153394	Gpr156	10614.5	38.6843	2.26314e-66	2.00815e-64
NM_175223	Dnali1	380.781	38.6217	1.15651e-42	3.77987e-41
NM_198214	Snph	6477.56	38.2757	2.40843e-64	1.94359e-62
NM_023396	Rprm	12997.6	38.0316	6.2134e-64	4.95304e-62
NM_138663	Pcdha12	706.129	37.9446	5.66751e-13	4.55678e-12
NM_001018013	Izumo1	265.075	37.8682	1.77182e-16	1.77182e-15
NM_001195265	Pdzd7	4443.38	37.2283	1.61229e-64	1.31191e-62
NM_001134741	Tdrd5	244.087	36.7264	4.36679e-36	1.05981e-34
NM_019521	Gas6	30788.3	36.639	1.64491e-34	3.81737e-33
NM_001164569	Rffl	103.526	36.6313	1.90409e-19	2.26342e-18
NM_026731	Ppp1r14a	2403.16	36.5561	4.04358e-58	2.42491e-56
NM_001034878	Dnaic2	7953.45	36.5505	1.04897e-62	7.79179e-61
NM_177693	Lim2	221.863	36.4433	3.7295e-35	8.83278e-34
NM_170593	Disp2	3686.91	36.3504	1.12214e-59	7.12144e-58
NM_009937	Colq	604.622	36.234	2.34323e-24	3.54284e-23
NM_175668	Gpr4	7702.59	35.9919	1.26436e-61	8.85504e-60
NR_029460	6530402F18Rik	7282.34	35.8209	6.14805e-63	4.61928e-61
NM_207650	Dtna	17430.4	35.3673	1.3424e-64	1.10144e-62
NM_170779	Wwc1	48856.4	35.3497	1.41027e-64	1.15231e-62
NM_175214	Kif27	3356.23	35.2657	2.61102e-61	1.7717e-59
NM_008937	Prox1	6125.59	34.957	6.06627e-64	4.8555e-62
NM_023868	Ryr2	1615.06	34.8892	9.82037e-48	3.9625e-46
NM_173030	Galnt13	1126.81	34.5169	2.55574e-54	1.34005e-52
NM_172487	Prrt3	5667.59	34.344	5.41713e-60	3.4944e-58
NM_018870	Pgam2	6595.18	34.3373	4.78998e-54	2.49818e-52
NM_001033382	Cacna2d4	195.482	34.0433	7.35664e-32	1.50903e-30
NM_013696	Trhr	986.615	33.9912	1.00203e-53	5.13048e-52
NM_177711	4932411G14Rik	131.042	33.8934	1.33689e-25	2.13488e-24
NM_010320	Gng8	5408.59	33.8321	1.24696e-59	7.88806e-58
NM_178394	Jakmip1	1036.21	33.7204	4.51721e-51	2.03638e-49
NM_027864	Galnt14	1754.84	33.3873	1.24503e-55	6.80084e-54
NM_183259	2210020M01Rik	826.94	33.3825	1.52191e-51	7.05548e-50
NM_009660	Alox15	754.747	33.3068	2.39634e-50	1.05128e-48
NM_009623	Adcy8	2546.78	33.1234	7.99281e-57	4.56965e-55
NM_001163569	Kif9	432.1	32.6942	1.92174e-25	3.04897e-24
NM_010292	Gck	1441.34	32.4197	1.09708e-53	5.60252e-52
NM_133829	Mfsd6	4887.3	32.2578	1.27871e-45	4.65221e-44
NM_138301	Trpm2	916.507	32.0436	4.60783e-51	2.06772e-49
NM_177898	Nek5	298.236	32.0198	5.01209e-36	1.21492e-34
NM_029440	4930434E21Rik	236.388	31.9702	3.92244e-33	8.58472e-32
NM_177763	Lhfpl4	6212.94	31.8992	3.92041e-58	2.35826e-56
NM_013648	Rtn2	1639.4	31.8163	1.08204e-52	5.27833e-51
NM_001111142	Gm88	8919.14	31.8112	2.39712e-58	1.45534e-56
NM_001128103	Ano3	715.384	31.6809	7.83299e-48	3.16711e-46
NM_007902	Edn2	413.6	31.5451	2.50524e-41	7.55813e-40
NM_198611	B3gnt4	1503.03	31.3252	3.63187e-53	1.80764e-51
NM_028104	Ppp1r14d	141.913	31.1376	1.3632e-26	2.2559e-25
NM_029984	Fam159b	877.136	31.1141	8.54953e-50	3.70921e-48
NM_018857	Msln	104.98	30.8817	5.34993e-22	7.27545e-21
NM_170673	Cpne9	1234.55	30.6249	7.66364e-44	2.60007e-42
NM_025865	2310030G06Rik	3034.65	30.4743	1.72826e-57	1.01191e-55
NM_145820	Veph1	2365.83	30.4083	2.87618e-25	4.53028e-24
NM_183294	Cdkl1	786.886	30.3947	1.87646e-48	7.71434e-47
NM_173767	Insc	17638.1	29.8699	4.81555e-57	2.77744e-55
NM_172858	Pak7	911.003	29.7286	3.56961e-48	1.45834e-46
NM_027972	Ccdc19	819.168	29.7248	7.91502e-35	1.85662e-33
NM_024441	Hspb2	118.563	29.6044	2.81894e-23	4.05275e-22
NM_011322	Scn1b	4210.83	29.589	2.26097e-55	1.22055e-53
NM_008105	Gcnt2	1627.64	29.5342	2.58501e-23	3.72462e-22
NM_027026	Lrrc46	1720.72	29.3672	1.33679e-51	6.22669e-50
NM_013661	Sema5b	32913.1	29.3662	2.17585e-58	1.32511e-56
NM_011309	S100a1	29704.9	29.2991	5.33367e-58	3.18882e-56
NM_011136	Pou2af1	988.179	28.8313	3.8849e-49	1.64187e-47
NM_009348	Tectb	131443	28.8287	1.87139e-58	1.14324e-56
NM_027559	D19Ertd652e	1618.83	28.7423	4.77372e-53	2.35208e-51
NM_001162980	1700024P16Rik	210.748	28.5808	1.53138e-32	3.25004e-31
NM_001164806	Bend4	9489.8	28.4574	7.31277e-58	4.34556e-56
NM_029548	Rph3al	2499.96	28.4101	4.83709e-54	2.51606e-52
NM_001174107	Map3k9	4521.43	28.1962	1.26832e-55	6.90882e-54
NM_007765	Crmp1	201.101	28.1499	3.26353e-25	5.13071e-24
NM_011352	Sema7a	7831.25	28.1099	3.44821e-56	1.92648e-54
NM_010330	Emb	5611.12	28.1063	2.00664e-56	1.13075e-54
NM_175498	Pnma2	3601.1	28.011	8.82411e-54	4.54175e-52
NM_001081656	Neurl1B	10091.4	27.9617	2.32662e-56	1.30731e-54
NM_173862	Fam83a	543.847	27.8753	8.52108e-42	2.63562e-40
NM_019536	Dnahc10	499.427	27.7154	1.44584e-42	4.68643e-41
NM_011674	Ugt8a	6215.38	27.5883	2.35923e-56	1.32184e-54
NM_028430	Ppil6	743.932	27.1533	1.74239e-45	6.26941e-44
NM_153565	Pcsk9	1091.49	27.1148	1.86115e-25	2.95524e-24
NM_177420	Psat1	559.436	27.1035	6.12886e-44	2.0975e-42
NM_031393	Sytl1	1535.98	27.0701	1.14465e-49	4.94417e-48
NM_022014	Fn3k	328.641	27.0654	2.41982e-34	5.58267e-33
NM_001081291	Ccdc88b	1911.84	26.9607	2.52413e-52	1.21319e-50
NM_172447	A330021E22Rik	5135.63	26.9252	2.77836e-55	1.48863e-53
NM_027195	Casz1	166.428	26.8882	1.22122e-26	2.02435e-25
NM_013783	Mmel1	169.441	26.8531	3.60702e-27	6.15076e-26
NM_001081017	Unc79	1869.58	26.783	4.16993e-52	1.99445e-50
NM_001037928	Gm11992	403.03	26.7408	9.22845e-39	2.53459e-37
NM_021306	Ecel1	15111	26.6096	1.38764e-56	7.84198e-55
NM_172946	Krt222	391.52	26.5313	6.03686e-38	1.61538e-36
NM_019779	Cyp11a1	495.449	26.4404	5.93402e-41	1.76312e-39
NM_013517	Fcer2a	431.388	26.375	2.92566e-41	8.78595e-40
NM_178280	Sall3	17068.2	26.351	3.81858e-56	2.12734e-54
NM_198618	Dlgap3	3354.89	26.2562	7.41939e-52	3.50589e-50
NM_028300	Pih1d2	948.421	26.1355	1.93843e-46	7.35254e-45
NM_027032	Pacrg	2711.96	26.1132	2.11184e-51	9.72138e-50
NM_178763	Zfp750	416.051	25.9811	1.45009e-38	3.96601e-37
NM_013456	Actn3	4033.77	25.9695	4.87086e-53	2.39393e-51
NM_019990	Stard10	30766.5	25.7472	7.49915e-54	3.86996e-52
NM_001081147	Oxtr	474.963	25.7151	1.16967e-40	3.44401e-39
NM_001033428	Tmem211	208.987	25.4526	1.80139e-30	3.49064e-29
NM_010132	Emx2	1798.08	25.3449	6.96313e-44	2.37473e-42
NM_001195284	Fsd1l	20084.8	25.2832	2.14415e-55	1.16151e-53
NM_001033247	Wdr52	715.97	25.2597	1.40511e-18	1.58997e-17
NM_178618	Fam83g	1151.6	25.2366	3.66307e-42	1.15301e-40
NM_178143	Prkaa2	22903.1	25.211	7.97049e-56	4.37819e-54
NM_025569	Mgst3	24383.6	25.1525	2.5058e-33	5.53363e-32
NM_001113199	Naca	10408.7	24.9679	8.73961e-56	4.78725e-54
NM_013590	Lyz1	110.463	24.9091	2.20865e-20	2.76398e-19
NM_009305	Syp	8793.06	24.7365	2.75652e-51	1.2571e-49
NM_016759	Rundc3a	12130.8	24.6719	1.80289e-52	8.70807e-51
NM_001081051	D130043K22Rik	451.528	24.6698	7.17026e-38	1.91045e-36
NM_011837	Ly6h	200.549	24.6223	2.14319e-28	3.86286e-27
NM_172784	Lrp11	6440.9	24.5316	4.64197e-52	2.20944e-50
NM_001164669	Dnahc6	1701.32	24.4461	2.41306e-34	5.57363e-33
NM_007995	Fcna	401.072	24.2566	4.76774e-38	1.28604e-36
NM_181543	Gpr151	190.174	24.1773	3.95169e-28	7.00656e-27
NM_016899	Rab25	5312.82	24.1399	1.10047e-51	5.1504e-50
NM_011881	Grk1	8086.96	24.0472	1.38189e-54	7.34386e-53
NM_026805	Svop	1073.26	23.916	5.72758e-43	1.89406e-41
NM_172914	Ccdc113	177.619	23.9107	1.5181e-26	2.508e-25
NM_033217	Ngfr	14240.7	23.8023	3.64825e-51	1.65224e-49
NM_009162	Scg5	4482.49	23.7554	4.5312e-51	2.038e-49
NM_031998	Tsga14	15295.3	23.7211	2.74787e-53	1.38524e-51
NM_001081157	Lmod3	591.436	23.5474	1.15376e-41	3.55184e-40
NM_175293	D630023F18Rik	245.349	23.2754	4.1074e-32	8.5234e-31
NM_027407	Ica1l	3201.66	23.2445	1.11547e-49	4.82878e-48
NM_028918	Ttc25	1088.74	23.2251	1.30509e-45	4.7394e-44
NM_212447	Marveld3	415.822	23.1236	2.19477e-37	5.70059e-36
NM_001159507	Grip2	189.547	23.1038	1.6403e-27	2.84407e-26
NM_134160	Mcoln3	4954.97	22.9308	1.38244e-51	6.42408e-50
NM_001099310	Gm8787	111.112	22.9098	1.45664e-19	1.73857e-18
NM_177123	Spef2	571.347	22.8645	1.8342e-40	5.34454e-39
NM_172682	Fam160a1	14439.2	22.8584	1.93798e-52	9.33753e-51
NM_011020	Hspa4l	6722.41	22.8305	2.70139e-51	1.23483e-49
NM_001164573	Myo1h	1120.74	22.7516	8.72741e-46	3.19896e-44
NM_026681	Ccdc88c	6320.58	22.6525	4.23417e-53	2.09677e-51
NM_175499	Slitrk6	12014.6	22.5769	4.98381e-53	2.44331e-51
NM_028916	Efhc2	417.907	22.4537	3.92173e-37	1.00398e-35
NM_027982	Ppm1j	319.697	22.4388	4.21976e-33	9.19438e-32
NM_148933	Slco4a1	127.948	22.4224	2.7667e-22	3.79671e-21
NM_025769	Efcab1	1822.75	22.1865	3.82999e-47	1.49912e-45
NM_146184	B3gnt8	188.656	22.1752	1.12724e-25	1.80451e-24
NM_028261	Tmem173	13682.9	22.1304	1.78648e-50	7.94396e-49
NM_177236	Atp2b3	3450.57	22.1127	8.11589e-38	2.15947e-36
NM_016979	Prkx	19042.2	22.1041	9.87475e-52	4.63263e-50
NM_183173	Ankrd43	3854.32	22.0479	4.56179e-49	1.91556e-47
NM_001085501	Ppp1r3d	2535.92	21.9889	3.13554e-42	9.91741e-41
NM_028638	Gadl1	137.194	21.8381	5.89236e-22	7.99096e-21
NM_057173	Lmo1	12269.4	21.7176	2.62195e-49	1.11775e-47
NM_008638	Mthfd2	8671.6	21.4315	2.86708e-49	1.2196e-47
NM_173425	Fam124b	273.102	21.3844	1.38371e-31	2.80895e-30
NM_026357	Ribc2	209.19	21.3108	1.40902e-27	2.4539e-26
NM_029464	4930588N13Rik	282.399	21.2855	7.60986e-31	1.48931e-29
NM_009047	Rem1	2460.47	21.2809	6.41938e-47	2.47803e-45
NM_177841	4932418E24Rik	124.482	21.1697	4.88064e-22	6.64187e-21
NM_177580	Baiap2l2	3093.61	21.1297	1.21143e-46	4.63084e-45
NM_177909	Slc9a9	9133.1	21.1276	4.99903e-50	2.18332e-48
NM_008007	Fgf3	617.959	21.1222	8.24004e-29	1.51441e-27
NM_001045533	2012-03-04	545.064	21.0597	1.14008e-39	3.2122e-38
NM_001031811	Kcnh8	496.43	21.0558	1.71055e-37	4.46062e-36
NM_001128086	Anks1b	414.631	20.9853	9.91342e-37	2.48915e-35
NM_201362	Ccdc68	517.026	20.7418	1.12029e-12	8.81578e-12
NM_177469	Gpr123	172.16	20.6749	8.71935e-25	1.34107e-23
NM_009667	Ampd3	2896.09	20.654	3.28587e-47	1.2965e-45
NM_001033373	Cdk15	1047.95	20.5518	1.10896e-42	3.63051e-41
NM_020049	Slc6a14	1120.47	20.3338	3.51632e-44	1.214e-42
NM_008380	Inhba	783.813	20.2852	1.1124e-18	1.26679e-17
NM_001034858	Armc2	1293.24	20.1917	2.31831e-43	7.74483e-42
NM_001102615	Kif19a	27461.7	20.1824	1.48456e-49	6.35639e-48
NM_145857	Nod2	1133.18	20.0863	1.90888e-42	6.12654e-41
NM_145438	Llgl2	10628.7	20.0827	8.40171e-49	3.52046e-47
NM_058212	Dpf3	764.431	20.0409	4.68263e-41	1.39554e-39
NM_008226	Hcn2	2068.69	20.0218	6.06228e-31	1.19479e-29
NM_023186	Chia	352.337	20.008	1.15241e-33	2.58568e-32
NM_182839	Tppp	1222.72	19.9384	2.07874e-42	6.64995e-41
NM_198664	Tbc1d2	2048.35	19.8571	1.53449e-45	5.54168e-44
NM_172271	Slc6a17	19646	19.8571	1.91559e-48	7.85872e-47
NM_019479	Hes6	27504	19.8272	6.39787e-47	2.4746e-45
NM_007511	Atp7b	1270.5	19.7683	5.07322e-43	1.68335e-41
NM_011978	Slc27a2	1522.02	19.7213	2.77367e-44	9.60983e-43
NM_133355	Grid2ip	454.875	19.6708	1.6532e-17	1.75334e-16
NM_009527	Wnt7a	5977.24	19.6276	6.66165e-48	2.69907e-46
NM_001033347	D430041D05Rik	2935.18	19.4605	2.53807e-46	9.60839e-45
NM_008729	Ctnnd2	14470.1	19.2674	1.38824e-48	5.75548e-47
NM_019487	Hebp2	6457.54	19.2619	4.9428e-46	1.85331e-44
NM_021390	Sall1	10173.4	19.0158	1.2334e-48	5.13525e-47
NM_033073	Krt7	1612.38	18.9882	4.9894e-43	1.65834e-41
NM_183141	Elfn2	1613.57	18.9618	1.06042e-36	2.65919e-35
NM_023270	Rnf128	4104.16	18.936	1.20822e-46	4.62759e-45
NM_175434	Slc35f3	1480.84	18.668	7.40713e-42	2.30561e-40
NM_028886	Lrguk	892.565	18.5569	1.00431e-39	2.83373e-38
NM_178045	Rassf4	14720	18.5099	5.96912e-48	2.42349e-46
NM_177261	Kndc1	4292.84	18.4712	8.61938e-46	3.16528e-44
NM_008372	Il7r	137.092	18.4424	3.42747e-21	4.48683e-20
NM_001081263	Slc44a5	1953.16	18.3659	4.50499e-43	1.49988e-41
NM_008860	Prkcz	479.643	18.3501	6.4396e-14	5.46432e-13
NM_027551	Klhl30	290.46	18.2739	7.16132e-30	1.36476e-28
NM_175510	Unc80	4188.97	18.2555	2.21871e-44	7.71434e-43
NM_001003950	Rab3ip	17501.2	18.2518	1.73395e-45	6.25051e-44
NM_001007463	Spag8	1154.55	18.2114	2.52866e-40	7.33534e-39
NM_153508	Clstn3	16337.8	18.1398	6.56768e-46	2.43463e-44
NR_002863	Emx2os	325.24	18.1285	1.65752e-31	3.35437e-30
NM_001029873	Unc13a	1351.78	18.1142	1.30324e-40	3.83155e-39
NM_008691	Nefm	12547.9	18.0971	2.87817e-44	9.95432e-43
NM_029821	1190003J15Rik	294.375	18.0345	1.90446e-19	2.26342e-18
NM_175470	Gpr61	248.512	17.9734	5.65826e-27	9.55715e-26
NM_026163	Pkp2	1909.33	17.8828	5.22598e-43	1.73111e-41
NM_009711	Artn	884.801	17.8076	8.89149e-38	2.35624e-36
NM_183289	Tcerg1l	5380.67	17.7635	7.38946e-45	2.61094e-43
NM_183024	Raver2	40837.2	17.7405	4.23602e-46	1.5944e-44
NM_054088	Pnpla3	893.456	17.7113	1.07424e-40	3.16779e-39
NM_134050	Rab15	32493.1	17.6792	2.82108e-46	1.06592e-44
NM_007699	Chrm4	594.397	17.5684	1.20968e-34	2.81063e-33
NM_146173	Tspan33	2705.01	17.4535	1.36545e-42	4.44056e-41
NM_028096	2010300C02Rik	9703.26	17.4442	6.65219e-46	2.46131e-44
NM_001033210	Pls1	11491.9	17.3734	2.7831e-45	9.95922e-44
NM_134109	Ildr1	5515.28	17.1564	2.07928e-44	7.25527e-43
NM_007670	Cdkn2b	142.677	17.1436	3.04101e-21	3.98358e-20
NM_028934	4930452B06Rik	3908.56	17.0627	1.0699e-20	1.36594e-19
NM_177735	Tmem130	819.536	17.0537	2.81211e-35	6.69241e-34
NM_018827	Crlf1	1174.14	17.0412	2.02158e-32	4.24901e-31
NM_178061	Mobkl2b	5902.84	17.0004	2.02947e-44	7.09411e-43
NM_029057	Tbc1d30	1177.27	16.9687	2.05148e-39	5.73888e-38
NM_029741	Ppfia3	2371.89	16.9576	1.40322e-40	4.11319e-39
NM_020293	Cldn9	23743.8	16.7984	4.53579e-44	1.56047e-42
NM_027103	1700030J22Rik	1431.53	16.7375	7.54336e-40	2.14074e-38
NM_138649	Syt17	616.023	16.7181	1.41003e-33	3.15288e-32
NM_007568	Btc	703.158	16.6917	1.60992e-36	3.98617e-35
NM_133501	Ntng2	381.566	16.6842	1.13534e-31	2.30954e-30
NM_001160262	Fam78b	115.005	16.6596	1.30562e-17	1.39224e-16
NM_016853	Stac	416.798	16.6443	1.90505e-33	4.2356e-32
NM_133199	Scn4a	438.336	16.6254	9.29238e-15	8.36271e-14
NM_010601	Kcnh3	398.933	16.605	7.283e-32	1.49549e-30
NM_011527	Tal1	2062.88	16.584	1.21412e-42	3.95496e-41
NM_133900	Psph	21140.9	16.5427	2.25497e-43	7.54606e-42
NM_001081289	9030418K01Rik	1612.56	16.5132	7.18854e-41	2.12942e-39
NM_030174	Mctp1	1457.6	16.4422	5.02664e-40	1.44112e-38
NM_001163217	Fgfr3	174.845	16.4359	2.15754e-24	3.26714e-23
NM_146254	Wdr78	3164.03	16.3667	5.94383e-41	1.76337e-39
NM_028392	Ppp2r2b	319.59	16.3639	1.45725e-28	2.65091e-27
NM_028584	Marveld3	754.725	16.2892	3.13253e-37	8.07214e-36
NM_177117	Dlec1	1392.75	16.2805	2.26319e-36	5.57553e-35
NM_178617	Necab1	1034.25	16.2736	2.25533e-13	1.85361e-12
NM_010602	Kcnj11	126.602	16.1977	5.45657e-19	6.35034e-18
NM_001040699	Mtmr7	3927.97	16.1061	3.01661e-42	9.55665e-41
NM_009964	Cryab	38714.2	16.0264	1.46881e-42	4.75302e-41
NM_007545	Hrk	3381.44	16.0156	1.28359e-41	3.92685e-40
NM_001004365	Actr3b	2703.18	15.9155	2.90863e-40	8.41271e-39
NM_009113	S100a13	7072.43	15.9102	2.36713e-41	7.15244e-40
NM_009790	Calm1	200561	15.9094	1.83906e-42	5.92184e-41
NM_201367	Gpr176	227.957	15.9016	3.08661e-24	4.64532e-23
NM_009394	Tnnc2	439.233	15.8435	5.01449e-31	9.96294e-30
NM_013769	Tjp3	3921.91	15.7891	1.83285e-41	5.57244e-40
NM_153457	Rtn1	5232.37	15.7764	6.97779e-42	2.17543e-40
NM_011807	Dlg2	2956.5	15.7142	1.21302e-41	3.72842e-40
NM_001039546	Myo6	176639	15.6781	1.76404e-43	5.92344e-42
NM_174988	Cdh22	2167.26	15.6589	7.95168e-17	8.10038e-16
NM_008449	Kif5c	10316.2	15.5697	1.90846e-42	6.12654e-41
NM_153577	AI428936	8692.52	15.5689	5.62613e-42	1.76244e-40
NM_019819	Dusp14	2987.16	15.5443	1.51954e-39	4.26907e-38
NM_177868	Fhad1	231.257	15.5409	3.66829e-26	5.96973e-25
NM_177052	Kif6	968.991	15.4978	7.8296e-37	1.97097e-35
NM_139269	Pla2g16	9169.11	15.4941	3.50862e-41	1.05044e-39
NM_001033040	Gm166	3129.98	15.2367	6.49799e-40	1.85481e-38
NM_001033874	1190002A17Rik	723.551	15.2094	4.47245e-34	1.02459e-32
NM_001038624	Ric3	2273.67	15.2062	2.01777e-39	5.65265e-38
NM_177378	Rnf150	15139.5	15.1964	8.47858e-43	2.78968e-41
NM_026789	Wdr65	376.467	15.1901	1.64784e-28	2.99205e-27
NM_207222	Lmo3	1619.64	15.1186	2.83762e-39	7.84847e-38
NM_019811	Acss2	14229	15.1042	4.04452e-41	1.2072e-39
NM_001134300	8430427H17Rik	167.56	14.9638	7.4379e-14	6.28966e-13
NM_175276	Fhod3	5841.46	14.9197	1.57242e-40	4.59541e-39
NM_008979	Ptpn22	873.316	14.9066	3.47678e-35	8.24421e-34
NM_008697	Nin	1016.85	14.7917	1.11745e-12	8.79693e-12
NM_027426	2610109H07Rik	6515.84	14.7117	2.63312e-40	7.6271e-39
NM_001081033	Pde11a	142.835	14.6969	1.77495e-20	2.22692e-19
NM_010419	Hes5	1994.25	14.6904	1.13607e-37	2.99969e-36
NM_025778	Bcl2l14	658.13	14.6688	7.16235e-33	1.54345e-31
NM_153163	Cadps2	8057.12	14.6423	1.73655e-41	5.28786e-40
NM_028453	Otud3	3605.75	14.6365	1.53633e-40	4.49664e-39
NM_028492	Ccdc103	800.512	14.6132	2.89445e-33	6.3704e-32
NM_144819	Ccdc92	3900.81	14.544	3.35811e-38	9.08312e-37
NM_008055	Fzd4	3262.7	14.5292	6.30143e-14	5.35403e-13
NM_001081393	Armc4	2029.89	14.4888	1.48178e-37	3.87954e-36
NM_007974	F2rl1	690.889	14.2578	9.3268e-34	2.10228e-32
NM_001111304	Tbc1d9	789.928	14.2094	1.05247e-14	9.43714e-14
NM_021345	Ptplad1	61560.2	14.1605	5.58532e-40	1.59895e-38
NM_008926	Prkg2	744.248	14.153	3.27787e-34	7.52681e-33
NM_031404	Actl6b	580.566	14.0814	1.56605e-29	2.93597e-28
NM_027594	Ttll7	2497.03	14.069	5.38406e-38	1.44632e-36
NM_001033534	Layn	1887.88	14.0379	7.47021e-37	1.88292e-35
NM_178874	Tmcc2	33127.1	14.0209	7.21358e-40	2.05012e-38
NM_178772	Nceh1	6416.26	14.0089	2.14999e-39	5.99734e-38
NM_176838	Esrp2	1014.71	13.9575	8.44782e-35	1.97923e-33
NM_201529	Lmo7	19940.9	13.9365	3.52957e-41	1.05511e-39
NM_144533	Nmnat3	950.15	13.9053	1.56375e-33	3.48467e-32
NM_182929	Rims3	545.277	13.7655	6.51494e-13	5.21036e-12
NM_016907	Spint1	8922.32	13.75	8.78315e-40	2.48181e-38
NM_029426	Brsk2	2158.29	13.7331	3.72893e-36	9.08376e-35
NM_011193	Pstpip1	515.851	13.6939	8.25303e-30	1.56672e-28
NM_145495	Rin1	3625.48	13.6739	3.20629e-38	8.68443e-37
NM_001166067	Slc4a5	583.828	13.5786	4.05409e-32	8.42168e-31
NM_009521	Wnt3	193.603	13.4755	2.80652e-20	3.49878e-19
NM_027909	C2cd2l	13287.1	13.4583	1.75152e-38	4.78374e-37
NM_010910	Nefl	7641.84	13.4563	2.06832e-36	5.10827e-35
NM_175556	Plch2	227.743	13.4468	6.03244e-24	8.92128e-23
NM_007756	Cplx1	4675.68	13.3904	2.30542e-35	5.49322e-34
NM_173036	Gpr97	176.246	13.3067	1.29618e-20	1.63671e-19
NM_001083618	Ttll9	140.25	13.3037	7.26161e-18	7.87612e-17
NM_013569	Kcnh2	13972.2	13.2627	7.17321e-35	1.68665e-33
NM_001122603	Fcgbp	411.3	13.2296	1.02626e-27	1.79848e-26
NM_001037809	Cdh3	102.458	13.2177	1.71276e-15	1.62493e-14
NM_008494	Lfng	9424.44	13.0906	2.27396e-38	6.202e-37
NM_021424	Pvrl1	21596.6	13.0855	8.31102e-38	2.2054e-36
NM_015804	Atp11a	37621.1	13.0716	2.07389e-39	5.79331e-38
NM_029663	Eef1d	1024.56	12.9702	6.46303e-31	1.26994e-29
NM_019945	Mast1	3466.25	12.8725	6.32279e-36	1.52509e-34
NM_008712	Nos1	462.837	12.8508	4.6551e-17	4.78942e-16
NM_145489	AI661453	3699.61	12.8396	1.40729e-37	3.69438e-36
NM_028770	Krt80	222.672	12.8184	9.93133e-23	1.39708e-21
NM_001001488	Atp8b1	1489.8	12.81	1.16524e-35	2.79686e-34
NM_133185	Rogdi	20682.1	12.8073	3.36579e-37	8.65047e-36
NM_025386	Fbxo36	1524.45	12.7811	5.90037e-33	1.27711e-31
NM_177092	Msrb3	15284	12.744	5.50729e-38	1.4774e-36
NM_008420	Kcnb1	1762.36	12.7337	1.97228e-18	2.20756e-17
NM_001081652	Nacad	3141.29	12.7186	1.12016e-34	2.61505e-33
NM_023116	Cacnb2	3669.81	12.711	5.67372e-37	1.43935e-35
NM_007586	Calb2	9535.02	12.638	1.4058e-35	3.36603e-34
NM_018816	Apom	219.975	12.5137	3.84475e-21	5.01968e-20
NM_177746	Awat2	265.026	12.3552	2.40385e-22	3.31036e-21
NM_027741	Mro	865.375	12.3241	5.32275e-31	1.05327e-29
NM_146260	Tmie	4513.18	12.2285	1.03263e-35	2.48161e-34
NM_023049	Asb2	330.343	12.1753	3.70723e-24	5.55801e-23
NM_138744	Ssx2ip	15528.7	12.1417	4.0014e-37	1.02171e-35
NM_177814	Erc2	1378.47	12.1392	1.16973e-29	2.20349e-28
NM_001024928	Zfp667	6887.03	12.0905	5.34877e-36	1.29333e-34
NM_021883	Tmod1	9724.42	12.0754	1.59546e-37	4.16604e-36
NM_027998	Cldn23	663.35	12.0407	1.02059e-29	1.92626e-28
NM_027480	Ankrd24	27833.6	12.0257	5.2776e-29	9.77278e-28
NM_130859	Card10	8935.36	12.0225	2.44757e-36	6.00713e-35
NM_178671	Ubxn10	1634.1	12.0208	2.36137e-33	5.22057e-32
NM_009181	St8sia2	26125.6	11.9753	5.30384e-36	1.28405e-34
NM_021921	Mapk8ip2	2734.54	11.9071	1.90445e-33	4.2356e-32
NM_028953	Tmc1	1173.03	11.9021	8.21452e-33	1.76437e-31
NM_177561	Usp46	25535.3	11.8866	2.45601e-36	6.0203e-35
NM_198651	4430402I18Rik	210.126	11.8531	4.9088e-21	6.37493e-20
NM_177167	Ppm1e	2287.61	11.7892	3.04495e-34	7.00018e-33
NM_015795	Fbxo16	2257.67	11.7881	2.03871e-33	4.52251e-32
NM_030189	4930555I21Rik	231.107	11.7719	1.90602e-21	2.52037e-20
NM_020610	Nrip3	397.408	11.7128	1.55002e-26	2.55642e-25
NM_023663	Ripk4	2826.13	11.6911	2.15225e-34	4.97709e-33
NM_027238	Ttc39b	3702.15	11.6742	3.13519e-36	7.65643e-35
NM_001098799	Tox2	1928.82	11.6508	5.30114e-33	1.15122e-31
NM_177638	Crb3	1379.13	11.6406	2.81293e-32	5.88704e-31
NM_013751	Hrasls	403.927	11.5883	5.04369e-25	7.8249e-24
NM_008091	Gata3	20860.1	11.5794	2.11379e-36	5.21403e-35
NM_176848	Fbxo2	43716.7	11.5638	1.8387e-35	4.39718e-34
NM_001007596	Rtn1	165.215	11.5355	3.15915e-17	3.28303e-16
NM_019465	Crtam	260.57	11.5252	2.01756e-22	2.79015e-21
NM_009700	Aqp4	199.776	11.4587	1.5152e-20	1.90468e-19
NM_001123362	Prdm12	160.457	11.4409	7.11685e-19	8.21433e-18
NM_001177981	Pde4b	105.983	11.4376	5.89659e-15	5.38325e-14
NM_138684	Wfdc12	231.439	11.3903	1.37191e-20	1.72678e-19
NM_054095	Necab2	5762.46	11.385	4.68088e-34	1.07109e-32
NM_001042514	Txnrd1	144.918	11.3048	1.70008e-15	1.61367e-14
NM_175279	Rassf10	2861.27	11.2984	7.34934e-33	1.582e-31
NM_027045	Gcap14	2886.13	11.2719	6.31409e-24	9.32374e-23
NM_001105252	Tmc5	156.633	11.2571	1.18209e-18	1.34459e-17
NM_025851	1700010I14Rik	316.532	11.2295	2.38768e-23	3.4479e-22
NM_133235	Khdrbs2	1301.04	11.221	2.30213e-30	4.45214e-29
NM_011994	Abcd2	4495.88	11.1975	9.54655e-34	2.14688e-32
NM_001039472	Kif21b	8369.94	11.1755	4.92452e-34	1.12552e-32
NM_019982	Sez6l	2685.8	11.1721	5.89725e-33	1.27711e-31
NM_172855	Galnt5	850.756	11.1652	2.48313e-16	2.46553e-15
NM_207531	Agr3	1454.59	11.141	1.44984e-32	3.08032e-31
NM_178679	Zfp365	5522.75	11.1208	7.02256e-34	1.59021e-32
NM_027482	5730508B09Rik	1437.4	11.0757	3.24228e-31	6.47465e-30
NM_027164	Lrrc27	291.814	11.0313	1.31335e-22	1.83701e-21
NM_175175	Plekhf2	9913.04	11.0269	5.9568e-34	1.35514e-32
NM_177776	Smtnl2	13194.9	11.0158	5.67073e-34	1.29306e-32
NM_001190297	Gpr155	2282.57	11.0065	8.32396e-33	1.78202e-31
NM_022982	Rtn4r	2125.17	10.9273	1.32881e-29	2.49358e-28
NM_011670	Uchl1	32494.3	10.7811	1.88854e-32	3.9779e-31
NM_181859	Oxct2b	176.814	10.7613	5.63876e-18	6.16366e-17
NM_053267	Selm	26344.2	10.7012	4.65903e-32	9.61723e-31
NM_009548	Rnf112	573.68	10.6936	8.41263e-15	7.59538e-14
NM_028665	Ankrd42	2631.31	10.6868	8.27759e-33	1.77403e-31
NM_027533	Tspan2	3057.15	10.5925	1.77449e-32	3.7538e-31
NM_010492	Ica1	3727.9	10.576	3.85956e-32	8.03459e-31
NM_052994	Spock2	46238.9	10.5618	1.09529e-27	1.91603e-26
NM_011449	Spa17	776.416	10.5413	1.73494e-27	2.99755e-26
NM_018800	Syt6	2155.22	10.4881	4.34057e-33	9.44544e-32
NM_001033128	Bbs1	12288.5	10.4787	3.45568e-33	7.59708e-32
NM_009749	Bex2	7500.72	10.4597	4.11536e-32	8.53089e-31
NM_145594	Fgl1	129.114	10.4112	2.87545e-15	2.68896e-14
NM_008576	Abcc1	9969.99	10.3943	3.55863e-33	7.81465e-32
NM_080795	Lnx2	11752.7	10.3724	1.77964e-32	3.76065e-31
NM_013505	Dsc2	330.817	10.3587	1.04472e-23	1.5266e-22
NM_024445	Tsnaxip1	150.214	10.3367	1.10239e-16	1.11146e-15
NM_199021	Dpp10	2734.66	10.313	9.84828e-31	1.92355e-29
NM_009864	Cdh1	76876.9	10.3052	1.19608e-33	2.68059e-32
NM_016677	Hpcal1	22895.6	10.2928	5.96199e-32	1.22681e-30
NM_177759	Ccdc60	1072.63	10.2357	5.6489e-29	1.04406e-27
NM_176860	Ubash3b	5234.63	10.2346	2.01238e-32	4.2342e-31
NM_177572	Rimkla	1251.76	10.2221	2.17471e-29	4.06153e-28
NM_175511	Fam78a	611.492	10.1935	2.91576e-26	4.76881e-25
NM_028785	Dock8	2128.41	10.1851	5.50754e-31	1.08874e-29
NM_027974	Efhc1	2465.15	10.1672	9.17189e-30	1.73443e-28
NM_001113545	Lima1	366.2	10.149	1.09637e-23	1.59969e-22
NM_008730	Nptx1	1213.81	10.13	2.23787e-29	4.17552e-28
NM_175283	Srd5a1	7007.79	10.055	1.81631e-31	3.65687e-30
NM_177130	Glt28d2	1717.45	10.0292	9.93823e-30	1.87754e-28
NM_027984	Epn3	5310.09	9.99978	1.10221e-31	2.24682e-30
NM_012026	Rgnef	11612.5	9.99676	6.53176e-33	1.41221e-31
NM_146004	Mfsd6l	359.137	9.93009	3.98337e-15	3.68462e-14
NM_001081130	Ogdhl	19900.6	9.88158	5.30325e-20	6.52426e-19
NM_001081230	Mtap9	8375.88	9.86713	1.68472e-32	3.56776e-31
NM_007662	Cdh15	625.856	9.83839	2.12315e-18	2.37371e-17
NM_012055	Asns	8882.43	9.81348	7.71857e-25	1.19088e-23
NM_172791	Pla2g3	511.084	9.73378	1.35869e-24	2.0767e-23
NM_001081081	Gls	4116.85	9.717	6.09963e-31	1.20094e-29
NM_011503	Stxbp2	6577.01	9.7058	1.12055e-31	2.28182e-30
NM_172994	Ppp2r2c	1515.77	9.67991	1.2633e-27	2.20207e-26
NM_207583	Fam5b	824.405	9.62334	4.77324e-25	7.42293e-24
NM_177129	Cntn2	1014.82	9.61602	2.20172e-18	2.45735e-17
NM_008827	Pgf	1908.01	9.60106	4.67842e-28	8.25777e-27
NM_144852	Slc7a4	4983	9.58741	1.22426e-17	1.30903e-16
NM_177772	Bpil2	155.02	9.58582	5.35997e-16	5.21374e-15
NM_009788	Calb1	16395.6	9.58191	2.51789e-31	5.04865e-30
NM_027948	1700003E16Rik	1227.02	9.56497	3.71742e-27	6.33349e-26
NM_001029912	Zswim5	5372.08	9.53437	1.86035e-30	3.60133e-29
NM_182991	Tmem59l	622.698	9.51995	1.81076e-23	2.61866e-22
NM_011902	Tekt2	2648.87	9.36763	2.43509e-29	4.53918e-28
NM_025359	Tspan13	28315.6	9.35203	7.08028e-30	1.35062e-28
NM_029408	Iqcd	798.068	9.3495	1.05421e-25	1.68897e-24
NM_010686	Laptm5	10265.5	9.33397	3.20892e-31	6.41457e-30
NM_021793	Tmem8	7312.16	9.28372	1.59915e-30	3.10797e-29
NM_001122758	Pcdh7	3066.14	9.26397	6.89141e-30	1.31588e-28
NM_146182	Klc3	1368.06	9.25376	5.87906e-27	9.91302e-26
NM_053253	Zmynd10	337.29	9.25197	1.12332e-20	1.42855e-19
NM_178793	Ccbe1	622.106	9.18805	2.22678e-24	3.36937e-23
NM_001145162	Ube2ql1	2988.96	9.14196	4.72326e-28	8.32941e-27
NM_178309	Brip1	2437.78	9.13336	8.94902e-29	1.64317e-27
NM_145459	Zfp503	4299.23	9.1161	2.2739e-28	4.09093e-27
NM_023580	Epha1	4105.79	9.09131	3.1475e-29	5.85602e-28
NM_133348	Acot7	175.638	9.07076	1.40552e-15	1.34058e-14
NM_013928	Schip1	560.981	9.01638	2.40918e-22	3.31538e-21
NM_153793	Rell2	421.614	9.01625	6.7427e-21	8.68184e-20
NM_001024539	Shc2	8345.98	8.99133	1.08838e-28	1.99097e-27
NM_027532	3200002M19Rik	3687.56	8.98928	2.84916e-28	5.07927e-27
NM_029639	1600029D21Rik	1181.39	8.97557	3.84221e-27	6.53476e-26
NM_011428	Snap25	2020.47	8.94209	4.18479e-16	4.10113e-15
NM_019405	Cetn2	11152.2	8.90226	2.74509e-28	4.8982e-27
NM_001038699	Fn3k	212.65	8.88911	1.55398e-17	1.6499e-16
NM_001162983	Lrrc38	268.159	8.85765	1.47092e-18	1.6587e-17
NM_008354	Il12rb2	650.644	8.85528	4.64519e-24	6.9219e-23
NM_028901	Myo18b	144.634	8.85	1.68808e-14	1.49517e-13
NM_198884	B4galnt3	12153.8	8.84987	6.89873e-16	6.6741e-15
NM_177894	Fam154b	696.022	8.84771	4.14342e-24	6.19775e-23
NM_001114079	Pabpc1l	362.62	8.81339	9.80981e-22	1.314e-20
NM_001081142	Kcnq4	4156.77	8.79954	2.35812e-28	4.23081e-27
NM_007883	Dsg2	845.467	8.75876	1.7637e-26	2.90396e-25
NM_001110218	Ppm1h	6370.56	8.74919	1.4388e-28	2.62219e-27
NM_030695	Lrba	6093.14	8.74387	1.09193e-28	1.99559e-27
NM_177697	Vwa3a	101.545	8.74238	4.76791e-12	3.59334e-11
NM_182959	Slc17a8	2495.04	8.72798	1.02296e-28	1.87479e-27
NM_001001885	Tmem151a	483.891	8.72677	5.32492e-20	6.54682e-19
NM_028846	Usp20	16621.9	8.69282	8.18298e-27	1.37152e-25
NM_001039723	Tmem120b	3409.06	8.67146	7.07989e-28	1.24517e-26
NM_172862	Frem2	24620.1	8.66552	4.32849e-12	3.26701e-11
NM_008421	Kcnc1	238.226	8.64901	3.97578e-17	4.10775e-16
NM_028751	Tjap1	25455.9	8.6076	2.11594e-28	3.81726e-27
NM_145530	Rhov	730.181	8.60552	4.19284e-24	6.26212e-23
NM_029115	4930455F23Rik	3030.66	8.60047	2.92992e-16	2.89887e-15
NM_017465	Sult2b1	159.303	8.58213	1.42703e-14	1.26911e-13
NM_001081306	Ptprz1	14180.8	8.53508	1.71301e-28	3.10463e-27
NM_007567	Bsn	2045.72	8.53422	6.57557e-27	1.10779e-25
NM_001033043	Rnf17	382.134	8.52068	7.153e-21	9.19203e-20
NM_001031772	Lin28b	379.692	8.51605	8.55941e-21	1.09706e-19
NM_153424	Nphp4	4592.55	8.4771	2.84139e-27	4.8706e-26
NM_175353	Exoc6	2383.6	8.47018	1.45692e-27	2.53281e-26
NM_175543	Rab11fip4	2323.82	8.46629	2.26562e-17	2.37587e-16
NM_031166	Id4	5453.34	8.40051	1.03179e-27	1.80656e-26
NM_009328	Tcf15	504.332	8.37272	3.30862e-20	4.11427e-19
NM_021568	Pcbp3	10274.6	8.36981	3.54153e-27	6.04433e-26
NM_177222	Casc1	340.046	8.36695	5.82405e-20	7.1381e-19
NM_080726	Rem2	498.665	8.3508	2.76332e-19	3.26635e-18
NM_172647	F11r	6831.23	8.34194	3.28789e-28	5.84547e-27
NM_175307	Fam46b	1012.6	8.32766	1.23607e-24	1.89221e-23
NM_009721	Atp1b1	27686.4	8.29453	6.5535e-28	1.15363e-26
NM_173404	Bmp3	672.946	8.25451	1.92365e-21	2.54103e-20
NM_001081221	Ercc6	12774.8	8.25	3.30119e-29	6.13033e-28
NM_011543	Skp1a	112609	8.21169	2.68823e-27	4.61613e-26
NM_175515	Intu	4313.47	8.19883	2.3487e-28	4.22164e-27
NM_177793	9030224M15Rik	743.113	8.1941	4.97868e-23	7.11084e-22
NM_178920	Mal2	1059.82	8.16163	6.74361e-25	1.04374e-23
NM_011671	Ucp2	34257.8	8.1571	3.36742e-27	5.7572e-26
NM_001045530	Ccnjl	4645.01	8.14817	4.75126e-27	8.05291e-26
NM_001080926	Lrp8	604.821	8.1409	6.87354e-23	9.73916e-22
NM_001033500	Wdr72	129.148	8.13232	4.98319e-13	4.02141e-12
NM_009133	Stmn3	3097.49	8.12156	6.91048e-24	1.01814e-22
NM_001033320	Rltpr	743.968	8.11965	2.3515e-22	3.24055e-21
NM_001126487	Gm1027	843.322	8.11612	5.06813e-24	7.53496e-23
NM_145990	Cdk5rap2	15598.9	8.11073	2.72198e-28	4.86138e-27
NM_138581	1700088E04Rik	317.479	8.09376	1.42463e-18	1.61021e-17
NM_001007569	Pnmal1	107.412	8.05941	1.08939e-11	7.95639e-11
NM_025432	Trappc2	1624.24	8.05796	2.45334e-25	3.87672e-24
NM_011207	Ptpn3	9495.31	8.05438	1.22823e-27	2.14667e-26
NM_025311	D14Ertd449e	342.679	8.02422	9.07201e-19	1.04036e-17
NM_010806	Mllt4	33362.2	8.01998	1.66479e-28	3.02002e-27
NM_011982	Homer1	130.789	8.00584	5.45973e-14	4.65097e-13
NM_001081100	Morn1	2143.43	8.00431	4.66954e-25	7.26743e-24
NM_011430	Sncg	3473.11	8.00239	2.07199e-24	3.14731e-23
NM_026257	Ubxn11	3482.97	7.95251	9.17389e-26	1.47097e-24
NM_010195	Lgr5	9533.5	7.94942	2.45499e-27	4.22302e-26
NM_028995	Nipal3	12490.2	7.93844	3.90652e-27	6.63837e-26
NM_025768	Grtp1	3764	7.90145	1.47319e-25	2.34871e-24
NM_172992	Phtf2	6690.89	7.89493	9.19772e-27	1.53504e-25
NM_001033175	Cln6	12694.7	7.859	5.22218e-26	8.43549e-25
NM_146230	Acaa1b	281.807	7.85805	2.01777e-17	2.12505e-16
NM_029056	Tdrd9	347.558	7.78646	7.90143e-19	9.09847e-18
NM_001039676	Slc39a2	346.732	7.78122	2.36022e-18	2.62678e-17
NM_145506	Epb4.1l5	5964.44	7.77592	3.53869e-26	5.76359e-25
NM_011443	Sox2	10568.7	7.76355	4.6903e-26	7.59511e-25
NM_008555	Masp1	1960.69	7.74702	1.50262e-22	2.09725e-21
NM_011176	St14	5206.08	7.72161	1.92995e-26	3.17237e-25
NM_024450	Scd3	118.21	7.71713	4.94656e-12	3.72083e-11
NM_011889	2012-09-03	8634.97	7.69857	3.17268e-26	5.18037e-25
NM_021286	Sez6	547.818	7.6864	1.8554e-19	2.20779e-18
NM_001110227	Kcnj13	517.452	7.68163	6.38621e-22	8.64873e-21
NM_008868	Pla2g2c	125.722	7.67194	1.13153e-11	8.26112e-11
NM_027629	Pgm2l1	10851.6	7.66178	5.72751e-27	9.66579e-26
NM_011876	Twf2	14263.4	7.65698	5.90966e-25	9.16115e-24
NM_009426	Trh	539.719	7.63927	3.44542e-14	2.98563e-13
NM_173754	Usp43	582.2	7.62289	1.02846e-21	1.37517e-20
NM_027721	Katnal2	637.97	7.61996	3.65927e-21	4.78388e-20
NM_019588	Plce1	14294.1	7.61935	2.3771e-27	4.09263e-26
NM_001033189	C77080	17608	7.61767	1.86662e-26	3.07083e-25
NM_172499	Mfsd9	1655.12	7.60298	1.04082e-23	1.52203e-22
NM_025638	Gdpd1	12983.1	7.58234	1.19548e-25	1.91062e-24
NM_019720	Cyb561d2	4867.13	7.5736	2.71361e-19	3.2134e-18
NM_025661	Ormdl3	27898.4	7.55569	1.65751e-25	2.63615e-24
NM_011950	Mapk13	4697.66	7.53919	3.35547e-25	5.25985e-24
NM_175286	Tprn	6180.15	7.5317	3.30589e-25	5.19043e-24
NM_198300	Cpeb3	2497.24	7.49992	1.10537e-22	1.55274e-21
NM_008756	Ocln	2534.91	7.47655	2.26878e-25	3.58797e-24
NM_001039485	Fam38b	15544	7.47149	5.54357e-27	9.3715e-26
NM_008812	Padi2	15282.6	7.46157	2.03578e-26	3.34352e-25
NM_175329	Chchd10	2899.17	7.45714	2.05136e-15	1.93214e-14
NM_018815	Nup210	13705.6	7.45466	2.38076e-20	2.97558e-19
NM_001081187	Htra4	255.016	7.42699	3.1544e-16	3.11783e-15
NM_182716	Nfasc	187.758	7.41681	2.30564e-15	2.16747e-14
NM_172584	Itpk1	8006.4	7.40388	7.01732e-25	1.08515e-23
NM_019861	Ctsf	33329.9	7.37947	8.00452e-25	1.23306e-23
NM_054103	Stk33	993.599	7.37409	1.08619e-20	1.38402e-19
NM_016789	Nptx2	1756.82	7.36835	2.78843e-23	4.01182e-22
NM_025508	Gmpr	2422.98	7.36765	7.09402e-24	1.0444e-22
NM_011132	Pole	9764.28	7.34429	3.26523e-25	5.13071e-24
NM_001085493	2310030N02Rik	1887.76	7.33139	4.86295e-23	6.95062e-22
NM_001081048	Slc25a18	221.725	7.32957	3.16347e-15	2.94706e-14
NM_001081172	Frmpd1	814.938	7.32745	6.00919e-22	8.14376e-21
NM_027706	Nbas	17294.5	7.31874	1.51409e-13	1.25651e-12
NM_001045513	Raph1	2835.12	7.31868	1.17963e-25	1.88683e-24
NM_018731	Atp4a	420.137	7.31469	1.58817e-18	1.78578e-17
NM_030082	Hist3h2ba	5380.07	7.29491	5.65474e-23	8.04713e-22
NM_029160	Spag16	178.65	7.2334	9.20236e-14	7.74167e-13
NM_001039094	Negr1	5524.68	7.22283	4.16827e-25	6.50794e-24
NM_001083342	Ptchd2	637.226	7.22008	1.07101e-20	1.36646e-19
NM_053195	Slc24a3	8018.16	7.21913	4.06366e-25	6.34967e-24
NM_011228	Rab33a	1017.02	7.21494	1.24568e-20	1.57395e-19
NM_009597	Accn2	10416.8	7.17206	2.39083e-24	3.61203e-23
NM_013722	Syn3	5085.14	7.17036	2.86533e-25	4.5168e-24
NM_181407	Me3	667.17	7.16839	2.33228e-20	2.91684e-19
NM_001004180	BC057022	3934.06	7.13972	1.00199e-23	1.46635e-22
NM_011829	Impdh1	10690.7	7.13385	5.01246e-24	7.45784e-23
NM_177753	Sox21	2591.26	7.13361	1.93341e-24	2.94136e-23
NM_021546	Necab3	888.028	7.12694	3.77952e-21	4.93779e-20
NM_146240	Rassf9	937.441	7.11661	8.11154e-22	1.091e-20
NM_144900	Atp1a1	100313	7.11518	4.52132e-25	7.04795e-24
NM_001085515	AI464131	10705.7	7.04943	1.06511e-19	1.28613e-18
NM_145070	Hip1r	10620.6	7.01842	1.45869e-24	2.22607e-23
NM_133974	Cdcp1	729.933	6.98197	2.11011e-21	2.78273e-20
NM_009878	Cdkn2d	1357.63	6.97946	4.9294e-21	6.39746e-20
NM_145450	BC022687	3624.21	6.9632	5.24385e-23	7.47325e-22
NM_026346	Fbxo32	4286.02	6.94842	2.14743e-24	3.25685e-23
NM_177279	4732415M23Rik	344.606	6.93315	8.59364e-17	8.74073e-16
NM_054071	Fgfrl1	641.605	6.92686	1.27738e-11	9.29477e-11
NM_030014	Hook1	2875.43	6.92352	4.92208e-25	7.64228e-24
NM_175506	Adamts19	2807.93	6.88775	1.56236e-24	2.38056e-23
NM_028372	Mblac2	2915.54	6.82122	8.66545e-23	1.22339e-21
NM_001081343	3110043O21Rik	6252.56	6.81888	1.77808e-23	2.5733e-22
NM_152818	Osbp2	549.505	6.80025	1.93297e-18	2.16603e-17
NM_018805	Hs3st3b1	10367.4	6.78498	1.13892e-23	1.6593e-22
NM_201600	Myo5b	7005.18	6.76335	7.76161e-19	8.94273e-18
NM_175128	4930430F08Rik	1231.48	6.75051	2.3479e-21	3.08595e-20
NM_008532	Epcam	17011.4	6.7173	6.55005e-24	9.65762e-23
NM_146191	Lrrk1	9662.83	6.69731	9.91516e-24	1.4521e-22
NM_021422	Dnaja4	3607.24	6.69298	8.51221e-23	1.20349e-21
NM_178162	Agfg2	3731.53	6.667	2.6237e-22	3.60805e-21
NM_011643	Trpc1	1310	6.66458	9.93911e-22	1.33042e-20
NM_016920	Atp6v0a1	29138.1	6.65443	3.14834e-23	4.51969e-22
NM_013549	Hist2h2aa1	155.247	6.61531	9.95135e-12	7.29245e-11
NM_009593	Abcg1	9302.41	6.61306	1.507e-22	2.10187e-21
NM_007686	Cfi	287.805	6.6029	1.15155e-15	1.10156e-14
NM_001080808	Ccdc64	1935.13	6.60086	6.40684e-22	8.67068e-21
NM_010604	Kcnj16	314.209	6.59452	1.98022e-16	1.97418e-15
NM_011215	Ptprn2	1624.2	6.55756	1.58614e-21	2.10448e-20
NM_001018031	Gm414	811.629	6.55478	4.76851e-20	5.88486e-19
NM_175459	Glis3	488.895	6.55155	4.62063e-13	3.73344e-12
NM_022032	Perp	1325.84	6.53363	1.24123e-20	1.56934e-19
NM_145711	Tox	12908.8	6.52179	6.02746e-23	8.57132e-22
NM_010388	H2-DMb2	171.319	6.52099	7.47077e-13	5.95778e-12
NM_053091	Cox4i2	1023.27	6.51348	2.38394e-19	2.82643e-18
NM_001001982	A430105I19Rik	1726.04	6.51266	2.8358e-22	3.88609e-21
NM_178715	Tmem30b	12118.2	6.50356	8.5303e-23	1.20518e-21
NM_010173	Faah	3412.72	6.49146	7.20983e-22	9.73054e-21
NM_008002	Fgf10	4871.7	6.47453	1.73276e-22	2.40307e-21
NM_029364	Gns	57401.5	6.47129	9.09436e-23	1.28219e-21
NM_001081403	Klhl14	2330.59	6.46287	1.20756e-22	1.69145e-21
NM_010476	Hsd17b7	7210.92	6.45805	6.83893e-23	9.69714e-22
NM_172441	Shroom2	11886.4	6.45632	4.07021e-23	5.8218e-22
NM_146128	Dlgap4	863.683	6.43369	9.63827e-20	1.16671e-18
NM_001159910	Ccdc85c	3301.23	6.42058	2.85604e-19	3.37391e-18
NM_010167	Eya4	12406.2	6.41897	5.997e-24	8.87556e-23
NM_172701	Oscp1	4188.82	6.39129	1.67234e-21	2.21586e-20
NR_028520	Gm10451	338.824	6.37967	9.25575e-16	8.89732e-15
NM_029614	Prss23	10894.5	6.37919	2.11803e-22	2.92497e-21
NM_178035	Fads6	337.751	6.37036	2.46478e-16	2.44855e-15
NM_013818	Gtpbp1	30209	6.3499	4.67016e-22	6.35986e-21
NM_001004363	Nuak1	5206.01	6.33782	7.22554e-23	1.02305e-21
NM_028478	Rassf6	341.313	6.33697	9.24048e-17	9.3598e-16
NM_029781	Rab36	12453.1	6.32921	1.11552e-22	1.56588e-21
NM_177200	Svopl	629.43	6.31369	8.137e-18	8.79155e-17
NM_023475	Serhl	3030.18	6.31234	2.33478e-21	3.07076e-20
NM_001142570	Dach2	331.946	6.30809	2.04892e-17	2.15555e-16
NM_030024	Prr15	705.251	6.30091	1.80976e-18	2.03261e-17
NM_194269	Morn2	1644.79	6.28955	4.37677e-19	5.13328e-18
NM_172771	Dmxl2	7610.04	6.28803	2.72676e-23	3.92597e-22
NM_019835	B4galt5	16293.2	6.28006	1.29014e-21	1.71639e-20
NM_023597	Wdr31	1099.73	6.27084	7.16295e-20	8.71915e-19
NM_028194	Fryl	18797	6.27043	4.99559e-15	4.5863e-14
NM_001166164	Ccdc74a	2056.27	6.23067	2.10615e-20	2.64076e-19
NM_010216	Figf	1523.24	6.21663	9.48346e-20	1.14868e-18
NM_029286	Ccdc30	1784.84	6.20802	9.33367e-21	1.19395e-19
NM_016718	Ninj2	277.941	6.18695	2.08567e-14	1.83655e-13
NM_172911	D8Ertd82e	10049.7	6.1653	2.8347e-21	3.7183e-20
NM_026672	Gstm7	6077.06	6.16045	2.72567e-20	3.40015e-19
NM_146085	Apbb3	9357.4	6.15156	5.74225e-22	7.79276e-21
NM_013581	Cog1	13321.1	6.13893	2.44649e-21	3.21337e-20
NM_016887	Cldn7	364.766	6.13638	2.76119e-15	2.58458e-14
NM_013669	Snap91	4628.67	6.13267	7.44581e-21	9.56204e-20
NM_018876	Fut2	928.969	6.12399	2.74541e-19	3.24714e-18
NM_008430	Kcnk1	5218.46	6.12217	4.53631e-21	5.90292e-20
NM_020002	Rec8	3454.9	6.09356	7.68582e-13	6.12018e-12
NM_008924	Prkar2a	13401.1	6.08298	8.12316e-22	1.09181e-20
NM_025272	Atp6v0e	13007.4	6.06573	2.83004e-20	3.52586e-19
NM_172859	6330439K17Rik	4005.11	6.04745	1.86295e-21	2.46508e-20
NM_027294	Cmtm8	1493.17	6.04217	1.44018e-19	1.72093e-18
NM_013930	Aass	284.929	6.03115	5.54721e-14	4.72343e-13
NM_001045520	Clint1	32684.1	6.01188	1.65421e-21	2.19331e-20
NM_001177503	3830431G21Rik	251.474	6.00996	3.81119e-14	3.2895e-13
NM_001177567	Gm6924	6277.12	6.00282	2.84124e-12	2.17219e-11
NM_173019	Pfkfb4	4554.27	5.99938	1.10169e-20	1.40286e-19
NM_177838	Fam163a	1063.3	5.98668	9.74009e-19	1.11372e-17
NM_008829	Pgr	163.722	5.97409	7.07904e-12	5.25037e-11
NM_029850	Bcl7a	14820.1	5.92804	4.32267e-21	5.63614e-20
NM_010061	Dnase1	2363.15	5.90979	2.44183e-20	3.04995e-19
NM_015800	Crim1	14727.9	5.90422	1.03789e-12	8.17716e-12
NM_028057	Cyb5r1	5492.61	5.90072	6.25806e-20	7.65091e-19
NM_010346	Grb7	1078.2	5.89905	4.54992e-19	5.3268e-18
NM_027897	Rhpn2	2920.18	5.87877	1.56357e-20	1.96423e-19
NM_021409	Pard6b	2669.95	5.83569	6.7376e-20	8.2218e-19
NM_025864	Tmem206	5168.36	5.83017	1.12716e-19	1.35855e-18
NM_018777	Cldn6	6379.25	5.81972	3.93788e-20	4.87204e-19
NM_008359	Il17ra	3401.61	5.81404	2.15469e-20	2.6999e-19
NM_173007	Tspan12	4199.26	5.79858	4.68788e-20	5.789e-19
NM_007509	Atp6v1b2	24845.5	5.79575	3.35443e-20	4.16596e-19
NM_001033260	Stox1	687.049	5.79415	2.2018e-17	2.3125e-16
NM_175548	Lsamp	2278.37	5.78799	4.75273e-19	5.5576e-18
NM_173390	Nhsl1	302.195	5.78718	9.01883e-12	6.63388e-11
NM_001163103	Gm70	295.614	5.77672	1.99367e-14	1.75711e-13
NM_013822	Jag1	27604.3	5.76604	4.0763e-21	5.31845e-20
NM_022030	Sv2a	3623.1	5.76068	1.25211e-19	1.50453e-18
NM_019741	Slc2a5	312.926	5.75661	1.94943e-13	1.60758e-12
NM_008634	Mtap1b	14910.3	5.75431	7.08938e-21	9.11625e-20
NM_198607	4930572J05Rik	578.365	5.74285	2.05006e-15	1.93184e-14
NM_172884	2900026A02Rik	21649.4	5.73774	5.56448e-21	7.19785e-20
NM_011656	Tuft1	1669.55	5.7369	5.68047e-19	6.607e-18
NR_015455	BC064078	795.105	5.72888	9.96666e-18	1.0727e-16
NM_138673	Stab2	161.455	5.72323	9.66333e-12	7.09199e-11
NM_001081277	Ak5	275.185	5.71263	2.42666e-13	1.98859e-12
NM_080595	Emid1	8416.32	5.69839	1.25128e-19	1.50445e-18
NM_013675	Spnb1	26939.6	5.69592	2.02754e-15	1.91198e-14
NM_172750	Adprhl1	188.306	5.69583	3.84678e-12	2.90807e-11
NM_177387	Ust	8873.48	5.69354	6.25303e-20	7.64953e-19
NM_133835	Ubac1	10303.2	5.68387	3.8438e-19	4.51359e-18
NM_025873	Trit1	4237.52	5.6809	5.00519e-20	6.16532e-19
NM_172693	Galnt12	707.58	5.67141	1.39286e-16	1.39785e-15
NM_011607	Tnc	249263	5.66361	2.17367e-20	2.72194e-19
NM_145494	Me2	5881.32	5.65708	1.75581e-19	2.09055e-18
NM_177033	Vwc2	3347.76	5.63936	4.49846e-18	4.93924e-17
NM_012014	Gprin1	784.109	5.6266	3.25271e-16	3.21338e-15
NM_133859	Olfml3	25505.2	5.60998	3.98627e-19	4.67808e-18
NM_009920	Cnih2	5491.31	5.60771	6.97922e-19	8.06497e-18
NR_024257	4930412O13Rik	610.157	5.60073	5.35514e-18	5.86018e-17
NM_016696	Gpc1	46132.9	5.59575	1.31112e-19	1.57158e-18
NM_008550	Man2b2	18021.2	5.58174	9.75086e-20	1.17888e-18
NM_178110	Trim62	9563.02	5.58008	1.43381e-19	1.71445e-18
NM_008667	Nab1	5795.76	5.56977	1.09931e-19	1.32579e-18
NM_153551	Dennd1c	565.146	5.56826	1.90459e-16	1.89975e-15
NM_175667	Ankrd5	219.777	5.56755	5.58731e-13	4.49783e-12
NM_080288	Elmo1	1347.56	5.56228	1.45137e-18	1.63854e-17
NM_025446	Aig1	3030.19	5.56072	2.81924e-18	3.1217e-17
NM_152220	Stx3	600.876	5.55653	2.04685e-12	1.57502e-11
NM_021273	Ckb	94974	5.55598	1.83049e-18	2.05471e-17
NM_001033330	Frmpd4	592.293	5.55592	3.03604e-16	3.00236e-15
NM_007415	Parp1	38003.3	5.53728	1.32035e-19	1.58168e-18
NM_010316	Gng3	1731.55	5.53544	1.50292e-17	1.59655e-16
NM_010113	Egf	1336.66	5.52585	6.69296e-19	7.7433e-18
NM_133351	Prss8	4537.21	5.5207	3.03059e-19	3.5758e-18
NM_183000	Accn3	2186.37	5.50793	1.46884e-18	1.65731e-17
NM_145508	Dyrk3	922.125	5.50311	1.44256e-16	1.44699e-15
NM_175331	Nt5dc3	12061.4	5.50101	4.99505e-20	6.15669e-19
NM_025980	Nrarp	2166.79	5.50025	2.21245e-18	2.46792e-17
NM_010280	Gfra3	457.999	5.49243	4.95826e-14	4.24221e-13
NM_011993	Dpysl4	17158.6	5.4922	4.84911e-19	5.66019e-18
NM_010441	Hmga2	2270.02	5.49195	7.04274e-19	8.13358e-18
NM_023852	Rab3c	284.652	5.48221	1.58275e-12	1.22728e-11
NM_177588	Thnsl1	932.558	5.46682	4.00757e-17	4.13841e-16
NM_198001	1110008P14Rik	3568.76	5.4571	1.19038e-17	1.2742e-16
NM_008859	Prkcq	2094.52	5.44851	2.24059e-18	2.4979e-17
NM_029770	Unc5b	41761.4	5.4329	2.99074e-19	3.53091e-18
NM_172702	Serinc2	14409.9	5.42947	1.04682e-18	1.19488e-17
NM_028031	Zdhhc13	4279.65	5.42113	6.16259e-19	7.14657e-18
NM_019660	Mycbp	2146.61	5.4188	3.31166e-18	3.65252e-17
NM_028235	Ttc30b	3929.91	5.40864	2.7338e-18	3.03052e-17
NR_033443	2012-09-06	943.788	5.40399	2.92994e-17	3.0513e-16
NM_019419	Arl6ip1	41615.2	5.40113	1.35621e-18	1.5373e-17
NM_133902	Sdsl	876.393	5.39739	5.12366e-16	4.99131e-15
NM_145825	Cetn4	364.057	5.37282	2.4527e-13	2.00909e-12
NM_016707	Bcl11a	1494.29	5.36533	1.24799e-17	1.33369e-16
NM_001081365	0610010O12Rik	1103.81	5.36076	2.56991e-16	2.54911e-15
NM_029851	Dync2h1	10648.8	5.35228	8.75647e-20	1.06259e-18
NM_010246	Fzd9	23137.5	5.35131	2.61616e-18	2.90339e-17
NM_008422	Kcnc3	1533.8	5.31939	5.37159e-18	5.8749e-17
NM_025566	Tnfaip8l1	2163.82	5.3037	1.27672e-16	1.28458e-15
NM_031880	Tnk1	445.766	5.29493	6.5965e-15	5.9971e-14
NM_001076681	1810012P15Rik	1857.87	5.26767	1.00445e-17	1.08049e-16
NM_011348	Sema3e	2182.99	5.26209	1.29367e-17	1.38099e-16
NM_027934	Rnf180	2117.78	5.2521	8.63634e-18	9.32079e-17
NM_172812	Htr2a	263.907	5.24457	6.02846e-13	4.83509e-12
NM_027397	Isl2	1419.73	5.23869	7.27906e-17	7.44123e-16
NM_173745	Dusp18	7513.52	5.23244	1.32356e-18	1.50115e-17
NM_010903	Nfe2l3	542.443	5.21776	1.78885e-15	1.69547e-14
NM_026073	Rabl5	5701.08	5.20631	1.63095e-17	1.73068e-16
NM_027590	Ints10	6826.56	5.19511	5.35178e-18	5.85977e-17
NM_021459	Isl1	4330.06	5.18664	5.3292e-19	6.20949e-18
NM_013610	Ninj1	12495.6	5.18031	6.58039e-14	5.58138e-13
NM_145381	Lactb2	1487.78	5.17058	1.06083e-17	1.13989e-16
NM_009743	Bcl2l1	16229.1	5.16484	4.89012e-18	5.36028e-17
NM_194341	Synrg	2437.14	5.16334	6.63828e-18	7.20801e-17
NM_001081304	Atf6	13345.5	5.16273	9.49406e-19	1.08686e-17
NM_009029	Rb1	5716.32	5.15941	7.72776e-19	8.90895e-18
NM_029573	Idh3a	10534.7	5.15685	7.93907e-18	8.58716e-17
NM_011794	Bpnt1	4497.41	5.14634	1.16429e-17	1.24696e-16
NM_021499	Wdr8	6607.47	5.11837	2.79715e-17	2.91767e-16
NM_173431	Rpgrip1l	3727.32	5.0935	2.46579e-18	2.74272e-17
NM_025740	Ccdc104	6459.65	5.09052	6.28475e-18	6.85069e-17
NM_031877	Wasf1	10512.8	5.0901	8.09475e-18	8.75072e-17
NM_028384	Ccdc13	964.216	5.04984	1.5975e-15	1.51925e-14
NM_001024136	Anks6	5927.75	5.04963	1.69132e-17	1.79086e-16
NM_025399	Nudt14	5394.98	5.04823	2.00795e-16	2.00081e-15
NM_010423	Hey1	6376.59	5.04477	2.20283e-17	2.3125e-16
NM_011580	Thbs1	25793.5	5.04299	9.16435e-19	1.05034e-17
NM_007738	Col7a1	3534.02	5.03423	2.35935e-18	2.62678e-17
NM_198168	Ppp2r5b	9496.58	5.02342	3.34973e-17	3.47557e-16
NM_028048	Slc25a35	1051.13	4.99441	5.89818e-16	5.72308e-15
NM_013932	Ddx25	1332.87	4.9884	2.40786e-15	2.2614e-14
NM_172639	Dpcd	3642.44	4.97868	1.74607e-16	1.74696e-15
NM_011395	Slc22a3	774.216	4.97771	1.86634e-15	1.76721e-14
NM_007467	Aplp1	11302.9	4.97692	1.67462e-16	1.67719e-15
NM_029963	Mrps5	5521.44	4.97521	3.94292e-17	4.07594e-16
NM_145700	Ccrl1	900.995	4.97329	2.09822e-15	1.97532e-14
NM_001003920	Brsk1	2647.99	4.96712	1.31674e-16	1.32349e-15
NM_009867	Cdh4	12337	4.95667	1.38218e-18	1.56492e-17
NM_011973	Stk30	1385.61	4.95568	6.60079e-16	6.39533e-15
NM_025330	Hsd17b14	832.57	4.94084	4.14447e-15	3.82462e-14
NM_013415	Atp1b2	22688.3	4.9349	2.80942e-17	2.92891e-16
NM_139297	Ugp2	14098.8	4.93093	3.26297e-17	3.38913e-16
NM_013571	Ksr1	5945.85	4.92633	1.1241e-17	1.20522e-16
NM_029338	Rsph9	3006.78	4.90716	1.03698e-15	9.93414e-15
NM_007508	Atp6v1a	21385	4.90505	3.66305e-17	3.79463e-16
NM_019703	Pfkp	2027.19	4.89909	4.6146e-16	4.50884e-15
NM_021439	Chst11	9689.45	4.86669	2.10867e-17	2.21602e-16
NM_001081265	Heatr2	5903.3	4.86284	8.97682e-17	9.10215e-16
NM_010598	Kcnab2	2519.7	4.86016	4.07987e-16	4.00432e-15
NM_010574	Irx2	9417.97	4.85867	7.28186e-17	7.44123e-16
NM_013709	Sh3yl1	1359.88	4.85473	1.57803e-15	1.50146e-14
NM_009037	Rcn1	63867	4.85414	5.67571e-17	5.81508e-16
NM_025686	Brf2	3628.21	4.85199	4.25059e-16	4.15939e-15
NM_023140	Glrx3	1893.85	4.85001	1.43603e-14	1.27596e-13
NM_001081069	Rgs11	863.499	4.83949	1.2432e-14	1.11017e-13
NM_133769	Cyfip2	38797.1	4.8372	1.88807e-17	1.99381e-16
NM_134007	Cisd1	6579.83	4.83218	8.33975e-16	8.03254e-15
NM_028651	Tmtc4	12355.3	4.83095	2.70191e-17	2.82584e-16
NM_030210	Aacs	10267.8	4.82049	1.73849e-16	1.74026e-15
NM_008702	Nlk	5683.32	4.81419	2.10041e-17	2.20853e-16
NM_175105	Aqp11	3387.15	4.80747	3.52362e-16	3.47053e-15
NM_172840	Vwa2	1455.25	4.79657	2.5467e-16	2.52737e-15
NM_001033548	6030429G01Rik	2025.01	4.79574	1.36838e-16	1.37399e-15
NM_177115	2012-03-03	1213.89	4.78919	8.68997e-15	7.84217e-14
NM_009260	Spnb2	13095.7	4.77754	1.0996e-17	1.18025e-16
NM_133797	4833439L19Rik	24225.9	4.77722	7.39584e-17	7.54984e-16
NM_028664	Ankrd45	492.454	4.76919	2.062e-13	1.69827e-12
NM_153541	Zbtb8b	524.971	4.76518	3.49337e-13	2.839e-12
NM_029679	Fam65b	2367.08	4.75125	2.33309e-16	2.3189e-15
NM_019579	Mpp5	6603.82	4.75106	5.19613e-17	5.33767e-16
NM_054056	Pawr	1900.08	4.74407	3.94494e-16	3.87576e-15
NM_028705	Herc3	3614.39	4.73591	6.5598e-17	6.71737e-16
NM_194055	Esrp1	3095.07	4.72273	4.64614e-17	4.78272e-16
NM_028053	Tmem38b	2477.04	4.71911	7.98112e-16	7.6909e-15
NM_016667	Sntb1	3974.66	4.71384	7.80058e-17	7.95059e-16
NM_207708	Syngr1	804.633	4.70635	6.76793e-15	6.14156e-14
NM_146239	Cdk17	6434.5	4.70412	8.39181e-17	8.53987e-16
NM_009657	Aldoc	9216.68	4.69829	7.76016e-16	7.48165e-15
NM_028198	Xpo5	17211.3	4.68844	7.77033e-17	7.92388e-16
NR_027817	1500011B03Rik	2207.95	4.68761	4.50426e-15	4.14299e-14
NM_001081084	Cubn	3327.46	4.67836	1.28595e-16	1.2932e-15
NM_026482	Atp2b1	30185.5	4.65321	1.45972e-17	1.55233e-16
NM_198021	Scyl2	9068.23	4.65144	8.84275e-17	8.98013e-16
NM_021296	Grpel2	7735.16	4.64911	4.52813e-16	4.42655e-15
NM_010308	Gnao1	2316	4.6387	3.82132e-14	3.2968e-13
NM_172733	Dera	3161.5	4.61194	3.73482e-15	3.46451e-14
NM_030176	Spata2L	1215.48	4.61035	1.87411e-14	1.65696e-13
NM_028292	Ppme1	12679.6	4.60831	9.48859e-16	9.10775e-15
NM_001162896	4930523C07Rik	870.665	4.60367	8.09468e-15	7.31505e-14
NM_007874	Reep5	24834	4.59641	1.17443e-15	1.1229e-14
NM_010629	Kifap3	14807.9	4.59543	7.04605e-16	6.8032e-15
NM_144804	Depdc7	2143.67	4.59049	7.15603e-15	6.48474e-14
NM_009019	Rag1	1475.33	4.57454	1.6971e-15	1.61163e-14
NM_177733	E2f2	1802.59	4.57429	4.34903e-15	4.00585e-14
NM_138953	Ell2	1128.56	4.57026	3.33447e-15	3.10047e-14
NM_145441	Ubxn2a	2551.8	4.56022	4.1145e-16	4.03629e-15
NM_172496	Cobl	9697.54	4.55439	9.98633e-17	1.01048e-15
NM_172673	Frmd5	356.708	4.54695	2.7827e-12	2.12827e-11
NM_001081557	Camta1	6034.83	4.53155	1.57079e-16	1.574e-15
NM_023057	B230120H23Rik	874.515	4.52845	2.6721e-14	2.33928e-13
NM_183276	Nbeal2	2761.5	4.5165	5.27955e-16	5.13806e-15
NM_027491	Rragd	6377.17	4.51007	6.31557e-16	6.12504e-15
NM_008845	Pip4k2a	4618.77	4.49456	6.32492e-16	6.13108e-15
NM_178751	Orai2	9417.27	4.4918	1.25296e-15	1.19623e-14
NM_023908	Slco3a1	1692.87	4.48687	2.48893e-15	2.33419e-14
NM_133952	Unc45a	18673.7	4.48601	2.47882e-15	2.32583e-14
NM_172856	Lass6	2855.93	4.48206	3.34181e-16	3.29476e-15
NM_181409	Mtmr11	7533.19	4.48117	9.32964e-16	8.96395e-15
NM_199028	Bend3	7736.1	4.46986	1.01102e-15	9.69013e-15
NM_178801	6030446N20Rik	2421.1	4.46338	8.23375e-15	7.4373e-14
NM_010243	Fut9	579.761	4.4592	6.15873e-14	5.23732e-13
NM_001033321	Tmem231	6460.91	4.45415	6.91544e-15	6.27252e-14
NM_009180	St6galnac2	1513.66	4.4501	1.46704e-14	1.30293e-13
NM_023422	Hist1h2bc	1109.96	4.44614	5.29559e-13	4.26825e-12
NM_172923	AI118078	973.282	4.44505	1.09735e-13	9.18829e-13
NM_027530	Rufy3	2343.39	4.44103	2.01574e-15	1.90316e-14
NM_178693	Coq4	3935.43	4.43437	4.05464e-14	3.48429e-13
NM_001164225	Fbxl16	4552.86	4.42952	7.2548e-15	6.56817e-14
NM_001163288	Susd1	1795.87	4.42292	6.04472e-15	5.51335e-14
NM_175324	Acad11	3324.08	4.40228	5.46876e-15	4.99964e-14
NM_001081171	Lama5	18085.8	4.39754	1.65499e-12	1.28126e-11
NM_011817	Gadd45g	2248.83	4.37861	1.6091e-14	1.42715e-13
NM_023483	1110032A03Rik	3430.68	4.37639	1.43518e-14	1.27579e-13
NM_018861	Slc1a4	12173.4	4.37558	4.03777e-15	3.72966e-14
NM_172595	Arl15	5781.53	4.37399	2.71995e-15	2.54719e-14
NM_001081150	Lonrf1	3431.46	4.35295	5.26528e-15	4.82261e-14
NM_172841	Slco5a1	3177.33	4.33975	9.18193e-16	8.83069e-15
NM_146116	Tubb2c	38932.6	4.32581	2.29063e-12	1.75947e-11
NM_212457	Bex4	2597.65	4.32485	3.97091e-14	3.41983e-13
NM_007590	Calm3	102721	4.30728	2.64619e-14	2.31763e-13
NM_008613	Mns1	1419.92	4.30402	7.99636e-14	6.75317e-13
NM_001080935	B230217C12Rik	924.095	4.30382	8.65993e-13	6.85593e-12
NM_026950	Ociad2	2851.42	4.29853	4.71481e-14	4.04097e-13
NM_030717	Lactb	1426.66	4.28684	1.17856e-13	9.85147e-13
NM_178653	Sccpdh	11458.8	4.28605	2.63817e-14	2.31164e-13
NM_176953	Lig4	1263.98	4.28434	2.00467e-13	1.65175e-12
NM_133941	Dhx32	5852.95	4.27952	1.42535e-14	1.2682e-13
NM_001102430	Arfgef1	15676.6	4.26953	7.23863e-16	6.9857e-15
NM_009510	Ezr	20951	4.26874	4.63629e-15	4.26243e-14
NM_007478	Arf3	47951.1	4.26722	6.23013e-15	5.67981e-14
NM_021530	Slc4a8	2810.87	4.25136	4.01611e-12	3.03491e-11
NM_009601	Chrnb1	1634.38	4.24345	2.48003e-14	2.17892e-13
NM_007962	Mpzl2	5046.12	4.23996	4.09358e-15	3.77943e-14
NM_153542	Lrrc20	3907.09	4.23124	2.55575e-14	2.2428e-13
NM_001110506	BC060267	560.795	4.2311	2.87991e-12	2.2009e-11
NM_133718	Tmem30a	14985.6	4.22233	1.03442e-14	9.28374e-14
NM_001025382	Fam196b	1007.85	4.22048	3.35308e-13	2.72724e-12
NM_028320	Adipor1	21336.1	4.20891	2.43831e-14	2.14322e-13
NM_001033475	Tmed8	5403.91	4.20585	4.39037e-15	4.04013e-14
NM_028982	8430419L09Rik	12559.3	4.20292	1.2525e-14	1.11745e-13
NM_011846	Mmp17	922.054	4.19815	3.17445e-12	2.41939e-11
NM_028440	3110003A17Rik	3638.84	4.19017	1.85139e-13	1.52866e-12
NM_026486	Tctn2	5556.12	4.18475	6.81907e-14	5.77882e-13
NM_175930	Rapgef5	1742.89	4.17932	1.30862e-14	1.16646e-13
NM_010480	Hsp90aa1	28253.9	4.17861	1.35444e-14	1.2062e-13
NM_177618	Wscd1	647.941	4.17116	3.35138e-12	2.5483e-11
NM_007510	Atp6v1e1	12908.6	4.16735	8.89674e-14	7.48777e-13
NM_009052	Bex1	3818.03	4.16196	1.62056e-13	1.34316e-12
NM_011048	Pcsk6	13167.9	4.15977	9.76174e-15	8.77304e-14
NM_023423	Akirin1	10515	4.15179	3.08337e-14	2.68733e-13
NM_172132	Kdm4b	26582.2	4.15094	2.31742e-14	2.03879e-13
NM_010164	Eya1	24394.9	4.15074	2.91448e-15	2.72286e-14
NM_011101	Prkca	4354.33	4.14978	1.19188e-14	1.0653e-13
NM_007672	Cdr2	5144.72	4.14878	4.92203e-14	4.21489e-13
NM_010210	Fhit	932.923	4.1483	3.03112e-12	2.31285e-11
NM_001166597	Dgkz	711.715	4.14668	7.28972e-13	5.81576e-12
NM_029920	Mtus2	4404.32	4.14056	4.96554e-14	4.24659e-13
NM_027906	1300010F03Rik	7121.72	4.13511	2.7038e-14	2.36492e-13
NM_027917	Shroom1	2119.57	4.13153	3.351e-14	2.90637e-13
NM_199016	Enpp4	2314.35	4.12971	8.01383e-14	6.76501e-13
NM_177700	Atmin	8774.49	4.10704	2.77097e-14	2.42151e-13
NM_021387	Vstm2b	2046.31	4.09618	1.87412e-13	1.54678e-12
NM_019632	Napb	1290.66	4.09017	2.25139e-13	1.85114e-12
NM_177564	Dhrs11	2140.9	4.08502	4.05298e-13	3.28561e-12
NM_177390	Myo1d	1910.42	4.08047	7.94505e-13	6.31546e-12
NM_027460	Slc25a33	2261.84	4.07951	9.80859e-13	7.73408e-12
NM_011390	Slc12a7	21375.3	4.07861	2.40526e-14	2.11512e-13
NM_177613	Cdc34	6813.71	4.05734	2.63769e-13	2.15701e-12
NM_013494	Cpe	43627.7	4.04921	1.18236e-13	9.87906e-13
NM_023668	Ndel1	13536.6	4.04499	8.03619e-14	6.78097e-13
NM_001002268	Gpr126	10671.6	4.04351	9.02347e-15	8.13565e-14
NM_178755	Agbl2	686.612	4.03343	3.72874e-12	2.8221e-11
NM_001013411	Nkain2	2001.9	4.03115	1.20784e-12	9.47807e-12
NM_178764	Fam168a	28618.3	4.03076	2.07113e-14	1.82457e-13
NM_028870	Cltb	5284.67	4.02311	4.29394e-13	3.47664e-12
NM_152915	Dner	6173.07	4.02286	5.39194e-13	4.34234e-12
NM_016852	Wbp2	15670.8	4.02092	1.60305e-13	1.32921e-12
NM_019535	Sh3gl2	2196.41	4.01167	6.16493e-13	4.93849e-12
NM_027436	Mipep	4978.72	4.00464	7.79008e-13	6.19478e-12
NM_133791	Wwc2	11675.6	4.00165	2.59652e-14	2.27617e-13
NM_021495	Pvrl3	3688.88	4.00113	1.38965e-13	1.15617e-12
NM_001167908	Ppp1r3e	1033.01	3.98969	1.35296e-12	1.05788e-11
NM_020497	Zfp276	6248.3	3.98891	7.19931e-14	6.09315e-13
NM_198422	Paqr3	653.532	3.98499	1.03428e-11	7.57362e-11
NM_153057	Nomo1	17972.9	3.983	1.41235e-13	1.17357e-12
NM_001033164	2510002D24Rik	3149.47	3.96474	7.03435e-13	5.6166e-12
NM_201352	Gdpd5	10750.1	3.96124	1.49503e-13	1.24122e-12
NM_080456	Mrps6	4706.68	3.94747	1.39296e-12	1.0855e-11
NM_019699	Fads2	13340.4	3.93919	2.97254e-13	2.42276e-12
NM_010311	Gnaz	1779.46	3.93678	1.44238e-12	1.12154e-11
NM_023740	Zdhhc16	7757.47	3.93451	5.59735e-13	4.50407e-12
NM_001163567	Fam102b	23675.9	3.92446	3.89809e-14	3.36007e-13
NM_026496	Grhl2	1154.9	3.91174	1.7835e-13	1.47509e-12
NM_181819	Wfikkn2	5437.18	3.91036	2.72327e-13	2.22514e-12
NM_175454	C630004H02Rik	6784.1	3.90957	3.25831e-13	2.65236e-12
NM_032396	Kremen1	17866.4	3.90726	9.72182e-14	8.16117e-13
NM_025468	Sec11c	3552.7	3.90631	4.5843e-13	3.70714e-12
NM_173781	Rab6b	6569.39	3.90026	2.57017e-13	2.10443e-12
NM_024195	Cyb5r4	3724.81	3.89268	1.47057e-12	1.14221e-11
NM_001033174	Osbp	18686.5	3.88997	1.38739e-13	1.15479e-12
NM_177873	Hfm1	774.543	3.88582	7.14046e-12	5.28598e-11
NM_001167996	1110032F04Rik	1408.22	3.88494	9.83332e-12	7.20865e-11
NM_026512	Bphl	5078.77	3.88134	1.83323e-12	1.4159e-11
NM_173731	Hmgcll1	1039.59	3.87665	5.55171e-12	4.15848e-11
NM_001081184	BC057079	8185.52	3.87497	1.76383e-13	1.45944e-12
NM_172621	Clic5	2905.43	3.86503	1.99476e-13	1.64427e-12
NM_009273	Srp14	11663.1	3.85484	1.94363e-12	1.49762e-11
NM_008850	Pitpna	22396.9	3.85469	3.47913e-13	2.8286e-12
NM_177589	Ulk4	2734.59	3.8521	1.13278e-12	8.91047e-12
NM_008480	Lama1	1210.45	3.85027	6.88295e-13	5.50019e-12
NM_199199	Tmem199	1908.5	3.84566	3.29549e-12	2.50713e-11
NM_011879	Ik	22025.3	3.81597	3.51305e-13	2.85381e-12
NM_010593	Jup	28840.7	3.8106	1.23502e-12	9.67973e-12
NM_001081164	Otud4	13635	3.79691	6.80537e-14	5.76971e-13
NR_030716	5430417L22Rik	5117.99	3.77879	2.33819e-12	1.7946e-11
NM_019643	Fam60a	8267.09	3.75348	1.23163e-12	9.65701e-12
NM_001033445	Fam59a	3094.9	3.74634	2.34273e-13	1.92221e-12
NM_007664	Cdh2	14513.5	3.74488	8.94828e-13	7.07849e-12
NM_172310	Tarsl2	3281.51	3.73274	1.88718e-12	1.45585e-11
NM_201354	Gm672	9886.95	3.72537	1.17991e-12	9.26262e-12
NM_145851	Cables2	8638.21	3.72232	1.47072e-12	1.14221e-11
NM_145425	AV249152	2571.85	3.71983	7.39592e-12	5.47092e-11
NM_026896	Med27	3519.91	3.71652	7.68309e-12	5.67691e-11
NM_019580	Gde1	13646.4	3.71631	6.76954e-12	5.03225e-11
NM_010773	Mbd2	5428.74	3.71551	1.58612e-12	1.2294e-11
NM_008451	Klc2	7894.36	3.71498	1.71963e-12	1.32973e-11
NM_178608	Reep1	7127.94	3.71456	2.95177e-12	2.25493e-11
NM_198899	Uggt1	19268.6	3.71279	8.01486e-13	6.36566e-12
NM_146002	Rhbdd2	7433.19	3.69999	3.43152e-12	2.60822e-11
NM_025675	Atpbd4	4172.41	3.69675	3.29596e-12	2.50713e-11
NM_013559	Hsph1	12178.4	3.6949	2.31547e-12	1.77786e-11
NM_181411	Aftph	8027.82	3.68672	7.5141e-13	5.98747e-12
NM_019665	Arl6	3259.8	3.68632	8.57608e-12	6.32006e-11
NM_011130	Polb	3128.74	3.6833	4.48493e-12	3.38267e-11
NM_145926	Mgat4b	20849.8	3.68065	5.0045e-12	3.76297e-11
NM_021395	Hyou1	29795.1	3.67986	3.06116e-12	2.33487e-11
NM_028021	Myh14	9307.32	3.67743	9.497e-13	7.4914e-12
NM_172813	Enox1	1911.68	3.66691	7.71078e-12	5.69523e-11
NM_025975	Dynlt3	4578.38	3.66549	3.80151e-12	2.87607e-11
NM_021420	Stk4	8429.33	3.65892	1.33003e-12	1.04078e-11
NM_172406	Trak2	8444.94	3.65312	4.19443e-13	3.39747e-12
NM_010325	Got2	23465.8	3.64781	6.6208e-12	4.92915e-11
NM_026641	Ift80	6698.33	3.6379	2.06377e-12	1.58708e-11
NM_134469	Fdps	7889.88	3.6372	1.2555e-11	9.14577e-11
NM_011103	Prkcd	13476.8	3.63568	1.54999e-12	1.20234e-11
NM_028614	Ppp2r1b	5432.57	3.6326	6.24182e-12	4.65407e-11
NM_008448	Kif5b	16954.2	3.61559	2.1956e-13	1.80603e-12
NM_177013	Tmem229a	3837.96	3.60919	6.7974e-12	5.04913e-11
NM_033371	Ppp1r16a	10152.2	3.60301	7.63622e-12	5.64441e-11
NM_023596	Slc29a3	6157.38	3.58534	4.32991e-12	3.26701e-11
NM_001039493	Plekhm3	3187.63	3.58254	3.19515e-12	2.43422e-11
NM_153391	Wdr19	4976.04	3.57801	4.81581e-12	3.62666e-11
NM_197987	Trim37	10039.2	3.57564	6.90213e-12	5.12304e-11
NM_201226	Lrrc47	9435.07	3.57005	2.7737e-12	2.12221e-11
NM_029522	Gpsm2	8428.77	3.56304	6.78921e-12	5.04496e-11
NM_177583	Aph1b	4510.07	3.5577	8.80891e-12	6.48433e-11
NM_011356	Frzb	4311.36	3.55278	2.28629e-12	1.75683e-11
NM_001015681	E130308A19Rik	5195.07	3.5437	7.08461e-12	5.25253e-11
NM_001081323	Mphosph9	4255.87	3.54341	1.42769e-12	1.11143e-11
NM_029153	Scamp1	13502	3.53923	5.63437e-12	4.21718e-11
NM_133766	Efr3a	14860.8	3.49816	3.65688e-12	2.77199e-11
NM_027554	Usp38	6912.77	3.48986	9.59246e-12	7.04525e-11
NM_178080	Pde4dip	6927.34	3.48961	5.32936e-12	3.99804e-11
NM_183300	Zfyve9	5771.28	3.48844	1.152e-11	8.40744e-11
NM_008485	Lamc2	2046.57	3.47841	6.6286e-12	4.93309e-11
NM_013834	Sfrp1	25528.4	3.47161	2.44893e-12	1.87665e-11
NM_019635	Stk3	5347.52	3.45378	1.21183e-11	8.83094e-11
NM_026298	Ift172	13307.2	3.44828	9.95604e-12	7.29316e-11
NM_175749	Nup153	14716.1	3.42164	7.30579e-12	5.40628e-11
NM_080553	Itpr3	26646.5	3.37905	1.37176e-11	9.96672e-11
NM_001005341	Ypel2	7091.9	3.34036	1.27258e-11	9.2633e-11
After removing duplication, total 1378 genes

## Sheet: HC genes differentially express
473 HC gene downregulated in Gfi1 knokcout	90 HC genes upregulated in the Gfi1 knockout
1110008P14Rik	1500011B03Rik
1110032A03Rik	4932418E24Rik
1700003M02Rik	5330413P13Rik
1700016K19Rik	Adprhl1
1700026D08Rik	Aplp1
1700101E01Rik	Arhgdig
1810041L15Rik	Atoh1
2900026A02Rik	Bcl2l1
4833439L19Rik	Camta1
4930430F08Rik	Cdh2
4930470P17Rik	Cdhr1
4930523C07Rik	Chgb
4932411E22Rik	Cldn6
4933413G19Rik	Cldn7
8430419L09Rik	Cplx1
Abcc1	Crmp1
Abcc8	Cryab
Abcd2	Cxcl14
Acbd7	D130043K22Rik
Acot7	D8Ertd82e
Acsl4	Dner
Acss2	Dsg2
Actn3	Enox1
Actr3b	Erc2
Agbl2	Fbxo32
Agfg2	Fcgbp
AI464131	Fgf5
Aknad1	Figf
Ankfn1	Fstl4
Ankrd22	Gad2
Ankrd24	Galnt5
Anks1b	Gnaz
Anxa4	Gng3
Ap3b2	Gpr123
Apba1	Gprin1
Armc2	Grb7
Armc3	Hpcal1
Armc4	Hrk
Atf6	Htra4
Atp11a	Il7r
Atp1a1	Insm1
Atp1b1	Insm2
Atp1b2	Itpr3
Atp2b1	Kif5c
Atp2b3	Kremen1
Atp6v0a1	Lmo1
Atp7b	Lsamp
Atp8b1	Mapk8ip2
B230217C12Rik	Masp1
Baiap2l2	Mast1
Barhl1	Napb
Bbs1	Nefl
BC030867	Nefm
BC064078	Neurod6
Bcl2l14	Nhlh1
Bdnf	Nptx2
Bend3	Nrsn1
Bend4	P2rx3
Bmp3	Pcp4l1
C2cd2l	Pde4dip
C77080	Perp
Cacng2	Ppp2r2b
Calb2	Ppp2r2c
Capsl	Prr15
Card10	Ptprn2
Casz1	Rab6b
Ccdc108	Rapgef5
Ccdc146	Rimkla
Ccdc40	Rims3
Ccdc60	Ripk4
Ccdc65	Rnf112
Ccdc68	Rph3a
Ccdc87	Rragd
Ccdc96	Rtn1
Ccnjl	Rufy3
Cd164l2	Sall1
Cdh1	Sez6
Cdh23	Snap25
Cdk15	Stk33
Cdk17	Syt17
Cdk5rap2	Tbc1d30
Cdkl1	Tmem130
Cdkl4	Tnfaip8l1
Cdkn2d	Tppp
Cdr2	Trpm2
Cetn2	Uchl1
Chchd10	Unc5b
Chrna1	Vwa2
Chrna10	Wscd1
Chrna9	Zswim5
Chrnb4
Chrng
Chst13
Chst4
Cib2
Cisd1
Ckb
Cldn14
Clec18a
Clic5
Clint1
Cln6
Col7a1
Cpe
Cpeb3
Cpne9
Crim1
Ctbp2
Ctsf
Cubn
Cyb561d2
Dctn1
Depdc7
Dfnb59
Dgkg
Dlk2
Dll1
Dll3
Dll4
Dnaic2
Dnaja4
Dnajb13
Dnase1
Dock8
Dpp10
Dpysl4
Dtna
Dusp14
Dync2h1
Dynlrb2
Dytn
Ecel1
Efcab1
Efcab6
Efhc1
Efhc2
Efr3a
Elfn1
Elfn2
Elmod1
Enkur
Eno4
Epn3
Eps8l2
Ercc6
Espn
Espnl
Ezr
Fads2
Fads6
Fam154b
Fam163a
Fam168a
Fam19a3
Fam57b
Fam78b
Fbxo16
Fbxo2
Fbxo36
Fcer2a
Fcrlb
Fgl1
Fhod3
Foxj1
Fryl
Fscn2
Fsd1l
Fzd9
Galnt13
Galnt9
Gcnt2
Gdap1
Gfi1
Gipc3
Glrx3
Gm11992
Gm1322
Gm14461
Gm166
Gm6537
Gm904
Gnmt
Got2
Gpr151
Gpr155
Gpr156
Gpr4
Gpr98
Gpsm2
Grid2ip
Grk1
Grp
Grxcr1
Grxcr2
Gstm7
Gtpbp1
Heatr2
Hebp2
Hfm1
Hist1h2bc
Homer1
Hs3st3b1
Hsd17b7
Hsp90aa1
Hspa4l
Hsph1
Hydin
Hyou1
Id4
Ift172
Ift80
Igsf21
Ik
Il17ra
Ildr1
Insc
Intu
Iqcd
Iqcg
Iqub
Irx2
Itgb2l
Itpk1
Jag2
Kcna10
Kcnf1
Kcnh2
Kcnh7
Kcnj13
Kcnk1
Kcnq4
Kif21b
Kif27
Kif6
Kif9
Klhdc7b
Klhl14
Kncn
Kndc1
Ksr1
Lama5
Layn
Lct
Lhfpl5
Lima1
Llgl2
Lmo7
Lmod1
Lmod3
Lnx2
Loxhd1
Lrba
Lrguk
Lrp8
Lrrc10b
Lrrc27
Lrrc47
Lrrc48
Lrrc9
Lrrk1
Man2b2
Mblac2
Mcoln3
Mfsd6
Mgst3
Mipep
Mllt4
Mogat1
Morn1
Mrps5
Mrps6
Mslnl
Msrb3
Mycbpap
Myh14
Myo1h
Myo3a
Myo3b
Myo7a
Naca
Nbas
Nceh1
Necab3
Nek10
Nek11
Nek5
Nin
Nkain2
Nme5
Nmnat3
Nptx1
Nrcam
Nt5dc3
Ntng2
Nup210
Obscn
Ociad2
Ofcc1
Ogdhl
Olfml3
Ormdl3
Oscp1
Otud3
Pacrg
Pacsin1
Padi2
Pak3
Parp1
Pax2
Pcdh7
Pcp4
Pcsk1
Pcsk5
Pcsk6
Pcsk9
Pdzd7
Pfkp
Pgam2
Pgf
Phtf2
Pih1d2
Pip4k2a
Pkhd1l1
Pkn3
Pla2g16
Pla2g3
Plce1
Plch2
Plekhf2
Pls1
Plscr5
Pou2af1
Ppil6
Ppp1r3d
Ppp2r1b
Prkaa2
Prkca
Prkg2
Prkx
Prph2
Prr15l
Prrt3
Psat1
Psph
Ptplad1
Ptpn22
Ptpn3
Ptprq
Pvalb
Pvrl1
R3hdml
Rab11fip1
Rab11fip4
Rab15
Rab25
Rab3ip
Rasd2
Rbm24
Rdh12
Reep5
Rimbp2
Rin1
Rnf128
Rnf150
Rnf17
Rnf182
Rogdi
Rph3al
Rsph1
Rundc3a
S100a1
S100a13
Sall3
Scel
Scg5
Scn11a
Selm
Sema3e
Sema5b
Sema7a
Sez6l
Sfrp1
Sh2d4b
Skp1a
Slc17a8
Slc24a3
Slc25a35
Slc26a5
Slc6a11
Slc6a17
Slc7a14
Slc7a4
Slc8a2
Slc9a2
Smpx
Smtnl2
Snph
Sntb1
Spag6
Spag8
Spef2
Spock2
Srd5a1
St8sia2
St8sia3
Stac
Stk3
Strc
Syn3
Syt13
Syt2
Tac4
Tacstd2
Tarsl2
Tas1r1
Tcerg1l
Tdrd5
Tekt1
Tesc
Tjap1
Tjp3
Tmc1
Tmc2
Tmcc2
Tmem173
Tmem184a
Tmem229a
Tmem231
Tmem28
Tmem30b
Tmem91
Tmprss7
Tnc
Tnni3k
Tomt
Tox
Tprn
Trak2
Trim36
Trnp1
Tspan13
Ttc21a
Ttc24
Ttc25
Ttc29
Ttc30b
Ttc34
Ttc39b
Ttll7
Twf2
Ubash3b
Uggt1
Ugp2
Ugt8a
Unc13a
Unc5a
Unc79
Unc80
Ush2a
Usp20
Usp46
Ust
Veph1
Wbp2
Wdr63
Wdr78
Wfikkn2
Wwc1
Wwc2
Zfp365
Zfp474
Zfp750
Zmat4
