# Supplementary material for: GFI1 regulates hair cell differentiation by acting as an off-DNA transcriptional co-activator of ATOH1, and a DNA-binding repressor
Source: Sci Rep. 2022 May 12;12:7793. doi: 10.1038/s41598-022-11931-0 (PMC9098437; doi:10.1038/s41598-022-11931-0)
Supplement: Supplementary file 3 — Supplementary Table S2. [file 41598_2022_11931_MOESM3_ESM.xlsx]

## Sheet: 736 Gfi1 binding loci
PeakID (cmd=annotatePeaks.pl Gfi1onlyp0dot01.bed mm10)	Chr	Start	End	Strand	Peak Score	Focus Ratio/Region Size	Annotation	Detailed Annotation	Distance to TSS	Nearest PromoterID	Entrez ID	Nearest Unigene	Nearest Refseq	Nearest Ensembl	Gene Name	Gene Alias	Gene Description	Gene Type
P1HC_Gfi1_1_bam_peak_728	chrM	10455	16292	+	28637	NA	NA	Intergenic	NA	NA
P1HC_Gfi1_1_bam_peak_727	chrM	6	7009	+	17691	NA	NA	Intergenic	NA	NA
P1HC_Gfi1_1_bam_peak_31	chr1	24612107	24613807	+	8860	NA	Intergenic	Intergenic	-25520	NM_007733	12823	Mm.329196	NM_007733	ENSMUSG00000026141	Col19a1	-	collagen, type XIX, alpha 1	protein-coding
P1HC_Gfi1_1_bam_peak_471	chr3	121291478	121292341	+	346	NA	exon (NM_024178, exon 1 of 4)	exon (NM_024178, exon 1 of 4)	169	NM_024178	66789	Mm.269881	NM_024178	ENSMUSG00000039887	Alg14	5430428G01Rik|AI854024	asparagine-linked glycosylation 14	protein-coding
P1HC_Gfi1_1_bam_peak_510	chr4	102431858	102433046	+	271	NA	intron (NM_019840, intron 1 of 14)	intron (NM_019840, intron 1 of 14)	-137608	NM_001177980	18578	Mm.20181	NM_019840	ENSMUSG00000028525	Pde4b	Dpde4|R74983|dunce	phosphodiesterase 4B, cAMP specific	protein-coding
P1HC_Gfi1_1_bam_peak_551	chr5	96535865	96536458	+	247	NA	intron (NM_175473, intron 4 of 73)	intron (NM_175473, intron 4 of 73)	162206	NM_175473	231470	Mm.291120	NM_175473	ENSMUSG00000034687	Fras1	E130113P14Rik|bl|mKIAA1500	Fraser extracellular matrix complex subunit 1	protein-coding
P1HC_Gfi1_1_bam_peak_393	chr2	22589376	22590279	+	222	NA	Intergenic	Intergenic	-32500	NM_008078	14417	Mm.4784	NM_008078	ENSMUSG00000026787	Gad2	6330404F12Rik|GAD(65)|GAD65|Gad-2	glutamic acid decarboxylase 2	protein-coding
P1HC_Gfi1_1_bam_peak_52	chr1	123322446	123323180	+	199	NA	Intergenic	Intergenic	722746	NM_199021	269109	Mm.417716	NM_199021	ENSMUSG00000036815	Dpp10	6430601K09Rik|DPP X|Dprp3	dipeptidylpeptidase 10	protein-coding
P1HC_Gfi1_1_bam_peak_324	chr17	11331088	11331667	+	175	NA	intron (NM_016694, intron 4 of 11)	intron (NM_016694, intron 4 of 11)	491018	NM_001317726	50873	Mm.311110	NM_016694	ENSMUSG00000023826	Prkn	Park2	parkin RBR E3 ubiquitin protein ligase	protein-coding
P1HC_Gfi1_1_bam_peak_46	chr1	74538575	74539367	+	157	NA	intron (NM_176972, intron 1 of 25)	intron (NM_176972, intron 1 of 25)	-3918	NM_001081456	18802	Mm.290731	NM_148937	ENSMUSG00000026173	Plcd4	4921507K24Rik	phospholipase C, delta 4	protein-coding
P1HC_Gfi1_1_bam_peak_705	chr9	58421642	58422295	+	152	NA	Intergenic	Intergenic	-33205	NR_040736	74879	Mm.416924	NR_040736	ENSMUSG00000097651	4930461G14Rik	-	RIKEN cDNA 4930461G14 gene	ncRNA
P1HC_Gfi1_1_bam_peak_34	chr1	34439386	34439908	+	152	NA	promoter-TSS (NM_027159)	promoter-TSS (NM_027159)	25	NM_027159	69668	Mm.379170	NM_027159	ENSMUSG00000042111	Ccdc115	2310061I09Rik|Ccp1	coiled-coil domain containing 115	protein-coding
P1HC_Gfi1_1_bam_peak_313	chr16	88187559	88188016	+	152	NA	intron (NM_146072, intron 1 of 16)	intron (NM_146072, intron 1 of 16)	102471	NM_146072	14805	Mm.5134	NM_010348	ENSMUSG00000022935	Grik1	A830007B11Rik|D16Ium24|D16Ium24e|GluK1|GluK5|Glur-5|Glur5|Glurbeta1	glutamate receptor, ionotropic, kainate 1	protein-coding
P1HC_Gfi1_1_bam_peak_21	JH584304.1	81425	103339	+	135	NA	NA	NA	NA	NA
P1HC_Gfi1_1_bam_peak_495	chr4	24429229	24429793	+	130	NA	Intergenic	Intergenic	-66940	NM_199467	212377	Mm.120919	NM_199467	ENSMUSG00000045751	Mms22l	F730047E07Rik|Gm134	MMS22-like, DNA repair protein	protein-coding
P1HC_Gfi1_1_bam_peak_222	chr13	103957317	103957873	+	130	NA	Intergenic	L2c|LINE|L2	-37009	NM_001289473	59079	Mm.277354	NM_021563	ENSMUSG00000021709	Erbin	1700028E05Rik|Erbb2ip|mKIAA1225	Erbb2 interacting protein	protein-coding
P1HC_Gfi1_1_bam_peak_487	chr4	9107311	9107957	+	130	NA	Intergenic	Intergenic	-161659	NM_001355183	74438	Mm.473368	NM_028940	ENSMUSG00000041216	Clvs1	4933402J24Rik|Clvl1|Rlbp1l1	clavesin 1	protein-coding
P1HC_Gfi1_1_bam_peak_661	chr8	57615109	57615766	+	130	NA	intron (NM_001167981, intron 1 of 11)	intron (NM_001167981, intron 1 of 11)	-36316	NR_040698	100502619	Mm.393851	NR_040698		AW046200	-	expressed sequence AW046200	ncRNA
P1HC_Gfi1_1_bam_peak_625	chr7	66491586	66492036	+	130	NA	Intergenic	Intergenic	-64334	NM_053080	56847	Mm.140988	NM_053080	ENSMUSG00000015134	Aldh1a3	ALDH6|RALDH3|V1	aldehyde dehydrogenase family 1, subfamily A3	protein-coding
P1HC_Gfi1_1_bam_peak_493	chr4	15815179	15815789	+	130	NA	Intergenic	Intergenic	-65780	NM_009788	12307	Mm.277665	NM_009788	ENSMUSG00000028222	Calb1	Brain-2|CB|Calb|Calb-1	calbindin 1	protein-coding
P1HC_Gfi1_1_bam_peak_370	chr18	88673050	88673650	+	130	NA	Intergenic	Intergenic	220857	NM_018821	54607	Mm.91920	NM_018821	ENSMUSG00000056153	Socs6	1500012M23Rik|5830401B18Rik|AI447482|Cis4|Cish4|HSPC060|SOCS-4|SOCS-6|SSI4|STAI4|STATI4|Socs4	suppressor of cytokine signaling 6	protein-coding
P1HC_Gfi1_1_bam_peak_359	chr18	55785912	55786508	+	130	NA	Intergenic	Intergenic	-614130	NM_001360917	107022	Mm.24356	NM_026240	ENSMUSG00000001700	Gramd3	9030613F08Rik|9130427A09Rik|AW061306|Gramd2b|NS3TP2	GRAM domain containing 3	protein-coding
P1HC_Gfi1_1_bam_peak_725	chr9	119825133	119825790	+	115	NA	promoter-TSS (NM_011887)	promoter-TSS (NM_011887)	-5	NM_011887	24046	Mm.89981	NM_011887	ENSMUSG00000034115	Scn11a	NSS2|NaN|NaT|NaV1.9|SNS2	sodium channel, voltage-gated, type XI, alpha	protein-coding
P1HC_Gfi1_1_bam_peak_127	chr10	126239890	126240571	+	115	NA	Intergenic	Intergenic	274011	NM_177152	320398	Mm.275586	NM_177152	ENSMUSG00000020105	Lrig3	9030421L11Rik|9130004I02Rik|9430095K15Rik|mKIAA3016	leucine-rich repeats and immunoglobulin-like domains 3	protein-coding
P1HC_Gfi1_1_bam_peak_40	chr1	59340740	59341478	+	115	NA	intron (NM_001356389, intron 12 of 13)	intron (NM_001356389, intron 12 of 13)	84203	NM_001356389	271697	Mm.297713	NM_001033373	ENSMUSG00000026023	Cdk15	Als2cr7|Pftk2	cyclin-dependent kinase 15	protein-coding
P1HC_Gfi1_1_bam_peak_620	chr7	41393343	41393787	+	108	NA	promoter-TSS (NM_001199330)	promoter-TSS (NM_001199330)	-186	NM_001199330	233168	Mm.379390	NM_183167	ENSMUSG00000056383	AI987944	-	expressed sequence AI987944	protein-coding
P1HC_Gfi1_1_bam_peak_418	chr2	105375838	105376813	+	108	NA	intron (NM_028747, intron 3 of 3)	MLT1A0|LTR|ERVL-MaLR	22994	NM_009037	19672	Mm.4876	NM_009037	ENSMUSG00000005973	Rcn1	Rcn	reticulocalbin 1	protein-coding
P1HC_Gfi1_1_bam_peak_395	chr2	28538923	28539324	+	108	NA	intron (NM_001145835, intron 1 of 17)	intron (NM_001145835, intron 1 of 17)	5659	NM_001145836	19730	Mm.5236	NM_009058	ENSMUSG00000026821	Ralgds	Gnds|Rgds|mKIAA1308	ral guanine nucleotide dissociation stimulator	protein-coding
P1HC_Gfi1_1_bam_peak_417	chr2	104551786	104552537	+	108	NA	Intergenic	B2_Mm2|SINE|B2	-4497	NR_136919	668733	Mm.461873	NR_136919		Gm13884	-	SWIM type zinc finger 7 associated protein 1 pseudogene	pseudo
P1HC_Gfi1_1_bam_peak_656	chr8	42973761	42974339	+	108	NA	Intergenic	Intergenic	167436	NM_177742	244448	Mm.64542	NM_177742	ENSMUSG00000031651	Triml1	4933403D14|BC050188	tripartite motif family-like 1	protein-coding
P1HC_Gfi1_1_bam_peak_373	chr19	17793406	17793955	+	108	NA	exon (NM_001163144, exon 2 of 21)	exon (NM_001163144, exon 2 of 21)	43952	NM_001163144	18552	Mm.3401	NM_001163144	ENSMUSG00000024713	Pcsk5	PC5|PC6|SPC6|b2b1549Clo|b2b585Clo	proprotein convertase subtilisin/kexin type 5	protein-coding
P1HC_Gfi1_1_bam_peak_329	chr17	25015993	25016422	+	96	NA	promoter-TSS (NM_020608)	promoter-TSS (NM_020608)	121	NM_134126	106633	Mm.32802	NM_134126	ENSMUSG00000024169	Ift140	AI661311|Tce5|Wdtc2|mKIAA0590	intraflagellar transport 140	protein-coding
P1HC_Gfi1_1_bam_peak_545	chr5	77178050	77178515	+	96	NA	Intergenic	Intergenic	32923	NM_001289767	69982	Mm.46106	NM_183284	ENSMUSG00000053030	Spink2	1700007F22Rik|AV038945|HUSI-II	serine peptidase inhibitor, Kazal type 2	protein-coding
P1HC_Gfi1_1_bam_peak_119	chr10	98802197	98802642	+	96	NA	Intergenic	Intergenic	-112223	NM_001359506	67972	Mm.166944	NM_026482	ENSMUSG00000019943	Atp2b1	2810442I22Rik|E130111D10Rik|Pmca1	ATPase, Ca++ transporting, plasma membrane 1	protein-coding
P1HC_Gfi1_1_bam_peak_689	chr9	3000822	3037735	+	92	NA	Intergenic	GSAT_MM|Satellite|Satellite	19465	NR_039546	100628572		NR_039546	ENSMUSG00000106183	Mir101c	mir-101c|mmu-mir-101c	microRNA 101c	ncRNA
P1HC_Gfi1_1_bam_peak_666	chr8	71569630	71570732	+	87	NA	promoter-TSS (NM_001357182)	promoter-TSS (NM_001357182)	-413	NM_001357182	26457	Mm.38165	NM_011977	ENSMUSG00000031808	Slc27a1	FATP1|Fatp	solute carrier family 27 (fatty acid transporter), member 1	protein-coding
P1HC_Gfi1_1_bam_peak_172	chr12	11082960	11083426	+	87	NA	Intergenic	Intergenic	35380	NR_045860	71457	Mm.95280	NR_045860	ENSMUSG00000113620	7420701I03Rik	-	RIKEN cDNA 7420701I03 gene	ncRNA
P1HC_Gfi1_1_bam_peak_25	chr1	4970754	4971415	+	87	NA	intron (NM_001177795, intron 2 of 5)	intron (NM_001177795, intron 2 of 5)	47650	NM_001290372	58175	Mm.103771	NM_021374	ENSMUSG00000002459	Rgs20	2900073E09Rik|Rgsz1	regulator of G-protein signaling 20	protein-coding
P1HC_Gfi1_1_bam_peak_109	chr10	82863163	82864094	+	87	NA	intron (NM_001042513, intron 2 of 14)	intron (NM_001042513, intron 2 of 14)	-2998	NM_025499	66341	Mm.443284	NM_025499	ENSMUSG00000109864	Eid3	1700027M21Rik|NS4EB	EP300 interacting inhibitor of differentiation 3	protein-coding
P1HC_Gfi1_1_bam_peak_574	chr6	40254288	40254820	+	87	NA	3' UTR (NM_001360978, exon 4 of 4)	3' UTR (NM_001360978, exon 4 of 4)	-70924	NM_023538	69923	Mm.32840	NM_023538	ENSMUSG00000029916	Agk	2610037M15Rik|6720408I04Rik|AI465370|Mulk	acylglycerol kinase	protein-coding
P1HC_Gfi1_1_bam_peak_238	chr14	27174863	27175720	+	87	NA	intron (NM_001289686, intron 2 of 12)	intron (NM_001289686, intron 2 of 12)	31298	NM_001289686	71704	Mm.248606	NM_027871	ENSMUSG00000021895	Arhgef3	1200004I24Rik|9830169H03Rik|C76747|Xpln	Rho guanine nucleotide exchange factor (GEF) 3	protein-coding
P1HC_Gfi1_1_bam_peak_360	chr18	56907360	56907901	+	87	NA	intron (NM_177115, intron 1 of 4)	intron (NM_177115, intron 1 of 4)	17918	NM_177115	320253	Mm.312623	NM_177115	ENSMUSG00000032656	2021-03-03	6330411I15Rik|A530081L18Rik|AI843639|MARCH-III	membrane-associated ring finger (C3HC4) 3	protein-coding
P1HC_Gfi1_1_bam_peak_733	chrX	101812048	101812494	+	87	NA	Intergenic	Intergenic	17615	NM_001359671	382231	Mm.328112	NM_001359671	ENSMUSG00000046774	8030474K03Rik	Gm1142	RIKEN cDNA 8030474K03 gene	protein-coding
P1HC_Gfi1_1_bam_peak_218	chr13	81609078	81609463	+	87	NA	intron (NM_054053, intron 1 of 89)	intron (NM_054053, intron 1 of 89)	23874	NM_054053	110789	Mm.288694	NM_054053	ENSMUSG00000069170	Adgrv1	Frings|Gpr98|Mass1|Mgr1|VLGR1	adhesion G protein-coupled receptor V1	protein-coding
P1HC_Gfi1_1_bam_peak_586	chr6	67483702	67484333	+	87	NA	intron (NM_144548, intron 3 of 10)	intron (NM_144548, intron 3 of 10)	7838	NM_144548	209590	Mm.221227	NM_144548	ENSMUSG00000049093	Il23r	IL-23R	interleukin 23 receptor	protein-coding
P1HC_Gfi1_1_bam_peak_310	chr16	76575258	76575860	+	87	NA	Intergenic	Intergenic	26764	NR_155449	102632730		NR_155449		Gm30726	-	predicted gene, 30726	ncRNA
P1HC_Gfi1_1_bam_peak_136	chr11	38412379	38412875	+	87	NA	Intergenic	Intergenic	107418	NR_040295	100502917	Mm.61144	NR_040295		Gm12130	-	predicted gene 12130	ncRNA
P1HC_Gfi1_1_bam_peak_472	chr3	125898775	125899163	+	87	NA	intron (NM_011674, intron 2 of 5)	intron (NM_011674, intron 2 of 5)	39683	NR_149311	22239	Mm.306021	NM_011674	ENSMUSG00000032854	Ugt8a	AI850488|AW455908|Cgt|Ugt8|mCerGT	UDP galactosyltransferase 8A	protein-coding
P1HC_Gfi1_1_bam_peak_93	chr10	26138676	26139052	+	87	NA	Intergenic	Intergenic	-59812	NM_029881	77220	Mm.266260	NM_029881	ENSMUSG00000049420	Tmem200a	C030003D03Rik	transmembrane protein 200A	protein-coding
P1HC_Gfi1_1_bam_peak_605	chr6	128596971	128597372	+	87	NA	Intergenic	Intergenic	-15565	NM_001001179	232400	Mm.259234	NM_001001179	ENSMUSG00000047228	A2ml1	Ovos|Ovos2	alpha-2-macroglobulin like 1	protein-coding
P1HC_Gfi1_1_bam_peak_682	chr8	111902002	111902543	+	87	NA	intron (NM_019950, intron 1 of 1)	intron (NM_019950, intron 1 of 1)	7927	NM_019950	56773	Mm.432506	NM_019950	ENSMUSG00000031952	Chst5	AI173964|GST-4|Gn6st-3|I-GlcNAc-6-ST	carbohydrate (N-acetylglucosamine 6-O) sulfotransferase 5	protein-coding
P1HC_Gfi1_1_bam_peak_176	chr12	31950316	31950956	+	87	NA	promoter-TSS (NM_153198)	promoter-TSS (NM_153198)	-391	NM_153198	73389	Mm.390461	NM_153198	ENSMUSG00000002996	Hbp1	1700058O05Rik|BE629963|C330012F01Rik|C86454	high mobility group box transcription factor 1	protein-coding
P1HC_Gfi1_1_bam_peak_139	chr11	51943126	51943717	+	87	NA	Intergenic	Intergenic	-24210	NM_029976	52626	Mm.289456	NM_029976	ENSMUSG00000020392	Cdkn2aipnl	A430101B06Rik|AA409260|D11Ertd497e|MNCb-1520	CDKN2A interacting protein N-terminal like	protein-coding
P1HC_Gfi1_1_bam_peak_537	chr5	64500212	64500968	+	87	NA	Intergenic	Intergenic	23582	NR_045413	77382	Mm.366742	NR_045411	ENSMUSG00000105352	C030018K13Rik	-	RIKEN cDNA C030018K13 gene	ncRNA
P1HC_Gfi1_1_bam_peak_149	chr11	86167159	86167818	+	77	NA	intron (NM_178309, intron 6 of 19)	intron (NM_178309, intron 6 of 19)	33705	NM_178309	237911	Mm.186143	NM_178309	ENSMUSG00000034329	Brip1	3110009N10Rik|8030460J03Rik|Bach1|FACJ|Fancj|OF	BRCA1 interacting protein C-terminal helicase 1	protein-coding
P1HC_Gfi1_1_bam_peak_265	chr15	44438047	44439784	+	77	NA	Intergenic	Intergenic	-10608	NM_001113554	67429	Mm.490404	NM_026149	ENSMUSG00000038736	Nudcd1	4921532K09Rik|AA407246|AW260430|AW556235|CML66-L|Cml66	NudC domain containing 1	protein-coding
P1HC_Gfi1_1_bam_peak_570	chr6	25382988	25383704	+	77	NA	Intergenic	Intergenic	306634	NM_010338	14763	Mm.409670	NM_010338	ENSMUSG00000039904	Gpr37	AI848630|Pael-R	G protein-coupled receptor 37	protein-coding
P1HC_Gfi1_1_bam_peak_578	chr6	46451054	46451796	+	77	NA	intron (NM_001004357, intron 12 of 23)	intron (NM_001004357, intron 12 of 23)	-792971	NM_025771	66797	Mm.440084	NM_025771	ENSMUSG00000039419	Cntnap2	5430425M22Rik|Caspr2|mKIAA0868	contactin associated protein-like 2	protein-coding
P1HC_Gfi1_1_bam_peak_649	chr8	13424941	13425514	+	77	NA	Intergenic	Intergenic	-10232	NM_001143671	272465	Mm.250502	NM_001143671	ENSMUSG00000038457	Tmem255b	Fam70b|Gm687	transmembrane protein 255B	protein-coding
P1HC_Gfi1_1_bam_peak_631	chr7	99141036	99141797	+	77	NA	promoter-TSS (NM_178635)	promoter-TSS (NM_178635)	-272	NM_178635	78610	Mm.323072	NM_178635	ENSMUSG00000035354	Uvrag	9530039D02Rik|AI648770|BB124205|Uvrag1|Uvragl	UV radiation resistance associated gene	protein-coding
P1HC_Gfi1_1_bam_peak_521	chr4	132049676	132050127	+	77	NA	promoter-TSS (NM_001128606)	promoter-TSS (NM_001128606)	-823	NM_001128606	269587	Mm.30038	NM_183428	ENSMUSG00000028906	Epb41	4.1R|AI415518|D4Ertd442e|Elp-1|Elp1|Epb4.1|mKIAA4056	erythrocyte membrane protein band 4.1	protein-coding
P1HC_Gfi1_1_bam_peak_461	chr3	75556899	75557543	+	77	NA	promoter-TSS (NM_019745)	promoter-TSS (NM_019745)	-272	NM_009250	20713	Mm.41560	NM_009250	ENSMUSG00000027834	Serpini1	AI837402|Ns|PI-12|PI12|Spi17	serine (or cysteine) peptidase inhibitor, clade I, member 1	protein-coding
P1HC_Gfi1_1_bam_peak_571	chr6	29100345	29100847	+	77	NA	Intergenic	MLTR73|LTR|ERV1	40375	NM_008493	16846	Mm.277072	NM_008493	ENSMUSG00000059201	Lep	ob|obese	leptin	protein-coding
P1HC_Gfi1_1_bam_peak_468	chr3	105059141	105059908	+	77	NA	Intergenic	Intergenic	-6378	NM_030249	80281	Mm.200327	NM_030249	ENSMUSG00000062127	Cttnbp2nl	AA552995|AA589392|AU018624|BC003236|mKIAA1433	CTTNBP2 N-terminal like	protein-coding
P1HC_Gfi1_1_bam_peak_17	GL456396.1	12466	15591	+	77	NA	NA	NA	NA	NA
P1HC_Gfi1_1_bam_peak_354	chr18	42382414	42383362	+	77	NA	Intergenic	Intergenic	-11709	NM_138945	18998	Mm.488204	NM_138945	ENSMUSG00000024497	Pou4f3	Brn3.1|Brn3c|ddl|dreidel	POU domain, class 4, transcription factor 3	protein-coding
P1HC_Gfi1_1_bam_peak_552	chr5	102246015	102246489	+	77	NA	Intergenic	Intergenic	-176331	NM_172882	72145	Mm.332522	NM_172882	ENSMUSG00000043940	Wdfy3	2610509D04Rik|ALFY|AW319683|B930017C24|BWF1|Bchs|D5Ertd66e|Ggtb3|ZFYVE25|mKIAA0993	WD repeat and FYVE domain containing 3	protein-coding
P1HC_Gfi1_1_bam_peak_627	chr7	78086427	78086808	+	77	NA	Intergenic	Intergenic	491221	NM_008746	18213	Mm.33496	NM_008746	ENSMUSG00000059146	Ntrk3	AW125844|Ntrk3_tv3|TrkC	neurotrophic tyrosine kinase, receptor, type 3	protein-coding
P1HC_Gfi1_1_bam_peak_1	GL456383.1	4123	27304	+	69	NA	NA	NA	NA	NA
P1HC_Gfi1_1_bam_peak_427	chr2	125704813	125705210	+	67	NA	intron (NM_199022, intron 1 of 11)	intron (NM_199022, intron 1 of 11)	19137	NM_199022	271849	Mm.425101	NM_199022	ENSMUSG00000035109	Shc4	6230417E10Rik|9930029B02Rik|Gm685|RaLP	SHC (Src homology 2 domain containing) family, member 4	protein-coding
P1HC_Gfi1_1_bam_peak_262	chr15	30162879	30163419	+	67	NA	Intergenic	MLT1B|LTR|ERVL-MaLR	-9385	NM_001355502	18163	Mm.321648	NM_008729	ENSMUSG00000022240	Ctnnd2	Catnd2|Nprap|neurojugin	catenin (cadherin associated protein), delta 2	protein-coding
P1HC_Gfi1_1_bam_peak_75	chr1	172481716	172482194	+	67	NA	promoter-TSS (NM_033608)	promoter-TSS (NM_033608)	-258	NM_001145800	93842	Mm.214530	NM_033608	ENSMUSG00000037995	Igsf9	644ETD8|Dasm1|Kiaa1355-hp|NRT1|Ncaml|mKIAA1355	immunoglobulin superfamily, member 9	protein-coding
P1HC_Gfi1_1_bam_peak_144	chr11	72003107	72003729	+	67	NA	Intergenic	Intergenic	34091	NM_053245	114230	Mm.95707	NM_053245	ENSMUSG00000040554	Aipl1	A930007I01Rik	aryl hydrocarbon receptor-interacting protein-like 1	protein-coding
P1HC_Gfi1_1_bam_peak_143	chr11	69040688	69041544	+	67	NA	Intergenic	Intergenic	-4521	NM_011496	20877	Mm.3488	NM_011496	ENSMUSG00000020897	Aurkb	AIM-1|AIRK2|AL022959|Aik2|Aim1|Ark2|AurB|IPL1|STK-1|Stk12|Stk5	aurora kinase B	protein-coding
P1HC_Gfi1_1_bam_peak_312	chr16	87817821	87818433	+	67	NA	Intergenic	Intergenic	-91144	NR_155304	105246151	Mm.449986	NR_155304		4930590A17Rik	-	RIKEN cDNA 4930590A17 gene	ncRNA
P1HC_Gfi1_1_bam_peak_547	chr5	80852263	80852731	+	67	NA	Intergenic	Intergenic	-168074	NM_001347369	319387	Mm.273631	NM_198702	ENSMUSG00000037605	Adgrl3	5430402I23Rik|CIRL-3|D130075K09Rik|Gm1379|LEC3|Lphn3|mKIAA0768	adhesion G protein-coupled receptor L3	protein-coding
P1HC_Gfi1_1_bam_peak_514	chr4	108833885	108834631	+	67	NA	promoter-TSS (NM_027453)	promoter-TSS (NM_027453)	44	NM_001356361	70533	Mm.379178	NM_027453	ENSMUSG00000028568	Btf3l4	4632412E09Rik|5730434I03Rik|AI316863|AU022207|AW552446	basic transcription factor 3-like 4	protein-coding
P1HC_Gfi1_1_bam_peak_686	chr8	121949990	121950493	+	67	NA	promoter-TSS (NM_001285983)	promoter-TSS (NM_001285983)	-251	NM_001110100	53325	Mm.287163	NM_016812	ENSMUSG00000025316	Banp	AA408158|SMAR1	BTG3 associated nuclear protein	protein-coding
P1HC_Gfi1_1_bam_peak_207	chr13	30454997	30455902	+	67	NA	Intergenic	Intergenic	89867	NM_025710	66694	Mm.181933	NM_025710	ENSMUSG00000038462	Uqcrfs1	4430402G14Rik|AI875505	ubiquinol-cytochrome c reductase, Rieske iron-sulfur polypeptide 1	protein-coding
P1HC_Gfi1_1_bam_peak_53	chr1	127783836	127784266	+	67	NA	intron (NM_028399, intron 2 of 8)	intron (NM_028399, intron 2 of 8)	9887	NM_028399	72949	Mm.268672	NM_028399	ENSMUSG00000026349	Ccnt2	2900041I18Rik|C81304|CycT2|CycT2a|CycT2b	cyclin T2	protein-coding
P1HC_Gfi1_1_bam_peak_323	chr17	8272437	8272869	+	67	NA	Intergenic	Intergenic	-11134	NM_001364918	55951	Mm.259910	NM_018819	ENSMUSG00000023861	Mpc1	0610006G08Rik|3830411I18Rik|Brp44l	mitochondrial pyruvate carrier 1	protein-coding
P1HC_Gfi1_1_bam_peak_556	chr5	111195602	111196072	+	67	NA	intron (NM_001267622, intron 6 of 22)	intron (NM_001267622, intron 6 of 22)	-134860	NM_001359215	56305	Mm.200516	NM_019640	ENSMUSG00000050017	Pitpnb	PI-TP-beta	phosphatidylinositol transfer protein, beta	protein-coding
P1HC_Gfi1_1_bam_peak_51	chr1	115703992	115704533	+	67	NA	intron (NM_001371013, intron 1 of 23)	intron (NM_001371013, intron 1 of 23)	19525	NM_001077425	636808	Mm.101576	NM_001077425	ENSMUSG00000070695	Cntnap5a	Caspr5-1|EG636808	contactin associated protein-like 5A	protein-coding
P1HC_Gfi1_1_bam_peak_88	chr10	10812816	10813354	+	67	NA	intron (NM_016976, intron 3 of 8)	intron (NM_016976, intron 3 of 8)	62039	NR_046010	78056	Mm.271285	NR_046010	ENSMUSG00000112730	4930567K20Rik	1700038H22Rik	RIKEN cDNA 4930567K20 gene	ncRNA
P1HC_Gfi1_1_bam_peak_530	chr5	15850149	15850773	+	67	NA	Intergenic	Intergenic	33305	NR_045974	75058	Mm.183467	NR_045974	ENSMUSG00000105185	4930519H02Rik	-	RIKEN cDNA 4930519H02 gene	ncRNA
P1HC_Gfi1_1_bam_peak_722	chr9	95583178	95583712	+	67	NA	Intergenic	Intergenic	16474	NR_158570	320926	Mm.372587	NR_158570		C730029A08Rik	Blnc1	RIKEN cDNA C730029A08 gene	ncRNA
P1HC_Gfi1_1_bam_peak_582	chr6	54508402	54509578	+	67	NA	3' UTR (NM_027268, exon 8 of 8)	3' UTR (NM_027268, exon 8 of 8)	57392	NM_027268	69938	Mm.41557	NM_027268	ENSMUSG00000019124	Scrn1	2810019K23Rik|6330535A03Rik|AI852905|SES1|mKIAA0193	secernin 1	protein-coding
P1HC_Gfi1_1_bam_peak_247	chr14	66823533	66824283	+	67	NA	intron (NM_009955, intron 8 of 13)	intron (NM_009955, intron 8 of 13)	44692	NM_009955	12934	Mm.352648	NM_009955	ENSMUSG00000022048	Dpysl2	AI851130|Crmp2|DRP2|Musunc33|TOAD-64|Ulip2	dihydropyrimidinase-like 2	protein-coding
P1HC_Gfi1_1_bam_peak_507	chr4	82520089	82520472	+	67	NA	intron (NR_137202, intron 1 of 1)	intron (NR_137202, intron 1 of 1)	12291	NR_137202	102635783	Mm.41666	NR_137202		Gm11266	-	predicted gene 11266	ncRNA
P1HC_Gfi1_1_bam_peak_553	chr5	107688029	107688456	+	67	NA	Intergenic	Intergenic	15238	NR_045871	654809	Mm.399159	NR_045871	ENSMUSG00000106333	4930428O21Rik	-	RIKEN cDNA 4930428O21 gene	ncRNA
P1HC_Gfi1_1_bam_peak_261	chr15	25276404	25276810	+	67	NA	Intergenic	Intergenic	137157	NM_027395	70350	Mm.29586	NM_027395	ENSMUSG00000045763	Basp1	2610024P12Rik|CAP-23|CAP23|Ckap3|NAP-22|NAP22	brain abundant, membrane attached signal protein 1	protein-coding
P1HC_Gfi1_1_bam_peak_680	chr8	105826967	105827786	+	67	NA	promoter-TSS (NM_024445)	promoter-TSS (NM_024445)	-168	NM_145824	74334	Mm.4206	NM_145824	ENSMUSG00000037415	Ranbp10	4432417N03Rik	RAN binding protein 10	protein-coding
P1HC_Gfi1_1_bam_peak_343	chr17	64431107	64431547	+	67	NA	Intergenic	Intergenic	-9479	NR_105848	102465228		NR_105848	ENSMUSG00000098984	Mir6420	Gm28007|mmu-mir-6420	microRNA 6420	ncRNA
P1HC_Gfi1_1_bam_peak_41	chr1	59353069	59353624	+	67	NA	TTS (NM_001033373)	TTS (NM_001033373)	96440	NM_001356389	271697	Mm.297713	NM_001033373	ENSMUSG00000026023	Cdk15	Als2cr7|Pftk2	cyclin-dependent kinase 15	protein-coding
P1HC_Gfi1_1_bam_peak_422	chr2	113429882	113430362	+	67	NA	intron (NM_010230, intron 3 of 19)	intron (NM_010230, intron 3 of 19)	-10942	NM_001285459	14260	Mm.4938	NM_010230	ENSMUSG00000044042	Fmn1	Fmn|formin-1|ld	formin 1	protein-coding
P1HC_Gfi1_1_bam_peak_352	chr18	37217788	37218307	+	67	NA	intron (NM_001301259, intron 1 of 3)	intron (NM_001301259, intron 1 of 3)	-46951	NM_053126	93872	Mm.196703	NM_053126	ENSMUSG00000051663	Pcdhb1	PcdhbA	protocadherin beta 1	protein-coding
P1HC_Gfi1_1_bam_peak_559	chr5	124327443	124327976	+	67	NA	promoter-TSS (NM_028310)	promoter-TSS (NM_028310)	263	NM_001081323	269702	Mm.60224	NM_001081323	ENSMUSG00000038126	Mphosph9	4930548D04Rik|9630025B04Rik|AW413446|AW547060|B930097C17Rik|C87456|MPP-9|MPP9	M-phase phosphoprotein 9	protein-coding
P1HC_Gfi1_1_bam_peak_554	chr5	107712952	107713608	+	67	NA	Intergenic	Intergenic	-9800	NR_045871	654809	Mm.399159	NR_045871	ENSMUSG00000106333	4930428O21Rik	-	RIKEN cDNA 4930428O21 gene	ncRNA
P1HC_Gfi1_1_bam_peak_239	chr14	32532643	32533105	+	67	NA	intron (NM_001081221, intron 5 of 20)	intron (NM_001081221, intron 5 of 20)	19353	NM_001081221	319955	Mm.318310	NM_001081221	ENSMUSG00000054051	Ercc6	4732403I04|C130058G22Rik|CSB	excision repair cross-complementing rodent repair deficiency, complementation group 6	protein-coding
P1HC_Gfi1_1_bam_peak_536	chr5	62748244	62748767	+	67	NA	intron (NM_178407, intron 2 of 32)	intron (NM_178407, intron 2 of 32)	17672	NM_178407	212285	Mm.244403	NM_178407	ENSMUSG00000037999	Arap2	Centd1|Gm148|mKIAA0580	ArfGAP with RhoGAP domain, ankyrin repeat and PH domain 2	protein-coding
P1HC_Gfi1_1_bam_peak_123	chr10	115556197	115556749	+	67	NA	intron (NM_010195, intron 1 of 17)	intron (NM_010195, intron 1 of 17)	-13513	NM_029982	77798	Mm.446685	NM_029982	ENSMUSG00000092210	A930009A15Rik	-	RIKEN cDNA A930009A15 gene	protein-coding
P1HC_Gfi1_1_bam_peak_129	chr11	5825248	5825849	+	67	NA	Intergenic	MERVL_2A-int|LTR|ERVL	12468	NM_017401	54125	Mm.260194	NM_017401	ENSMUSG00000020474	Polm	AI462166|B230309I03Rik|Tdt-N	polymerase (DNA directed), mu	protein-coding
P1HC_Gfi1_1_bam_peak_210	chr13	46372683	46373151	+	67	NA	Intergenic	Intergenic	-45383	NM_001081425	666794	Mm.38269	NM_001081425	ENSMUSG00000038132	Rbm24	6330546B05Rik|AI606861	RNA binding motif protein 24	protein-coding
P1HC_Gfi1_1_bam_peak_414	chr2	94157894	94158345	+	67	NA	promoter-TSS (NM_019657)	promoter-TSS (NM_019657)	-210	NM_019657	56348	Mm.22505	NM_019657	ENSMUSG00000027195	Hsd17b12	2610510O05Rik|AI172963|KIK-I|Kik1	hydroxysteroid (17-beta) dehydrogenase 12	protein-coding
P1HC_Gfi1_1_bam_peak_619	chr7	28810309	28810751	+	67	NA	promoter-TSS (NM_177301)	promoter-TSS (NM_177301)	-360	NM_177301	15388	Mm.9043	NM_177301	ENSMUSG00000015165	Hnrnpl	C79783|D830027H13Rik|Hnrpl	heterogeneous nuclear ribonucleoprotein L	protein-coding
P1HC_Gfi1_1_bam_peak_647	chr8	11186658	11187470	+	67	NA	Intergenic	RMER5|LTR|ERV1	-125741	NM_009932	12827	Mm.181021	NM_009932	ENSMUSG00000031503	Col4a2	Col4a-2	collagen, type IV, alpha 2	protein-coding
P1HC_Gfi1_1_bam_peak_305	chr16	55478155	55478594	+	67	NA	Intergenic	X6B_LINE|LINE|CR1	-16357	NR_039578	100628589		NR_039578	ENSMUSG00000093292	Mir5118	mmu-mir-5118|mu-mir-5118	microRNA 5118	ncRNA
P1HC_Gfi1_1_bam_peak_633	chr7	100758692	100759363	+	67	NA	intron (NM_178764, intron 2 of 8)	intron (NM_178764, intron 2 of 8)	52392	NM_001362169	319604	Mm.260362	NM_178764	ENSMUSG00000029461	Fam168a	2610030B18Rik|B930006L02Rik|mKIAA0280	family with sequence similarity 168, member A	protein-coding
P1HC_Gfi1_1_bam_peak_206	chr13	28450872	28451429	+	67	NA	Intergenic	Intergenic	259723	NR_105787	102466635		NR_105787	ENSMUSG00000099158	Mir6368	Gm27800|mmu-mir-6368	microRNA 6368	ncRNA
P1HC_Gfi1_1_bam_peak_524	chr4	140069852	140070506	+	67	NA	intron (NM_198610, intron 3 of 9)	intron (NM_198610, intron 3 of 9)	-72694	NR_153821	102636673	Mm.449180	NR_153821		Gm13029	Gm33676	predicted gene 13029	ncRNA
P1HC_Gfi1_1_bam_peak_341	chr17	62883169	62883968	+	67	NA	Intergenic	Intergenic	-2251	NM_010109	13640	Mm.7978	NM_010109	ENSMUSG00000048915	Efna5	AL-1|AV158822|EFL-5|Ephrin-A5|Epl7|LERK-7|RAGS	ephrin A5	protein-coding
P1HC_Gfi1_1_bam_peak_48	chr1	78525963	78526748	+	67	NA	intron (NM_026713, intron 4 of 6)	intron (NM_026713, intron 4 of 6)	15295	NM_026713	68393	Mm.41325	NM_026713	ENSMUSG00000012187	Mogat1	0610030A14Rik|1110064N14Rik|Dgat2l|Dgat2l1|MGAT1|WI1-2612I11.1|mDC2	monoacylglycerol O-acyltransferase 1	protein-coding
P1HC_Gfi1_1_bam_peak_237	chr14	22936821	22937202	+	67	NA	intron (NM_028275, intron 6 of 6)	intron (NM_028275, intron 6 of 6)	157560	NR_033550	791307	Mm.364384	NR_033550	ENSMUSG00000068680	Gm10248	-	predicted gene 10248	ncRNA
P1HC_Gfi1_1_bam_peak_532	chr5	33658010	33658500	+	67	NA	promoter-TSS (NM_001356983)	promoter-TSS (NM_001356983)	127	NM_001040435	21335	Mm.379024	NM_011524	ENSMUSG00000037313	Tacc3	Aint|C86661|Eric1	transforming, acidic coiled-coil containing protein 3	protein-coding
P1HC_Gfi1_1_bam_peak_622	chr7	63986579	63987361	+	67	NA	Intergenic	Intergenic	-48055	NM_021366	50794	Mm.240473	NM_021366	ENSMUSG00000052040	Klf13	0610043C13Rik|9430029L20Rik|Bteb3|FKLF-2|FKLF2|NSLP1|RFLAT-1|RFLAT1	Kruppel-like factor 13	protein-coding
P1HC_Gfi1_1_bam_peak_618	chr7	28598281	28598666	+	67	NA	promoter-TSS (NM_027470)	promoter-TSS (NM_027470)	-289	NM_027470	70584	Mm.21876	NM_027470	ENSMUSG00000030602	Pak4	5730488L07Rik|AW555722|mKIAA1142	p21 (RAC1) activated kinase 4	protein-coding
P1HC_Gfi1_1_bam_peak_263	chr15	39187591	39188388	+	67	NA	Intergenic	Intergenic	-10297	NM_001256382	116838	Mm.309296	NM_053271	ENSMUSG00000037386	Rims2	2810036I15Rik|AW048769|RIM2|Rab3ip2|Rim2(+40A)|Rim2(+44A)|Rim2(+4A)|Serg2|Syt3-rs|mKIAA0751	regulating synaptic membrane exocytosis 2	protein-coding
P1HC_Gfi1_1_bam_peak_224	chr13	107773715	107774501	+	67	NA	intron (NM_145456, intron 6 of 17)	intron (NM_145456, intron 6 of 17)	86711	NR_045900	72257	Mm.234155	NR_045900	ENSMUSG00000102000	1700006H21Rik	-	RIKEN cDNA 1700006H21 gene	ncRNA
P1HC_Gfi1_1_bam_peak_709	chr9	63389545	63389958	+	67	NA	Intergenic	Intergenic	9493	NM_027090	69478	Mm.113942	NM_027090	ENSMUSG00000032403	2300009A05Rik	-	RIKEN cDNA 2300009A05 gene	protein-coding
P1HC_Gfi1_1_bam_peak_653	chr8	35606574	35607228	+	67	NA	intron (NR_157105, intron 1 of 3)	intron (NR_157105, intron 1 of 3)	-17881	NR_040376	100504714	Mm.381744	NR_040376	ENSMUSG00000097357	Gm16793	-	predicted gene, 16793	ncRNA
P1HC_Gfi1_1_bam_peak_642	chr7	138285791	138286322	+	67	NA	intron (NM_183289, intron 4 of 11)	intron (NM_183289, intron 4 of 11)	111674	NM_183289	70571	Mm.334297	NM_183289	ENSMUSG00000091002	Tcerg1l	5730476P14Rik	transcription elongation regulator 1-like	protein-coding
P1HC_Gfi1_1_bam_peak_506	chr4	73977862	73978289	+	67	NA	Intergenic	Intergenic	-27229	NM_027104	71886	Mm.158769	NM_027104	ENSMUSG00000028396	2310002L09Rik	2310003M01Rik|AV083437	RIKEN cDNA 2310002L09 gene	protein-coding
P1HC_Gfi1_1_bam_peak_246	chr14	65162238	65162660	+	67	NA	Intergenic	Intergenic	-64343	NM_001360385	54616	Mm.103748	NM_018788	ENSMUSG00000021978	Extl3	2900009G18Rik|AU040105|Ext1l|mKIAA0519	exostoses (multiple)-like 3	protein-coding
P1HC_Gfi1_1_bam_peak_65	chr1	138246476	138246897	+	67	NA	Intergenic	Intergenic	-27052	NM_177397	338375	Mm.114424	NM_177397	ENSMUSG00000026394	Atp6v1g3	-	ATPase, H+ transporting, lysosomal V1 subunit G3	protein-coding
P1HC_Gfi1_1_bam_peak_212	chr13	55444642	55445114	+	67	NA	promoter-TSS (NM_001286066)	promoter-TSS (NM_001286066)	-194	NM_001286063	26385	Mm.10193	NM_011938	ENSMUSG00000074886	Grk6	Gprk6	G protein-coupled receptor kinase 6	protein-coding
P1HC_Gfi1_1_bam_peak_715	chr9	77427269	77427807	+	67	NA	Intergenic	Intergenic	-28122	NR_040378	70487	Mm.58958	NR_040378	ENSMUSG00000099170	5730403I07Rik	-	RIKEN cDNA 5730403I07 gene	ncRNA
P1HC_Gfi1_1_bam_peak_203	chr13	17854939	17855428	+	67	NA	Intergenic	Intergenic	-50086	NM_001081058	69562	Mm.193924	NM_027118	ENSMUSG00000041297	Cdk13	2310015O17Rik|Cdc2l5	cyclin-dependent kinase 13	protein-coding
P1HC_Gfi1_1_bam_peak_429	chr2	131037443	131037896	+	67	NA	Intergenic	Intergenic	2729	NR_105969	102465606		NR_105969	ENSMUSG00000098686	Mir6973b	Gm27815|mmu-mir-6973b	microRNA 6973b	ncRNA
P1HC_Gfi1_1_bam_peak_583	chr6	57535077	57535963	+	67	NA	promoter-TSS (NM_175523)	promoter-TSS (NM_175523)	-33	NR_156746	243382	Mm.396893	NM_175523	ENSMUSG00000037826	Ppm1k	2900063A19Rik|A930026L03Rik|PP2C-kappa|PP2Cm	protein phosphatase 1K (PP2C domain containing)	protein-coding
P1HC_Gfi1_1_bam_peak_91	chr10	20023139	20023567	+	62	NA	intron (NM_008580, intron 3 of 29)	intron (NM_008580, intron 3 of 29)	88827	NM_008580	26408	Mm.6595	NM_008580	ENSMUSG00000071369	Map3k5	7420452D20Rik|ASK|ASK1|MAPKKK5|Mekk5	mitogen-activated protein kinase kinase kinase 5	protein-coding
P1HC_Gfi1_1_bam_peak_479	chr3	154766634	154767166	+	59	NA	Intergenic	Intergenic	55767	NM_175176	209601	Mm.331454	NM_175176	ENSMUSG00000078161	Erich3	1700013E18Rik|4922501L14Rik|5031409G23Rik|AI596448|Gm133	glutamate rich 3	protein-coding
P1HC_Gfi1_1_bam_peak_534	chr5	46603982	46604404	+	59	NA	Intergenic	Intergenic	-671784	NR_110478	78106	Mm.243807	NR_110478	ENSMUSG00000106602	4930405L22Rik	-	RIKEN cDNA 4930405L22 gene	ncRNA
P1HC_Gfi1_1_bam_peak_399	chr2	38927629	38928122	+	59	NA	Intergenic	Intergenic	-1414	NM_010264	14536	Mm.439703	NM_010264	ENSMUSG00000063972	Nr6a1	1700113M01Rik|Gcnf|NCNF|RTR	nuclear receptor subfamily 6, group A, member 1	protein-coding
P1HC_Gfi1_1_bam_peak_253	chr14	79852492	79852921	+	59	NA	Intergenic	Intergenic	16470	NR_033535	100038734	Mm.387484	NR_033535	ENSMUSG00000095959	Gm10845	-	predicted gene 10845	ncRNA
P1HC_Gfi1_1_bam_peak_699	chr9	50746152	50747161	+	59	NA	promoter-TSS (NM_025865)	promoter-TSS (NM_025865)	-129	NM_025865	66952	Mm.273375	NM_025865	ENSMUSG00000032062	2310030G06Rik	2610024D04Rik|AV017521	RIKEN cDNA 2310030G06 gene	protein-coding
P1HC_Gfi1_1_bam_peak_349	chr18	33443465	33444095	+	59	NA	intron (NM_053078, intron 2 of 3)	Plat_L3|LINE|CR1	19854	NM_053078	27528	Mm.407415	NM_053078	ENSMUSG00000042834	Nrep	AI325076|D0H4S114|Harp|P311|PTZ17|SEZ17	neuronal regeneration related protein	protein-coding
P1HC_Gfi1_1_bam_peak_369	chr18	81630366	81630813	+	59	NA	Intergenic	Intergenic	361491	NR_039589	100628596		NR_039589	ENSMUSG00000093036	Mir5127	mmu-mir-5127|mu-mir-5127	microRNA 5127	ncRNA
P1HC_Gfi1_1_bam_peak_430	chr2	132040085	132040471	+	59	NA	Intergenic	Intergenic	-9954	NM_001362866	215653	Mm.204737	NM_175445	ENSMUSG00000027339	Rassf2	3830431H01Rik|9030412M04Rik|AI852669|AW495050	Ras association (RalGDS/AF-6) domain family member 2	protein-coding
P1HC_Gfi1_1_bam_peak_527	chr5	5483279	5484340	+	59	NA	Intergenic	Intergenic	-4666	NM_001200025	381716	Mm.276086	NM_001200025	ENSMUSG00000079666	1700015F17Rik	Gm1686	RIKEN cDNA 1700015F17 gene	protein-coding
P1HC_Gfi1_1_bam_peak_190	chr12	83073070	83073628	+	59	NA	intron (NM_015812, intron 12 of 16)	intron (NM_015812, intron 12 of 16)	-134194	NR_046045	74283	Mm.398247	NR_046045	ENSMUSG00000100890	1700085C21Rik	-	RIKEN cDNA 1700085C21 gene	ncRNA
P1HC_Gfi1_1_bam_peak_380	chr19	53076198	53076747	+	59	NA	intron (NR_045320, intron 1 of 2)	intron (NR_045320, intron 1 of 2)	220	NR_045320	78457	Mm.76932	NR_045320	ENSMUSG00000099988	1700054A03Rik	-	RIKEN cDNA 1700054A03 gene	ncRNA
P1HC_Gfi1_1_bam_peak_516	chr4	116829891	116830350	+	59	NA	Intergenic	Intergenic	-8612	NM_146256	242642	Mm.279897	NM_146256	ENSMUSG00000043155	Hpdl	A830048M07Rik|BC034099|Gloxd1	4-hydroxyphenylpyruvate dioxygenase-like	protein-coding
P1HC_Gfi1_1_bam_peak_508	chr4	83947642	83948193	+	59	NA	Intergenic	Intergenic	96962	NR_130998	78238	Mm.243903	NR_130998	ENSMUSG00000085217	6030471H07Rik	-	RIKEN cDNA 6030471H07 gene	ncRNA
P1HC_Gfi1_1_bam_peak_85	chr1	192979030	192979703	+	59	NA	intron (NM_181546, intron 4 of 7)	intron (NM_181546, intron 4 of 7)	56409	NM_181546	329324	Mm.76710	NM_181546	ENSMUSG00000016200	Syt14	B230320I09Rik|sytXIV	synaptotagmin XIV	protein-coding
P1HC_Gfi1_1_bam_peak_634	chr7	101236849	101237292	+	59	NA	intron (NM_001146010, intron 9 of 19)	intron (NM_001146010, intron 9 of 19)	65018	NM_001111111	73683	Mm.275744	NM_001111111	ENSMUSG00000047767	Atg16l2	2410118P20Rik	autophagy related 16-like 2 (S. cerevisiae)	protein-coding
P1HC_Gfi1_1_bam_peak_121	chr10	108416603	108417027	+	59	NA	promoter-TSS (NR_155870)	promoter-TSS (NR_155870)	-436	NR_155870	102640148	Mm.336104	NR_155870	ENSMUSG00000112532	Gm36283	-	predicted gene, 36283	ncRNA
P1HC_Gfi1_1_bam_peak_638	chr7	127208878	127209278	+	59	NA	promoter-TSS (NM_144522)	promoter-TSS (NM_144522)	179	NM_001347655	17907	Mm.14526	NM_016754	ENSMUSG00000030672	Mylpf	2410014J02Rik|MLC-2|Mlc2	myosin light chain, phosphorylatable, fast skeletal muscle	protein-coding
P1HC_Gfi1_1_bam_peak_76	chr1	174860283	174860933	+	59	NA	intron (NM_011825, intron 1 of 1)	intron (NM_011825, intron 1 of 1)	61211	NM_011825	23893	Mm.25760	NM_011825	ENSMUSG00000050069	Grem2	Gremlin2|Prdc	gremlin 2, DAN family BMP antagonist	protein-coding
P1HC_Gfi1_1_bam_peak_594	chr6	97269073	97269889	+	59	NA	Intergenic	Intergenic	-16724	NM_001081157	320502	Mm.68163	NM_001081157	ENSMUSG00000044086	Lmod3	5430424A14Rik	leiomodin 3 (fetal)	protein-coding
P1HC_Gfi1_1_bam_peak_610	chr7	5014799	5015284	+	59	NA	promoter-TSS (NM_001110329)	promoter-TSS (NM_001110329)	-313	NM_001360241	23877	Mm.38911	NM_011813	ENSMUSG00000061374	Fiz1	AI790204|mFLJ00416	Flt3 interacting zinc finger protein 1	protein-coding
P1HC_Gfi1_1_bam_peak_63	chr1	134098638	134099287	+	59	NA	Intergenic	Intergenic	-12280	NM_001284524	71884	Mm.328268	NM_027979	ENSMUSG00000026450	Chit1	2300002L19Rik	chitinase 1 (chitotriosidase)	protein-coding
P1HC_Gfi1_1_bam_peak_29	chr1	15637326	15637819	+	59	NA	intron (NM_001098528, intron 2 of 2)	intron (NM_001098528, intron 2 of 2)	-168074	NR_152944	21749	Mm.4306	NM_009352	ENSMUSG00000025925	Terf1	Pin2|Trbf1|Trf1	telomeric repeat binding factor 1	protein-coding
P1HC_Gfi1_1_bam_peak_494	chr4	20031271	20031683	+	59	NA	TTS (NM_015767)	TTS (NM_015767)	-10575	NM_010281	14590	Mm.20461	NM_010281	ENSMUSG00000073987	Ggh	gamma-GH	gamma-glutamyl hydrolase	protein-coding
P1HC_Gfi1_1_bam_peak_200	chr12	117627149	117627642	+	59	NA	intron (NM_175930, intron 9 of 27)	intron (NM_175930, intron 9 of 27)	110916	NM_175930	217944	Mm.227642	NM_175930	ENSMUSG00000041992	Rapgef5	4932413M22|C86120|D030051B22Rik|GFR|Mrgef|mKIAA0277|mmr-gef	Rap guanine nucleotide exchange factor (GEF) 5	protein-coding
P1HC_Gfi1_1_bam_peak_486	chr4	8799221	8799762	+	59	NA	intron (NM_001277149, intron 3 of 37)	intron (NM_001277149, intron 3 of 37)	48167	NM_001355382	320790	Mm.138792	NM_001033395	ENSMUSG00000041235	Chd7	A730019I05Rik|Cycn|Cyn|Dz|Edy|Flo|GENA 47|GENA 60|Gena 52|Lda|Mt|Obt|Todo|WBE1|Whi|metis	chromodomain helicase DNA binding protein 7	protein-coding
P1HC_Gfi1_1_bam_peak_531	chr5	19465576	19466087	+	59	NA	intron (NM_001170746, intron 1 of 22)	intron (NM_001170746, intron 1 of 22)	238785	NM_001170746	50791	Mm.332231	NM_015823	ENSMUSG00000040003	Magi2	AIP-1|Acvri1|Acvrinp1|Acvrip1|Magi-2|S-SCAM|mKIAA0705	membrane associated guanylate kinase, WW and PDZ domain containing 2	protein-coding
P1HC_Gfi1_1_bam_peak_125	chr10	122881267	122881746	+	59	NA	intron (NM_176919, intron 6 of 8)	intron (NM_176919, intron 6 of 8)	104218	NR_029527	387251		NR_029527	ENSMUSG00000065406	Mirlet7i	Mirnlet7i|let-7i|mmu-let-7i	microRNA let7i	ncRNA
P1HC_Gfi1_1_bam_peak_5	GL456389.1	11276	12378	+	54	NA	NA	NA	NA	NA
P1HC_Gfi1_1_bam_peak_320	chr17	3869600	3870324	+	47	NA	Intergenic	Intergenic	-173701	NM_198958	224480	Mm.328756	NM_198958	ENSMUSG00000023802	Nox3	GP91-3|het|nmf250	NADPH oxidase 3	protein-coding
P1HC_Gfi1_1_bam_peak_450	chr3	18488037	18488623	+	47	NA	Intergenic	Intergenic	-7853	NR_040544	73959	Mm.60616	NR_040544	ENSMUSG00000102699	4930433B08Rik	-	RIKEN cDNA 4930433B08 gene	ncRNA
P1HC_Gfi1_1_bam_peak_201	chr13	3659375	3659785	+	47	NA	Intergenic	Intergenic	25548	NM_178283	142688	Mm.253061	NM_178283	ENSMUSG00000033781	Asb13	2210015B19Rik|6430573K02Rik|Asb-13|C85285	ankyrin repeat and SOCS box-containing 13	protein-coding
P1HC_Gfi1_1_bam_peak_567	chr5	149428498	149428978	+	47	NA	intron (NM_001356995, intron 4 of 4)	intron (NM_001356995, intron 4 of 4)	-10922	NM_029464	75860	Mm.159605	NM_029464	ENSMUSG00000029660	Tex26	4930588N13Rik	testis expressed 26	protein-coding
P1HC_Gfi1_1_bam_peak_474	chr3	127901560	127901998	+	47	NA	Intergenic	Intergenic	-5456	NM_027482	70617	Mm.317049	NM_027482	ENSMUSG00000050549	Fam241a	2700063A17Rik|5730508B09Rik|C80506	family with sequence similarity 241, member A	protein-coding
P1HC_Gfi1_1_bam_peak_581	chr6	54331702	54332316	+	47	NA	non-coding (NR_033635, exon 4 of 14)	non-coding (NR_033635, exon 4 of 14)	5108	NM_030024	78004	Mm.41984	NM_030024	ENSMUSG00000045725	Prr15	E130201N16Rik|G90	proline rich 15	protein-coding
P1HC_Gfi1_1_bam_peak_525	chr4	148766383	148766816	+	47	NA	Intergenic	Intergenic	-37793	NM_001159344	69743	Mm.233879	NM_027195	ENSMUSG00000028977	Casz1	2410019P08Rik|AV096627|BC040081|Cst|D4Ertd432e	castor zinc finger 1	protein-coding
P1HC_Gfi1_1_bam_peak_465	chr3	97211280	97211768	+	47	NA	intron (NM_029933, intron 7 of 9)	intron (NM_029933, intron 7 of 9)	15840	NM_029933	77578	Mm.226175	NM_029933	ENSMUSG00000038256	Bcl9	2610202E01Rik|8030475K17Rik|A330041G23Rik|Gm130	B cell CLL/lymphoma 9	protein-coding
P1HC_Gfi1_1_bam_peak_629	chr7	96357436	96357812	+	47	NA	intron (NM_001310760, intron 2 of 32)	intron (NM_001310760, intron 2 of 32)	-15660	NR_046043	670727	Mm.421352	NR_046043	ENSMUSG00000085751	Gm15412	-	predicted gene 15412	ncRNA
P1HC_Gfi1_1_bam_peak_677	chr8	93861752	93862261	+	47	NA	intron (NM_001113384, intron 2 of 7)	intron (NM_001113384, intron 2 of 7)	-48451	NR_026888	75809	Mm.443272	NM_029449		4930488L21Rik	4930452J22Rik	RIKEN cDNA 4930488L21 gene	ncRNA
P1HC_Gfi1_1_bam_peak_332	chr17	26694147	26694871	+	47	NA	intron (NM_025272, intron 2 of 3)	L2b|LINE|L2	18113	NM_025272	11974	Mm.22602	NM_025272	ENSMUSG00000015575	Atp6v0e	Atp6k|Atp6v0e1|M9.2	ATPase, H+ transporting, lysosomal V0 subunit E	protein-coding
P1HC_Gfi1_1_bam_peak_458	chr3	58819607	58820008	+	47	NA	Intergenic	Intergenic	65405	NM_153386	229320	Mm.131502	NM_153384	ENSMUSG00000043850	Clrn1	A130002D11Rik|USH3|Ush3a|clarin-1	clarin 1	protein-coding
P1HC_Gfi1_1_bam_peak_624	chr7	66079156	66079667	+	47	NA	promoter-TSS (NM_001348246)	promoter-TSS (NM_001348246)	-238	NM_024439	109815	Mm.482127	NM_024439	ENSMUSG00000075701	Selenos	1500011E07Rik|C78786|H-4|H-47|H4|H47|Sels|Seps1|Vimp	selenoprotein S	protein-coding
P1HC_Gfi1_1_bam_peak_592	chr6	86796508	86797039	+	47	NA	Intergenic	HAL1|LINE|L1	-3189	NM_013471	11746	Mm.259702	NM_013471	ENSMUSG00000029994	Anxa4	AI265406|AIV|AW106930|Anx4|Xanx-4	annexin A4	protein-coding
P1HC_Gfi1_1_bam_peak_533	chr5	34810033	34810470	+	47	NA	intron (NM_010414, intron 10 of 66)	intron (NM_010414, intron 10 of 66)	48511	NM_010414	15194	Mm.209071	NM_010414	ENSMUSG00000029104	Htt	AI256365|C430023I11Rik|Hd|Hdh|IT15	huntingtin	protein-coding
P1HC_Gfi1_1_bam_peak_671	chr8	83955218	83955616	+	47	NA	promoter-TSS (NM_024184)	promoter-TSS (NM_024184)	-277	NM_024184	66929	Mm.29680	NM_024184	ENSMUSG00000005470	Asf1b	1700003K02Rik|AA409591	anti-silencing function 1B histone chaperone	protein-coding
P1HC_Gfi1_1_bam_peak_32	chr1	32228701	32229258	+	47	NA	intron (NM_133235, intron 1 of 8)	intron (NM_133235, intron 1 of 8)	56257	NM_133235	170771	Mm.336594	NM_133235	ENSMUSG00000026058	Khdrbs2	6330586C16Rik|Slim1|Slm-1|Slm1|TG-RP135|Tg(LRRK2*R1441G)135Cjli|mSLM-1	KH domain containing, RNA binding, signal transduction associated 2	protein-coding
P1HC_Gfi1_1_bam_peak_519	chr4	123050785	123051292	+	47	NA	intron (NR_151450, intron 8 of 9)	intron (NR_151450, intron 8 of 9)	34445	NM_025873	66966	Mm.235030	NM_025873	ENSMUSG00000028653	Trit1	2310075G14Rik|AI314189|AI314635|AV099619|IPPT|IPT|MOD5	tRNA isopentenyltransferase 1	protein-coding
P1HC_Gfi1_1_bam_peak_137	chr11	45785331	45785797	+	47	NA	Intergenic	Intergenic	-22519	NR_045876	100009664	Mm.415439	NR_045876		F630206G17Rik	-	RIKEN cDNA F630206G17 gene	ncRNA
P1HC_Gfi1_1_bam_peak_416	chr2	102138037	102138476	+	47	NA	intron (NM_178886, intron 1 of 5)	intron (NM_178886, intron 1 of 5)	48204	NM_178886	241576	Mm.489740	NM_178886	ENSMUSG00000048058	Ldlrad3	6430500P08|AI194318|Lrad3	low density lipoprotein receptor class A domain containing 3	protein-coding
P1HC_Gfi1_1_bam_peak_502	chr4	52526463	52526895	+	47	NA	Intergenic	Intergenic	-69595	NM_026652	68274	Mm.85045	NM_026652	ENSMUSG00000028314	Toporsl	4930547C10Rik	topoisomerase I binding, arginine/serine-rich like	protein-coding
P1HC_Gfi1_1_bam_peak_608	chr7	3644344	3645157	+	47	NA	promoter-TSS (NM_146176)	promoter-TSS (NM_146176)	-519	NM_146176	232791	Mm.358731	NM_146176	ENSMUSG00000035632	Cnot3	A930039N10Rik	CCR4-NOT transcription complex, subunit 3	protein-coding
P1HC_Gfi1_1_bam_peak_561	chr5	134187624	134188032	+	47	NA	intron (NM_053266, intron 1 of 15)	PB1D10|SINE|Alu	3790	NM_053266	114674	Mm.218744	NM_053266	ENSMUSG00000015942	Gtf2ird2	1700012P16Rik	GTF2I repeat domain containing 2	protein-coding
P1HC_Gfi1_1_bam_peak_90	chr10	18506433	18506933	+	47	NA	intron (NM_173390, intron 3 of 6)	intron (NM_173390, intron 3 of 6)	36702	NM_001163592	215819	Mm.297971	NM_173390	ENSMUSG00000039835	Nhsl1	5730409E15Rik|A630035H13Rik|A730096F01|BC013565|D10Bwg0940e|mKIAA1357	NHS-like 1	protein-coding
P1HC_Gfi1_1_bam_peak_175	chr12	15893263	15893671	+	47	NA	Intergenic	Intergenic	-76682	NM_144551	217410	Mm.491136	NM_144551	ENSMUSG00000020601	Trib2	AW319517|TRB-2|TRB2	tribbles pseudokinase 2	protein-coding
P1HC_Gfi1_1_bam_peak_86	chr10	5805564	5806014	+	47	NA	promoter-TSS (NM_025995)	promoter-TSS (NM_025995)	-324	NM_025995	67141	Mm.197520	NM_025995	ENSMUSG00000019773	Fbxo5	2510044I10Rik|C85305|Emi1|Fbxo31	F-box protein 5	protein-coding
P1HC_Gfi1_1_bam_peak_386	chr2	3342305	3342781	+	47	NA	exon (NM_145921, exon 8 of 8)	exon (NM_145921, exon 8 of 8)	6375	NM_030063	78245	Mm.99733	NM_030063	ENSMUSG00000026644	Acbd7	9230116B18Rik	acyl-Coenzyme A binding domain containing 7	protein-coding
P1HC_Gfi1_1_bam_peak_497	chr4	32302792	32303341	+	47	NA	Intergenic	Intergenic	-114369	NM_001109661	12014	Mm.491223	NM_007521	ENSMUSG00000040270	Bach2	E030004N02Rik	BTB and CNC homology, basic leucine zipper transcription factor 2	protein-coding
P1HC_Gfi1_1_bam_peak_285	chr15	103272567	103272942	+	47	NA	promoter-TSS (NM_019817)	promoter-TSS (NM_019817)	-134	NM_019817	56447	Mm.29473	NM_019817	ENSMUSG00000060992	Copz1	5930435A22Rik|AA407760|D4Ertd360e	coatomer protein complex, subunit zeta 1	protein-coding
P1HC_Gfi1_1_bam_peak_595	chr6	97355709	97357038	+	47	NA	intron (NM_001346639, intron 5 of 22)	intron (NM_001346639, intron 5 of 22)	102913	NM_001346639	232288	Mm.27789	NM_145148	ENSMUSG00000030064	Frmd4b	6030440G05Rik|C87375|GOBLIN|GRSP1|R74720	FERM domain containing 4B	protein-coding
P1HC_Gfi1_1_bam_peak_407	chr2	77933943	77934392	+	47	NA	intron (NM_001362657, intron 2 of 19)	intron (NM_001362657, intron 2 of 19)	12189	NM_001362659	80744	Mm.288151	NM_030560	ENSMUSG00000027014	Cwc22	AA684037|AI173004|AL022752|B230213M24|mKIAA1604	CWC22 spliceosome-associated protein	protein-coding
P1HC_Gfi1_1_bam_peak_371	chr19	5267679	5268209	+	47	NA	intron (NM_153129, intron 1 of 23)	intron (NM_153129, intron 1 of 23)	5163	NM_001362451	107975	Mm.234923	NM_153129	ENSMUSG00000024855	Pacs1	AI325977	phosphofurin acidic cluster sorting protein 1	protein-coding
P1HC_Gfi1_1_bam_peak_221	chr13	99501570	99501985	+	47	NA	intron (NM_008634, intron 2 of 6)	intron (NM_008634, intron 2 of 6)	14825	NM_008634	17755	Mm.4173	NM_008634	ENSMUSG00000052727	Map1b	A230055D22|AI843217|LC1|MAP5|Mtap-5|Mtap1b|Mtap5	microtubule-associated protein 1B	protein-coding
P1HC_Gfi1_1_bam_peak_47	chr1	77708373	77708797	+	47	NA	Intergenic	Intergenic	-193497	NM_007936	13838	Mm.400747	NM_007936	ENSMUSG00000026235	Epha4	2900005C20Rik|AI385584|Cek8|Hek8|Sek|Sek1|Tyro1|rb	Eph receptor A4	protein-coding
P1HC_Gfi1_1_bam_peak_196	chr12	105342482	105343086	+	47	NA	intron (NR_045047, intron 2 of 2)	intron (NR_045047, intron 2 of 2)	5791	NR_125773	69952	Mm.158311	NR_045047	ENSMUSG00000097929	Tunar	2810011L19Rik|Tuna	Tcl1 upstream neural differentiation associated RNA	ncRNA
P1HC_Gfi1_1_bam_peak_274	chr15	94912983	94913495	+	47	NA	intron (NM_178789, intron 4 of 7)	intron (NM_178789, intron 4 of 7)	236079	NR_015482	100043315	Mm.159041	NR_015482	ENSMUSG00000100603	LOC100043315	-	uncharacterized LOC100043315	ncRNA
P1HC_Gfi1_1_bam_peak_366	chr18	75619942	75620345	+	47	NA	intron (NM_201354, intron 3 of 11)	intron (NM_201354, intron 3 of 11)	77553	NM_201354	269037	Mm.36745	NM_201354	ENSMUSG00000052928	Ctif	Gm672	CBP80/20-dependent translation initiation factor	protein-coding
P1HC_Gfi1_1_bam_peak_632	chr7	100204618	100205187	+	47	NA	Intergenic	Intergenic	-22705	NM_027629	70974	Mm.440524	NM_027629	ENSMUSG00000030729	Pgm2l1	4931406N15Rik|AI553438|BM32A	phosphoglucomutase 2-like 1	protein-coding
P1HC_Gfi1_1_bam_peak_470	chr3	113949932	113950538	+	47	NA	Intergenic	Intergenic	-80305	NM_007729	12814	Mm.209715	NM_007729	ENSMUSG00000027966	Col11a1	C530001D20Rik|cho	collagen, type XI, alpha 1	protein-coding
P1HC_Gfi1_1_bam_peak_236	chr14	21988110	21989017	+	47	NA	intron (NM_145459, intron 1 of 2)	intron (NM_145459, intron 1 of 2)	1038	NM_145459	218820	Mm.292401	NM_145459	ENSMUSG00000039081	Zfp503	AI181838|B830002A16Rik|Nolz-1|Nolz1|Znf503	zinc finger protein 503	protein-coding
P1HC_Gfi1_1_bam_peak_39	chr1	52175300	52175956	+	47	NA	intron (NM_001081081, intron 14 of 17)	intron (NM_001081081, intron 14 of 17)	56006	NM_001205313	20846	Mm.277406	NM_009283	ENSMUSG00000026104	Stat1	2010005J02Rik|AA408197	signal transducer and activator of transcription 1	protein-coding
P1HC_Gfi1_1_bam_peak_188	chr12	73413102	73413825	+	47	NA	Intergenic	Intergenic	-3900	NR_046013	380765	Mm.490476	NR_046013	ENSMUSG00000056359	D830013O20Rik	Gm891	RIKEN cDNA D830013O20 gene	ncRNA
P1HC_Gfi1_1_bam_peak_491	chr4	12773449	12774157	+	47	NA	Intergenic	Intergenic	-133034	NM_001171801	208820	Mm.12057	NM_173746	ENSMUSG00000055963	Triqk	C130086A10|Gm11818	triple QxxK/R motif containing	protein-coding
P1HC_Gfi1_1_bam_peak_98	chr10	43441106	43441497	+	47	NA	intron (NM_001168289, intron 7 of 7)	intron (NM_001168289, intron 7 of 7)	-37839	NM_199028	331623	Mm.490388	NM_199028	ENSMUSG00000038214	Bend3	mKIAA1553	BEN domain containing 3	protein-coding
P1HC_Gfi1_1_bam_peak_292	chr16	16814646	16818002	+	47	NA	intron (NM_015773, intron 2 of 10)	L1_Mus1|LINE|L1	3872	NM_001258458	665562	Mm.444358	NM_001258458		Rpl31-ps12	EG665562|Gm7689	ribosomal protein L31, pseudogene 1 2	protein-coding
P1HC_Gfi1_1_bam_peak_66	chr1	144425137	144425877	+	47	NA	Intergenic	Intergenic	142160	NM_001290269	624910	Mm.389199	NM_001290269	ENSMUSG00000098509	Rgs21	EG624910	regulator of G-protein signalling 21	protein-coding
P1HC_Gfi1_1_bam_peak_696	chr9	42795922	42796403	+	47	NA	intron (NM_175481, intron 3 of 20)	intron (NM_175481, intron 3 of 20)	148209	NM_175481	110637	Mm.370291	NM_175481	ENSMUSG00000032017	Grik4	6330551K01Rik|GluK4|GluRgamma1|KA-1|KA1	glutamate receptor, ionotropic, kainate 4	protein-coding
P1HC_Gfi1_1_bam_peak_193	chr12	88859560	88860071	+	47	NA	intron (NM_001198587, intron 3 of 19)	intron (NM_001198587, intron 3 of 19)	65311	NM_001198587	18191	Mm.425766	NM_172544	ENSMUSG00000066392	Nrxn3	-	neurexin III	protein-coding
P1HC_Gfi1_1_bam_peak_267	chr15	76659833	76660228	+	47	NA	promoter-TSS (NM_001358912)	promoter-TSS (NM_001358912)	172	NM_001358910	16581	Mm.378950	NM_010630	ENSMUSG00000004187	Kifc2	-	kinesin family member C2	protein-coding
P1HC_Gfi1_1_bam_peak_562	chr5	135149022	135149497	+	47	NA	promoter-TSS (NM_013763)	promoter-TSS (NM_013763)	-427	NM_013763	27368	Mm.36746	NM_013763	ENSMUSG00000005374	Tbl2	C76179|WS-bTRP	transducin (beta)-like 2	protein-coding
P1HC_Gfi1_1_bam_peak_438	chr2	151597886	151598406	+	47	NA	intron (NM_001291077, intron 3 of 4)	intron (NM_001291077, intron 3 of 4)	25523	NM_145535	228765	Mm.32068	NM_145535	ENSMUSG00000027456	Sdcbp2	-	syndecan binding protein (syntenin) 2	protein-coding
P1HC_Gfi1_1_bam_peak_326	chr17	17624697	17625379	+	47	NA	promoter-TSS (NM_172827)	promoter-TSS (NM_172827)	-549	NM_172827	240028	Mm.328807	NM_172827	ENSMUSG00000023845	Lnpep	2010309L07Rik|4732490P18Rik|CAP|IRAP|PLAP|gp160|vp165	leucyl/cystinyl aminopeptidase	protein-coding
P1HC_Gfi1_1_bam_peak_591	chr6	85374763	85375228	+	47	NA	promoter-TSS (NM_001003955)	promoter-TSS (NM_001003955)	-361	NM_177466	52055	Mm.220334	NM_177466	ENSMUSG00000051343	Rab11fip5	9130206P09Rik|C75969|D6Ertd32e|GAF1|RIP11	RAB11 family interacting protein 5 (class I)	protein-coding
P1HC_Gfi1_1_bam_peak_375	chr19	31215658	31216082	+	47	NA	non-coding (NR_002849, exon 1 of 1)	non-coding (NR_002849, exon 1 of 1)	526	NR_002849	78103	Mm.445198	NR_002849		8430431K14Rik	-	RIKEN cDNA 8430431K14 gene	ncRNA
P1HC_Gfi1_1_bam_peak_476	chr3	141640415	141640895	+	47	NA	intron (NM_001293561, intron 1 of 16)	intron (NM_001293561, intron 1 of 16)	175091	NM_001293561	22253	Mm.24430	NM_009472	ENSMUSG00000059921	Unc5c	B130051O18Rik|Unc5h3|rcm	unc-5 netrin receptor C	protein-coding
P1HC_Gfi1_1_bam_peak_186	chr12	73051632	73052351	+	47	NA	Intergenic	Intergenic	-5279	NM_009189	20471	Mm.4645	NM_009189	ENSMUSG00000051367	Six1	BB138287	sine oculis-related homeobox 1	protein-coding
P1HC_Gfi1_1_bam_peak_372	chr19	8819449	8819896	+	47	NA	promoter-TSS (NM_027412)	promoter-TSS (NM_027412)	271	NM_001081196	68693	Mm.476519	NM_001081196	ENSMUSG00000071659	Hnrnpul2	1110031M08Rik|AI465155|Hnrpul2	heterogeneous nuclear ribonucleoprotein U-like 2	protein-coding
P1HC_Gfi1_1_bam_peak_550	chr5	92011966	92012446	+	47	NA	intron (NM_016912, intron 12 of 13)	L1M3|LINE|L1	24733	NM_001177577	381651	Mm.332494	NM_001177577	ENSMUSG00000096035	Odaph	Gm1045|Gm1045-a|Gm1045-b	odontogenesis associated phosphoprotein	protein-coding
P1HC_Gfi1_1_bam_peak_441	chr2	156970443	156971004	+	47	NA	intron (NM_180956, intron 1 of 16)	MLT1F2|LTR|ERVL-MaLR	20980	NM_001355391	29812	Mm.279256	NM_013865	ENSMUSG00000027634	Ndrg3	4833415O14Rik|AI747193|Ndr3	N-myc downstream regulated gene 3	protein-coding
P1HC_Gfi1_1_bam_peak_683	chr8	112984978	112985528	+	47	NA	Intergenic	MLT1I|LTR|ERVL-MaLR	-82009	NR_033584	791378	Mm.350576	NR_033584	ENSMUSG00000110541	Gm10280	-	predicted gene 10280	ncRNA
P1HC_Gfi1_1_bam_peak_714	chr9	77032485	77032897	+	47	NA	intron (NR_136923, intron 1 of 10)	intron (NR_136923, intron 1 of 10)	13090	NM_012033	26944	Mm.23199	NM_012033	ENSMUSG00000032357	Tinag	AI452335|TIN-ag	tubulointerstitial nephritis antigen	protein-coding
P1HC_Gfi1_1_bam_peak_664	chr8	69395339	69395939	+	47	NA	promoter-TSS (NR_038044)	promoter-TSS (NR_038044)	-95	NR_038044	378466	Mm.37846	NM_194351	ENSMUSG00000110444	Gm10033	9330175B10Rik|Gm10311	predicted gene 10033	ncRNA
P1HC_Gfi1_1_bam_peak_100	chr10	60513539	60514012	+	47	NA	intron (NR_045556, intron 10 of 68)	intron (NR_045556, intron 10 of 68)	114049	NM_001164374	100302688	Mm.444135	NM_001164374	ENSMUSG00000090439	Gm17455	-	predicted gene, 17455	protein-coding
P1HC_Gfi1_1_bam_peak_652	chr8	28427791	28428465	+	47	NA	Intergenic	Intergenic	-343275	NR_033590	666422	Mm.484413	NR_033590	ENSMUSG00000110372	Gm8096	EG666422	3-phosphoglycerate dehydrogenase pseudogene	pseudo
P1HC_Gfi1_1_bam_peak_669	chr8	81106473	81106941	+	47	NA	Intergenic	Intergenic	-91801	NM_027554	74841	Mm.246018	NM_027554	ENSMUSG00000038250	Usp38	4631402N15Rik|4833420O05Rik|AA536967|AU044701|AW544820|mKIAA1891	ubiquitin specific peptidase 38	protein-coding
P1HC_Gfi1_1_bam_peak_368	chr18	81351294	81352010	+	47	NA	Intergenic	Intergenic	-364631	NM_001369133	20689	Mm.215917	NM_178280	ENSMUSG00000024565	Sall3	B130022O04Rik|Msal|Msal-1|Sal|Salt|Spalt	spalt like transcription factor 3	protein-coding
P1HC_Gfi1_1_bam_peak_481	chr3	154816372	154817263	+	47	NA	intron (NM_177066, intron 23 of 24)	intron (NM_177066, intron 23 of 24)	105684	NM_175176	209601	Mm.331454	NM_175176	ENSMUSG00000078161	Erich3	1700013E18Rik|4922501L14Rik|5031409G23Rik|AI596448|Gm133	glutamate rich 3	protein-coding
P1HC_Gfi1_1_bam_peak_611	chr7	6171924	6172439	+	47	NA	promoter-TSS (NM_028316)	promoter-TSS (NM_028316)	-332	NM_001146024	72667	Mm.274089	NM_028316	ENSMUSG00000044876	Zfp444	2810031J10Rik|6230401O10Rik|mFLJ00134	zinc finger protein 444	protein-coding
P1HC_Gfi1_1_bam_peak_643	chr8	7997206	7997746	+	47	NA	Intergenic	Intergenic	663766	NM_001368299	13642	Mm.209813	NM_010111	ENSMUSG00000001300	Efnb2	ELF-2|Epl5|Eplg5|Htk-L|LERK-5|Lerk5|NLERK-1	ephrin B2	protein-coding
P1HC_Gfi1_1_bam_peak_135	chr11	34344246	34344621	+	47	NA	intron (NM_001025382, intron 1 of 3)	MIRb|SINE|MIR	29611	NM_001025382	574403	Mm.444796	NM_001025382	ENSMUSG00000069911	Insyn2b	EG574403|Fam196b|Gm6041	inhibitory synaptic factor family member 2B	protein-coding
P1HC_Gfi1_1_bam_peak_396	chr2	28797373	28798431	+	47	NA	intron (NM_001033874, intron 11 of 12)	intron (NM_001033874, intron 11 of 12)	42458	NM_172977	269252	Mm.26043	NM_172977	ENSMUSG00000035666	Gtf3c4	5330400C03|AI426938|AU014771|AU017413|KAT12|TFIIIC90	general transcription factor IIIC, polypeptide 4	protein-coding
P1HC_Gfi1_1_bam_peak_124	chr10	118120895	118122002	+	47	NA	Intergenic	Intergenic	-20339	NM_001162904	17245	Mm.101191	NM_010785	ENSMUSG00000020212	Mdm1	Arrd2|Mdm-1	transformed mouse 3T3 cell double minute 1	protein-coding
P1HC_Gfi1_1_bam_peak_177	chr12	41430652	41431171	+	47	NA	intron (NM_053122, intron 4 of 6)	intron (NM_053122, intron 4 of 6)	55146	NM_001271709	16981	Mm.404786	NM_010733	ENSMUSG00000036295	Lrrn3	NLRR-3	leucine rich repeat protein 3, neuronal	protein-coding
P1HC_Gfi1_1_bam_peak_585	chr6	64822957	64823741	+	47	NA	Intergenic	Intergenic	94224	NM_007500	11921	Mm.57229	NM_007500	ENSMUSG00000073043	Atoh1	Hath1|MATH-1|Math1|bHLHa14	atonal bHLH transcription factor 1	protein-coding
P1HC_Gfi1_1_bam_peak_295	chr16	31004658	31005428	+	47	NA	intron (NM_198626, intron 3 of 3)	intron (NM_198626, intron 3 of 3)	76389	NM_198626	268880	Mm.286693	NM_198626	ENSMUSG00000047434	Xxylt1	AI480653	xyloside xylosyltransferase 1	protein-coding
P1HC_Gfi1_1_bam_peak_402	chr2	48318230	48318781	+	47	NA	Intergenic	Intergenic	-495604	NM_007396	11480	Mm.314338	NM_007396	ENSMUSG00000052155	Acvr2a	ActrIIa|Acvr2|TactrII	activin receptor IIA	protein-coding
P1HC_Gfi1_1_bam_peak_734	chrY	90738757	90740664	+	47	NA	Intergenic	Intergenic	15340	NR_137283	654820	Mm.34441	NM_001039559	ENSMUSG00000072844	G530011O06Rik	-	RIKEN cDNA G530011O06 gene	ncRNA
P1HC_Gfi1_1_bam_peak_447	chr2	173231988	173232408	+	47	NA	intron (NM_022995, intron 2 of 3)	intron (NM_022995, intron 2 of 3)	-13276	NM_021394	58203	Mm.116687	NM_021394	ENSMUSG00000027514	Zbp1	2010010H03Rik|Dai|Dlm1|mZaDLM	Z-DNA binding protein 1	protein-coding
P1HC_Gfi1_1_bam_peak_388	chr2	14763074	14763619	+	47	NA	intron (NM_023116, intron 2 of 13)	intron (NM_023116, intron 2 of 13)	42704	NR_028497	625342	Mm.484784	NR_028497		Gm13315	-	lactate dehydrogenase A pseudogene	pseudo
P1HC_Gfi1_1_bam_peak_36	chr1	37718618	37719053	+	47	NA	intron (NM_028096, intron 1 of 9)	(CAAAA)n|Simple_repeat|Simple_repeat	976	NM_028096	72097	Mm.142607	NM_028096	ENSMUSG00000026090	2010300C02Rik	-	RIKEN cDNA 2010300C02 gene	protein-coding
P1HC_Gfi1_1_bam_peak_590	chr6	83323556	83324080	+	47	NA	Intergenic	Intergenic	-2221	NM_145571	232157	Mm.29500	NM_145571	ENSMUSG00000043131	Mob1a	4022402H07Rik|MOB1|MOB4B|Mobk1b|Mobkl1b	MOB kinase activator 1A	protein-coding
P1HC_Gfi1_1_bam_peak_515	chr4	114578589	114579126	+	47	NA	intron (NM_001085549, intron 2 of 6)	intron (NM_001085549, intron 2 of 6)	172133	NM_001085549	666048	Mm.331779	NM_001085549	ENSMUSG00000070867	Trabd2b	Gm12824|Hkat	TraB domain containing 2B	protein-coding
P1HC_Gfi1_1_bam_peak_248	chr14	68189859	68190586	+	47	NA	Intergenic	Intergenic	-65218	NM_008691	18040	Mm.242832	NM_008691	ENSMUSG00000022054	Nefm	NF-M|NF160|NF165|Nef3|Nfm	neurofilament, medium polypeptide	protein-coding
P1HC_Gfi1_1_bam_peak_484	chr3	159831265	159831760	+	47	NA	Intergenic	Intergenic	-8138	NM_001356349	68151	Mm.6766	NM_026582	ENSMUSG00000028173	Wls	5031439A09Rik|AI173978|AI987742|EVI|Gpr177	wntless WNT ligand secretion mediator	protein-coding
P1HC_Gfi1_1_bam_peak_174	chr12	13500925	13501912	+	47	NA	intron (NM_027706, intron 44 of 51)	intron (NM_027706, intron 44 of 51)	126228	NR_136761	102639399	Mm.122052	NR_136761	ENSMUSG00000113666	Gm35725	-	predicted gene, 35725	ncRNA
P1HC_Gfi1_1_bam_peak_240	chr14	37135359	37135914	+	47	NA	promoter-TSS (NM_001199122)	promoter-TSS (NM_001199122)	-314	NM_078478	66092	Mm.182912	NM_078478	ENSMUSG00000041028	Ghitm	1010001P14Rik|C77840|MICS1|PTD010|Tmbim5	growth hormone inducible transmembrane protein	protein-coding
P1HC_Gfi1_1_bam_peak_165	chr11	109192634	109193254	+	47	NA	Intergenic	Intergenic	-48575	NR_037978	268498	Mm.227970	NM_001085512	ENSMUSG00000078605	E030025P04Rik	Gm664	RIKEN cDNA E030025P04 gene	ncRNA
P1HC_Gfi1_1_bam_peak_26	chr1	10404015	10404698	+	47	NA	intron (NM_177834, intron 8 of 10)	intron (NM_177834, intron 8 of 10)	-171686	NM_001102430	211673	Mm.229141	NM_001102430	ENSMUSG00000067851	Arfgef1	ARFGEP1|BIG1|D130059B05Rik|D730028O18Rik|P200	ADP-ribosylation factor guanine nucleotide-exchange factor 1(brefeldin A-inhibited)	protein-coding
P1HC_Gfi1_1_bam_peak_158	chr11	98932441	98932828	+	47	NA	Intergenic	Intergenic	-5062	NM_009024	19401	Mm.439744	NM_009024	ENSMUSG00000037992	Rara	Nr1b1|RAR|RARalpha1	retinoic acid receptor, alpha	protein-coding
P1HC_Gfi1_1_bam_peak_444	chr2	170022986	170023993	+	47	NA	intron (NM_001363022, intron 2 of 2)	B3A|SINE|B2	47289	NR_033632	100043910	Mm.468546	NR_033632	ENSMUSG00000097065	A630075F10Rik	4831414D02|Gm4722	RIKEN cDNA A630075F10 gene	ncRNA
P1HC_Gfi1_1_bam_peak_529	chr5	14249850	14250576	+	47	NA	intron (NM_011348, intron 16 of 16)	intron (NM_011348, intron 16 of 16)	224937	NM_011348	20349	Mm.134093	NM_011348	ENSMUSG00000063531	Sema3e	6430702L12|AA408817|Semah|mKIAA0331	sema domain, immunoglobulin domain (Ig), short basic domain, secreted, (semaphorin) 3E	protein-coding
P1HC_Gfi1_1_bam_peak_452	chr3	35318073	35319061	+	47	NA	Intergenic	Intergenic	347596	NR_040748	625963	Mm.251506	NR_040748	ENSMUSG00000105662	Gm6639	-	predicted gene 6639	ncRNA
P1HC_Gfi1_1_bam_peak_338	chr17	51843440	51843864	+	47	NA	Intergenic	Intergenic	-10362	NM_001163632	20230	Mm.311655	NM_009122	ENSMUSG00000023927	Satb1	2610306G12Rik|AW413156	special AT-rich sequence binding protein 1	protein-coding
P1HC_Gfi1_1_bam_peak_731	chrX	74270000	74270666	+	47	NA	promoter-TSS (NM_052835)	promoter-TSS (NM_052835)	-483	NM_052835	110954	Mm.100113	NM_052835	ENSMUSG00000008682	Rpl10	D0HXS648|DXHXS648|DXHXS648E|QM|QM16	ribosomal protein L10	protein-coding
P1HC_Gfi1_1_bam_peak_535	chr5	54279238	54279728	+	47	NA	Intergenic	Intergenic	-70509	NR_038045	330086	Mm.254449	NM_177871	ENSMUSG00000105912	Gm10440	D130065D13	predicted gene 10440	ncRNA
P1HC_Gfi1_1_bam_peak_28	chr1	14348517	14349372	+	47	NA	Intergenic	Intergenic	-38745	NM_010164	14048	Mm.250185	NM_010164	ENSMUSG00000025932	Eya1	bor	EYA transcriptional coactivator and phosphatase 1	protein-coding
P1HC_Gfi1_1_bam_peak_116	chr10	89482346	89482838	+	47	NA	intron (NM_009108, intron 3 of 8)	intron (NM_009108, intron 3 of 8)	24066	NM_001163700	20186	Mm.3095	NM_009108	ENSMUSG00000047638	Nr1h4	AI957360|Fxr|HRR1|RIP14|Rxrip14	nuclear receptor subfamily 1, group H, member 4	protein-coding
P1HC_Gfi1_1_bam_peak_641	chr7	137446381	137446972	+	47	NA	intron (NM_023140, intron 2 of 10)	intron (NM_023140, intron 2 of 10)	9002	NR_033611	620016	Mm.388932	NR_033611	ENSMUSG00000100863	Gm12669	-	glutaredoxin 3 pseudogene	pseudo
P1HC_Gfi1_1_bam_peak_255	chr14	88390139	88390827	+	47	NA	Intergenic	Intergenic	80913	NM_178685	219257	Mm.128861	NM_178685	ENSMUSG00000050505	Pcdh20	C630015B17Rik|Pcdh13	protocadherin 20	protein-coding
P1HC_Gfi1_1_bam_peak_460	chr3	58828794	58829392	+	47	NA	Intergenic	Intergenic	56119	NM_153386	229320	Mm.131502	NM_153384	ENSMUSG00000043850	Clrn1	A130002D11Rik|USH3|Ush3a|clarin-1	clarin 1	protein-coding
P1HC_Gfi1_1_bam_peak_520	chr4	131205925	131206313	+	47	NA	Intergenic	Intergenic	-195645	NR_130167	77835	Mm.348412	NR_130167	ENSMUSG00000086262	A930031H19Rik	A930004I12Rik	RIKEN cDNA A930031H19 gene	ncRNA
P1HC_Gfi1_1_bam_peak_211	chr13	46387198	46387890	+	47	NA	Intergenic	Intergenic	-30756	NM_001081425	666794	Mm.38269	NM_001081425	ENSMUSG00000038132	Rbm24	6330546B05Rik|AI606861	RNA binding motif protein 24	protein-coding
P1HC_Gfi1_1_bam_peak_182	chr12	55620400	55620843	+	47	NA	intron (NM_001368814, intron 39 of 41)	intron (NM_001368814, intron 39 of 41)	21704	NM_020287	56856	Mm.114886	NM_020287	ENSMUSG00000045440	Insm2	Mlt1	insulinoma-associated 2	protein-coding
P1HC_Gfi1_1_bam_peak_503	chr4	53621745	53622141	+	47	NA	3' UTR (NM_133891, exon 16 of 16)	3' UTR (NM_133891, exon 16 of 16)	-9481	NM_001369182	319636	Mm.103464	NM_176966	ENSMUSG00000054752	Fsd1l	A230072O16Rik|Ccdc10|Csdufd1|Fsd1nl	fibronectin type III and SPRY domain containing 1-like	protein-coding
P1HC_Gfi1_1_bam_peak_252	chr14	79787824	79788345	+	47	NA	Intergenic	Intergenic	-16772	NM_001042726	18530	Mm.390715	NM_021543	ENSMUSG00000036422	Pcdh8	1700080P15Rik|Papc	protocadherin 8	protein-coding
P1HC_Gfi1_1_bam_peak_367	chr18	77047031	77047437	+	47	NA	promoter-TSS (NM_027721)	promoter-TSS (NM_027721)	62	NM_027721	71206	Mm.35803	NM_027721	ENSMUSG00000025420	Katnal2	3110023G01Rik|4933439B08Rik	katanin p60 subunit A-like 2	protein-coding
P1HC_Gfi1_1_bam_peak_455	chr3	42908218	42908803	+	47	NA	Intergenic	Intergenic	1165892	NM_028667	73852	Mm.29006	NM_027271	ENSMUSG00000025766	D3Ertd751e	2810009O15Rik|4930415G15Rik	DNA segment, Chr 3, ERATO Doi 751, expressed	protein-coding
P1HC_Gfi1_1_bam_peak_153	chr11	88708841	88709250	+	47	NA	intron (NM_001201341, intron 5 of 7)	intron (NM_001201341, intron 5 of 7)	9184	NM_054043	76626	Mm.400451	NM_054043	ENSMUSG00000069769	Msi2	1700105C15Rik|AI451722|AI563628|AW489193|Msi2h	musashi RNA-binding protein 2	protein-coding
P1HC_Gfi1_1_bam_peak_381	chr19	56401791	56402294	+	47	NA	intron (NM_007611, intron 1 of 6)	intron (NM_007611, intron 1 of 6)	4913	NM_007611	12369	Mm.35687	NM_007611	ENSMUSG00000025076	Casp7	AI314680|CMH-1|ICE-IAP3|Mch3|caspase-7|mCASP-7	caspase 7	protein-coding
P1HC_Gfi1_1_bam_peak_107	chr10	80602820	80603250	+	47	NA	intron (NM_019575, intron 1 of 6)	CpG	153	NM_019575	56214	Mm.273170	NM_019575	ENSMUSG00000113949	Scamp4	2410022D05Rik|AI448940|AU022392|AW742369|Sc4	secretory carrier membrane protein 4	protein-coding
P1HC_Gfi1_1_bam_peak_339	chr17	62694965	62695503	+	47	NA	intron (NM_207654, intron 1 of 4)	intron (NM_207654, intron 1 of 4)	186083	NM_207654	13640	Mm.7978	NM_010109	ENSMUSG00000048915	Efna5	AL-1|AV158822|EFL-5|Ephrin-A5|Epl7|LERK-7|RAGS	ephrin A5	protein-coding
P1HC_Gfi1_1_bam_peak_528	chr5	6044543	6045280	+	47	NA	Intergenic	Intergenic	-295594	NM_027399	70358	Mm.85429	NM_027399	ENSMUSG00000015652	Steap1	2410007B19Rik|Prss24|Steap	six transmembrane epithelial antigen of the prostate 1	protein-coding
P1HC_Gfi1_1_bam_peak_142	chr11	60393196	60394084	+	47	NA	intron (NM_029044, intron 12 of 13)	intron (NM_029044, intron 12 of 13)	23394	NR_157083	246782	Mm.41651	NM_145427	ENSMUSG00000042709	Atpaf2	ATP12|ATP12p	ATP synthase mitochondrial F1 complex assembly factor 2	protein-coding
P1HC_Gfi1_1_bam_peak_496	chr4	28881479	28881875	+	47	NA	intron (NM_001290434, intron 5 of 16)	intron (NM_001290434, intron 5 of 16)	68532	NM_001122889	13841	Mm.257266	NM_010141	ENSMUSG00000028289	Epha7	Cek11|Ebk|Ehk3|Hek11|Mdk1	Eph receptor A7	protein-coding
P1HC_Gfi1_1_bam_peak_154	chr11	92471496	92472233	+	47	NA	Intergenic	Intergenic	-626502	NM_001361708	72605	Mm.342160	NM_028296	ENSMUSG00000056158	Car10	2700029L05Rik|BB085816|Ca10	carbonic anhydrase 10	protein-coding
P1HC_Gfi1_1_bam_peak_599	chr6	111866036	111866415	+	47	NA	Intergenic	Intergenic	-344483	NR_027865	67336	Mm.378014	NR_027865	ENSMUSG00000100219	1700054K19Rik	-	RIKEN cDNA 1700054K19 gene	ncRNA
P1HC_Gfi1_1_bam_peak_289	chr16	9335903	9336279	+	47	NA	Intergenic	Intergenic	505991	NM_001081400	69053	Mm.390868	NM_001081400	ENSMUSG00000022507	1810013L24Rik	1110017P05Rik|3010002C02Rik|AA792997|AW124177|Gm19906|R74903	RIKEN cDNA 1810013L24 gene	protein-coding
P1HC_Gfi1_1_bam_peak_448	chr2	178574208	178574672	+	47	NA	Intergenic	Intergenic	143925	NM_001291189	381409	Mm.330860	NM_198656	ENSMUSG00000039155	Cdh26	Gm1010	cadherin-like 26	protein-coding
P1HC_Gfi1_1_bam_peak_101	chr10	68672618	68673161	+	47	NA	Intergenic	Intergenic	-50857	NM_177794	327766	Mm.2479	NM_177794	ENSMUSG00000060044	Tmem26	3230401A06|AI195372	transmembrane protein 26	protein-coding
P1HC_Gfi1_1_bam_peak_695	chr9	42503563	42503988	+	47	NA	Intergenic	Intergenic	-31517	NM_173038	272589	Mm.34483	NM_173038	ENSMUSG00000037287	Tbcel	D330014K23|E130107N23Rik|Lrrc35	tubulin folding cofactor E-like	protein-coding
P1HC_Gfi1_1_bam_peak_480	chr3	154806565	154807109	+	47	NA	intron (NM_177066, intron 23 of 24)	intron (NM_177066, intron 23 of 24)	95704	NM_175176	209601	Mm.331454	NM_175176	ENSMUSG00000078161	Erich3	1700013E18Rik|4922501L14Rik|5031409G23Rik|AI596448|Gm133	glutamate rich 3	protein-coding
P1HC_Gfi1_1_bam_peak_249	chr14	68196830	68197403	+	47	NA	Intergenic	Intergenic	-72112	NM_008691	18040	Mm.242832	NM_008691	ENSMUSG00000022054	Nefm	NF-M|NF160|NF165|Nef3|Nfm	neurofilament, medium polypeptide	protein-coding
P1HC_Gfi1_1_bam_peak_118	chr10	90960528	90961484	+	47	NA	intron (NM_001359242, intron 9 of 10)	intron (NM_001359242, intron 9 of 10)	121737	NM_001042558	11783	Mm.220289	NM_009684	ENSMUSG00000019979	Apaf1	6230400I06Rik|Apaf-1|Apaf1l|fog|mKIAA0413	apoptotic peptidase activating factor 1	protein-coding
P1HC_Gfi1_1_bam_peak_97	chr10	43171080	43171493	+	47	NA	intron (NM_175407, intron 1 of 6)	intron (NM_175407, intron 1 of 6)	3244	NM_175407	109205	Mm.153750	NM_175407	ENSMUSG00000038248	Sobp	2900009C16Rik|5330439J01Rik|JXC1|jc	sine oculis binding protein	protein-coding
P1HC_Gfi1_1_bam_peak_379	chr19	47222353	47223073	+	47	NA	intron (NM_021360, intron 1 of 5)	intron (NM_021360, intron 1 of 5)	-6130	NM_001163480	18011	Mm.313651	NM_021360	ENSMUSG00000006435	Neurl1a	2410129E16Rik|AI450910|AI481072|Neu1|Neur1|Neurl|Neurl1|Nlz|Rnf67	neuralized E3 ubiquitin protein ligase 1A	protein-coding
P1HC_Gfi1_1_bam_peak_374	chr19	21652705	21653097	+	47	NA	promoter-TSS (NM_025423)	promoter-TSS (NM_025423)	-110	NM_025423	66206	Mm.272430	NM_025423	ENSMUSG00000035171	1110059E24Rik	-	RIKEN cDNA 1110059E24 gene	protein-coding
P1HC_Gfi1_1_bam_peak_266	chr15	61573124	61573524	+	47	NA	Intergenic	Intergenic	201127	NR_040350	432956	Mm.404918	NR_040350	ENSMUSG00000116031	D030024E09Rik	-	RIKEN cDNA D030024E09 gene	ncRNA
P1HC_Gfi1_1_bam_peak_105	chr10	74387752	74388323	+	47	NA	intron (NM_001142747, intron 18 of 26)	intron (NM_001142747, intron 18 of 26)	566170	NM_001142748	11994	Mm.338933	NM_023115	ENSMUSG00000052613	Pcdh15	BB078305|Gm9815|Ush1f|av|nmf19|roda	protocadherin 15	protein-coding
P1HC_Gfi1_1_bam_peak_560	chr5	128192077	128192495	+	47	NA	intron (NM_172885, intron 2 of 8)	intron (NM_172885, intron 2 of 8)	240791	NM_172885	243274	Mm.447698	NM_172885	ENSMUSG00000034310	Tmem132d	C630028F04Rik	transmembrane protein 132D	protein-coding
P1HC_Gfi1_1_bam_peak_428	chr2	126372909	126373408	+	47	NA	intron (NM_001359975, intron 19 of 27)	intron (NM_001359975, intron 19 of 27)	118395	NM_001080944	241633	Mm.222235	NM_001080944	ENSMUSG00000060131	Atp8b4	Im	ATPase, class I, type 8B, member 4	protein-coding
P1HC_Gfi1_1_bam_peak_432	chr2	132427528	132427934	+	47	NA	intron (NR_045802, intron 1 of 3)	intron (NR_045802, intron 1 of 3)	2990	NR_045802	70845	Mm.158461	NR_045802	ENSMUSG00000027345	4921508D12Rik	-	RIKEN cDNA 4921508D12 gene	ncRNA
P1HC_Gfi1_1_bam_peak_72	chr1	168213686	168214272	+	47	NA	intron (NM_001291508, intron 2 of 7)	intron (NM_001291508, intron 2 of 7)	218190	NM_001291508	18514	Mm.43358	NM_008783	ENSMUSG00000052534	Pbx1	2310056B04Rik|D230003C07Rik|Pbx-1	pre B cell leukemia homeobox 1	protein-coding
P1HC_Gfi1_1_bam_peak_601	chr6	115853476	115853855	+	47	NA	promoter-TSS (NM_010774)	promoter-TSS (NM_010774)	137	NM_031177	81896	Mm.333335	NM_031177	ENSMUSG00000030323	Ift122	C86139|Wdr10|sopb	intraflagellar transport 122	protein-coding
P1HC_Gfi1_1_bam_peak_654	chr8	36030206	36030816	+	47	NA	Intergenic	Intergenic	-64317	NM_172911	244418	Mm.244971	NM_172911	ENSMUSG00000050271	Prag1	9830148H23|D8Ertd82e|NACK|Sgk223|mFLJ00269	PEAK1 related kinase activating pseudokinase 1	protein-coding
P1HC_Gfi1_1_bam_peak_607	chr6	138872431	138873260	+	47	NA	Intergenic	Intergenic	-214391	NM_015777	50540	Mm.84043	NM_015777	ENSMUSG00000046717	Igbp1b	alpha4-b	immunoglobulin (CD79A) binding protein 1b	protein-coding
P1HC_Gfi1_1_bam_peak_290	chr16	15637435	15637830	+	47	NA	promoter-TSS (NM_011159)	promoter-TSS (NM_011159)	-232	NM_008565	17217	Mm.1500	NM_008565	ENSMUSG00000022673	Mcm4	19G|AI325074|AU045576|Cdc21|Mcmd4|mKIAA4003|mcdc21	minichromosome maintenance complex component 4	protein-coding
P1HC_Gfi1_1_bam_peak_499	chr4	35330656	35331111	+	47	NA	Intergenic	Intergenic	-105047	NM_028466	73205	Mm.331544	NM_028466	ENSMUSG00000028300	C9orf72	3110043O21Rik|AI840585	C9orf72, member of C9orf72-SMCR8 complex	protein-coding
P1HC_Gfi1_1_bam_peak_286	chr16	6813018	6813484	+	47	NA	intron (NM_001359725, intron 5 of 16)	MER113|DNA|hAT-Charlie	-226119	NM_001359729	268859	Mm.370334	NM_021477	ENSMUSG00000008658	Rbfox1	A2bp|A2bp1|Hrnbp1|fox-1	RNA binding protein, fox-1 homolog (C. elegans) 1	protein-coding
P1HC_Gfi1_1_bam_peak_156	chr11	95356588	95357013	+	47	NA	intron (NM_172543, intron 1 of 7)	intron (NM_172543, intron 1 of 7)	19782	NM_172543	215512	Mm.262113	NM_172543	ENSMUSG00000038893	Fam117a	5730593F17Rik|AW548096	family with sequence similarity 117, member A	protein-coding
P1HC_Gfi1_1_bam_peak_130	chr11	12506182	12506634	+	47	NA	Intergenic	Intergenic	-41448	NM_001282993	12808	Mm.22847	NM_172496	ENSMUSG00000020173	Cobl	-	cordon-bleu WH2 repeat	protein-coding
P1HC_Gfi1_1_bam_peak_223	chr13	107469487	107469987	+	47	NA	promoter-TSS (NR_045083)	promoter-TSS (NR_045083)	-85	NR_045084	105120	Mm.417700	NR_045083	ENSMUSG00000114780	AI197445	-	expressed sequence AI197445	ncRNA
P1HC_Gfi1_1_bam_peak_404	chr2	63121815	63122362	+	47	NA	intron (NM_133207, intron 2 of 15)	intron (NM_133207, intron 2 of 15)	62199	NM_133207	170738	Mm.242532	NM_133207	ENSMUSG00000059742	Kcnh7	9330137I11Rik|Kv11.3|erg3	potassium voltage-gated channel, subfamily H (eag-related), member 7	protein-coding
P1HC_Gfi1_1_bam_peak_35	chr1	35653384	35653868	+	47	NA	Intergenic	RLTR14|LTR|ERV1	-414774	NM_015818	50785	Mm.213566	NM_015818	ENSMUSG00000045216	Hs6st1	6Ost1	heparan sulfate 6-O-sulfotransferase 1	protein-coding
P1HC_Gfi1_1_bam_peak_588	chr6	71694838	71695224	+	47	NA	Intergenic	Intergenic	-12650	NM_178608	52250	Mm.146332	NM_178608	ENSMUSG00000052852	Reep1	D6Ertd253e	receptor accessory protein 1	protein-coding
P1HC_Gfi1_1_bam_peak_697	chr9	43699962	43700413	+	47	NA	Intergenic	Intergenic	-43767	NM_021424	58235	Mm.335096	NM_021424	ENSMUSG00000032012	Nectin1	AI835281|AW549174|Cd111|HIgR|HveC|PRR|PRR1|Pvrl1|nectin-1	nectin cell adhesion molecule 1	protein-coding
P1HC_Gfi1_1_bam_peak_298	chr16	42875250	42875687	+	47	NA	non-coding (NR_040521, exon 1 of 4)	non-coding (NR_040521, exon 1 of 4)	119	NR_040521	75722	Mm.243747	NR_040521	ENSMUSG00000075070	4932412D23Rik	Gm10809	RIKEN cDNA 4932412D23 gene	ncRNA
P1HC_Gfi1_1_bam_peak_729	chrX	42591540	42592294	+	47	NA	intron (NM_011855, intron 24 of 32)	intron (NM_011855, intron 24 of 32)	86595	NM_001313691	20400	Mm.441197	NM_011364	ENSMUSG00000005696	Sh2d1a	Gm686|SAP	SH2 domain containing 1A	protein-coding
P1HC_Gfi1_1_bam_peak_589	chr6	80785382	80785796	+	47	NA	intron (NM_001134743, intron 2 of 2)	intron (NM_001134743, intron 2 of 2)	765946	NM_178731	243499	Mm.483425	NM_178731	ENSMUSG00000052581	Lrrtm4	7530419J18Rik|A230052N11	leucine rich repeat transmembrane neuronal 4	protein-coding
P1HC_Gfi1_1_bam_peak_141	chr11	60352839	60353384	+	47	NA	promoter-TSS (NM_029044)	promoter-TSS (NM_029044)	-206	NM_001359810	216810	Mm.218875	NM_153080	ENSMUSG00000000538	Tom1l2	2900016I08Rik|A730055F12Rik|AU042072|Srebf1	target of myb1-like 2 (chicken)	protein-coding
P1HC_Gfi1_1_bam_peak_408	chr2	80629475	80630243	+	47	NA	intron (NM_024438, intron 3 of 3)	intron (NM_024438, intron 3 of 3)	-1069	NR_030454	735274		NR_030454	ENSMUSG00000106252	Mir684-1	Mirn684-1	microRNA 684-1	ncRNA
P1HC_Gfi1_1_bam_peak_134	chr11	24096704	24097395	+	47	NA	intron (NM_001242934, intron 2 of 3)	intron (NM_001242934, intron 2 of 3)	16354	NM_001159290	14025	Mm.53687	NM_016707	ENSMUSG00000000861	Bcl11a	2810047E18Rik|BCL-11A|Ctip1|D930021L15Rik|Evi9|Evi9a|Evi9b|Evi9c|mKIAA1809	B cell CLL/lymphoma 11A (zinc finger protein)	protein-coding
P1HC_Gfi1_1_bam_peak_446	chr2	170591812	170592389	+	47	NA	intron (NR_027825, intron 1 of 1)	intron (NR_027825, intron 1 of 1)	9917	NR_027825	67637	Mm.158163	NM_026287	ENSMUSG00000043583	4930470P17Rik	-	RIKEN cDNA 4930470P17 gene	ncRNA
P1HC_Gfi1_1_bam_peak_37	chr1	40759794	40760177	+	47	NA	intron (NM_001033289, intron 7 of 11)	intron (NM_001033289, intron 7 of 11)	30672	NM_172499	211798	Mm.235443	NM_172499	ENSMUSG00000041945	Mfsd9	4931419K03Rik	major facilitator superfamily domain containing 9	protein-coding
P1HC_Gfi1_1_bam_peak_517	chr4	118179712	118180119	+	47	NA	5' UTR (NM_001161823, exon 1 of 22)	5' UTR (NM_001161823, exon 1 of 22)	128	NM_172382	230674	Mm.234234	NM_172382	ENSMUSG00000033326	Kdm4a	D4Ertd222e|JHDM3A|Jmjd2|Jmjd2a|mKIAA0677	lysine (K)-specific demethylase 4A	protein-coding
P1HC_Gfi1_1_bam_peak_400	chr2	42405761	42406265	+	47	NA	intron (NM_053011, intron 1 of 90)	intron (NM_053011, intron 1 of 90)	41555	NR_105754	102465171		NR_105754	ENSMUSG00000098660	Mir6336	Gm27584|mmu-mir-6336	microRNA 6336	ncRNA
P1HC_Gfi1_1_bam_peak_645	chr8	10395437	10396032	+	47	NA	intron (NM_001319151, intron 11 of 34)	intron (NM_001319151, intron 11 of 34)	241823	NM_001319151	244281	Mm.422761	NM_001081397	ENSMUSG00000039057	Myo16	BM140241|C230040D10Rik|Gm1105|NYAP3|mKIAA0865	myosin XVI	protein-coding
P1HC_Gfi1_1_bam_peak_204	chr13	17856811	17857248	+	47	NA	Intergenic	L1M5|LINE|L1	-51932	NM_001081058	69562	Mm.193924	NM_027118	ENSMUSG00000041297	Cdk13	2310015O17Rik|Cdc2l5	cyclin-dependent kinase 13	protein-coding
P1HC_Gfi1_1_bam_peak_307	chr16	60668600	60669203	+	47	NA	Intergenic	Intergenic	-63370	NM_007938	13840	Mm.455790	NM_007938	ENSMUSG00000055540	Epha6	Ehk2|Hek12|m-ehk2	Eph receptor A6	protein-coding
P1HC_Gfi1_1_bam_peak_181	chr12	55353295	55353912	+	47	NA	intron (NM_025373, intron 4 of 6)	intron (NM_025373, intron 4 of 6)	-30619	NM_001310583	26443	Mm.30210	NM_011968	ENSMUSG00000021024	Psma6	IOTA	proteasome (prosome, macropain) subunit, alpha type 6	protein-coding
P1HC_Gfi1_1_bam_peak_563	chr5	137787105	137787711	+	47	NA	promoter-TSS (NM_001360023)	promoter-TSS (NM_001360023)	77	NM_001360023	381678	Mm.332765	NM_001005426	ENSMUSG00000037108	Zcwpw1	Gm1053	zinc finger, CW type with PWWP domain 1	protein-coding
P1HC_Gfi1_1_bam_peak_353	chr18	42378965	42379618	+	47	NA	Intergenic	Intergenic	-15306	NM_138945	18998	Mm.488204	NM_138945	ENSMUSG00000024497	Pou4f3	Brn3.1|Brn3c|ddl|dreidel	POU domain, class 4, transcription factor 3	protein-coding
P1HC_Gfi1_1_bam_peak_665	chr8	70212329	70212839	+	47	NA	promoter-TSS (NM_001007570)	promoter-TSS (NM_001007570)	-303	NM_001007570	73095	Mm.185413	NM_001007570	ENSMUSG00000002346	Slc25a42	2900084M01Rik	solute carrier family 25, member 42	protein-coding
P1HC_Gfi1_1_bam_peak_708	chr9	63304987	63305435	+	47	NA	intron (NM_001364493, intron 8 of 20)	intron (NM_001364493, intron 8 of 20)	72691	NM_001364492	23938	Mm.325746	NM_011840	ENSMUSG00000058444	Map2k5	AI324775|AI428457|MEK5|Mapkk5|Prkmk5	mitogen-activated protein kinase kinase 5	protein-coding
P1HC_Gfi1_1_bam_peak_543	chr5	76782359	76782877	+	47	NA	Intergenic	Intergenic	-57981	NM_001163793	320827	Mm.101504	NM_001163793	ENSMUSG00000036377	C530008M17Rik	2810489J07Rik|4930529A19Rik|4931405B09Rik|Crad|mKIAA1211	RIKEN cDNA C530008M17 gene	protein-coding
P1HC_Gfi1_1_bam_peak_133	chr11	23255425	23256030	+	47	NA	promoter-TSS (NM_134014)	promoter-TSS (NM_134014)	-314	NM_134014	103573	Mm.217547	NM_134014	ENSMUSG00000020290	Xpo1	AA420417|Crm1|Exp1	exportin 1	protein-coding
P1HC_Gfi1_1_bam_peak_564	chr5	142295624	142296125	+	47	NA	Intergenic	B4|SINE|B4	-105623	NM_199068	17425	Mm.24214	NM_010812	ENSMUSG00000056493	Foxk1	A630048H08Rik|AI463295|Gm10868|Mnf	forkhead box K1	protein-coding
P1HC_Gfi1_1_bam_peak_95	chr10	40348758	40349239	+	47	NA	promoter-TSS (NM_001168304)	promoter-TSS (NM_001168304)	-310	NM_198164	78334	Mm.200924	NM_198164	ENSMUSG00000038481	Cdk19	2700084L06Rik|AI845279|AW228747|CDK11|Cdc2l6|mKIAA1028	cyclin-dependent kinase 19	protein-coding
P1HC_Gfi1_1_bam_peak_477	chr3	145950178	145950636	+	47	NA	Intergenic	Intergenic	12393	NM_025555	66421	Mm.25137	NM_025555	ENSMUSG00000036873	2410004B18Rik	4930572C24Rik	RIKEN cDNA 2410004B18 gene	protein-coding
P1HC_Gfi1_1_bam_peak_362	chr18	64256540	64257169	+	47	NA	intron (NM_009182, intron 2 of 5)	intron (NM_009182, intron 2 of 5)	2495	NM_009182	20451	Mm.252110	NM_009182	ENSMUSG00000056812	St8sia3	AI847333|ST8SiaIII|Siat8c	ST8 alpha-N-acetyl-neuraminide alpha-2,8-sialyltransferase 3	protein-coding
P1HC_Gfi1_1_bam_peak_575	chr6	40431375	40431839	+	47	NA	intron (NM_001356375, intron 1 of 8)	intron (NM_001356375, intron 1 of 8)	4528	NM_001356375	243780	Mm.333006	NM_175528	ENSMUSG00000037172	E330009J07Rik	AI841796|Lchn|mKIAA1147	RIKEN cDNA E330009J07 gene	protein-coding
P1HC_Gfi1_1_bam_peak_161	chr11	101658399	101659003	+	47	NA	Intergenic	B1_Mus1|SINE|Alu	-6840	NM_025404	80981	Mm.266840	NM_025404	ENSMUSG00000034936	Arl4d	1110036H21Rik|ARL6|AW456149|Arf4l|Arfl4|Arl5	ADP-ribosylation factor-like 4D	protein-coding
P1HC_Gfi1_1_bam_peak_674	chr8	89793159	89793686	+	47	NA	Intergenic	Intergenic	554830	NM_172913	244579	Mm.302755	NM_172913	ENSMUSG00000043668	Tox3	500-9|BC052044|C230068E13|CAGF9|Tnrc9	TOX high mobility group box family member 3	protein-coding
P1HC_Gfi1_1_bam_peak_147	chr11	76606542	76606981	+	47	NA	Intergenic	Intergenic	-29022	NM_198894	109934	Mm.258939	NM_198018	ENSMUSG00000017631	Abr	-	active BCR-related gene	protein-coding
P1HC_Gfi1_1_bam_peak_2	GL456383.1	27966	32377	+	43	NA	NA	NA	NA	NA
P1HC_Gfi1_1_bam_peak_270	chr15	88323591	88324102	+	41	NA	intron (NR_045281, intron 1 of 2)	intron (NR_045281, intron 1 of 2)	8972	NR_045281	328579	Mm.146839	NR_045281	ENSMUSG00000116331	B230214G05Rik	B230214G05	RIKEN cDNA B230214G05 gene	ncRNA
P1HC_Gfi1_1_bam_peak_259	chr15	5894889	5895556	+	41	NA	Intergenic	Intergenic	149482	NR_155429	105245876	Mm.128197	NR_155428		Gm41259	-	predicted gene, 41259	ncRNA
P1HC_Gfi1_1_bam_peak_357	chr18	54452790	54453206	+	41	NA	non-coding (NR_040338, exon 3 of 3)	non-coding (NR_040338, exon 3 of 3)	30703	NR_040338	77433	Mm.159919	NR_040338	ENSMUSG00000096982	Redrum	9430076G02Rik	Redrum, erythroid developmental long intergenic non-protein coding transcript	ncRNA
P1HC_Gfi1_1_bam_peak_60	chr1	132430841	132431264	+	41	NA	intron (NM_172516, intron 1 of 12)	intron (NM_172516, intron 1 of 12)	13599	NM_172516	213452	Mm.257120	NM_172516	ENSMUSG00000042046	Dstyk	A930019K20Rik|C430014H23Rik|C820013G01|Ripk5	dual serine/threonine and tyrosine protein kinase	protein-coding
P1HC_Gfi1_1_bam_peak_163	chr11	106012786	106013275	+	41	NA	intron (NM_001037712, intron 2 of 12)	intron (NM_001037712, intron 2 of 12)	4882	NM_001037712	192775	Mm.343850	NM_001037712	ENSMUSG00000001901	Kcnh6	m-erg2	potassium voltage-gated channel, subfamily H (eag-related), member 6	protein-coding
P1HC_Gfi1_1_bam_peak_716	chr9	77469858	77470292	+	41	NA	intron (NM_172528, intron 3 of 13)	MIR3|SINE|MIR	-70659	NR_040378	70487	Mm.58958	NR_040378	ENSMUSG00000099170	5730403I07Rik	-	RIKEN cDNA 5730403I07 gene	ncRNA
P1HC_Gfi1_1_bam_peak_297	chr16	42781927	42782480	+	41	NA	intron (NR_040521, intron 1 of 3)	intron (NR_040521, intron 1 of 3)	93384	NR_040521	75722	Mm.243747	NR_040521	ENSMUSG00000075070	4932412D23Rik	Gm10809	RIKEN cDNA 4932412D23 gene	ncRNA
P1HC_Gfi1_1_bam_peak_282	chr15	102459181	102459609	+	41	NA	intron (NM_001170911, intron 1 of 3)	intron (NM_001170911, intron 1 of 3)	225	NM_001170911	66151	Mm.393955	NM_025385	ENSMUSG00000023048	Prr13	1110020C13Rik|2010324E22Rik	proline rich 13	protein-coding
P1HC_Gfi1_1_bam_peak_126	chr10	125896343	125896763	+	41	NA	Intergenic	Intergenic	-69666	NM_177152	320398	Mm.275586	NM_177152	ENSMUSG00000020105	Lrig3	9030421L11Rik|9130004I02Rik|9430095K15Rik|mKIAA3016	leucine-rich repeats and immunoglobulin-like domains 3	protein-coding
P1HC_Gfi1_1_bam_peak_623	chr7	66008813	66009282	+	41	NA	intron (NM_011048, intron 13 of 21)	intron (NM_011048, intron 13 of 21)	-51289	NM_021336	68981	Mm.22362	NM_021336	ENSMUSG00000030512	Snrpa1	1500015N06Rik	small nuclear ribonucleoprotein polypeptide A'	protein-coding
P1HC_Gfi1_1_bam_peak_690	chr9	13827024	13827570	+	41	NA	promoter-TSS (NM_001310721)	promoter-TSS (NM_001310721)	-190	NM_001310721	74360	Mm.157212	NM_026665	ENSMUSG00000031922	Cep57	3110002L15Rik|4921510P06Rik|4931428M20Rik|AI467480|Tsp57|mKIAA0092	centrosomal protein 57	protein-coding
P1HC_Gfi1_1_bam_peak_315	chr16	91728766	91729219	+	41	NA	promoter-TSS (NM_001110276)	promoter-TSS (NM_001110276)	-190	NM_133679	66609	Mm.109823	NM_026994	ENSMUSG00000058240	Cryzl1	2210407J23Rik|2410006O11Rik|QOH-1	crystallin, zeta (quinone reductase)-like 1	protein-coding
P1HC_Gfi1_1_bam_peak_651	chr8	23843969	23844425	+	41	NA	intron (NM_001277239, intron 4 of 7)	intron (NM_001277239, intron 4 of 7)	174536	NM_177086	320158	Mm.121274	NM_177086	ENSMUSG00000037492	Zmat4	9630048M01Rik	zinc finger, matrin type 4	protein-coding
P1HC_Gfi1_1_bam_peak_701	chr9	57075846	57076321	+	41	NA	promoter-TSS (NM_001110350)	promoter-TSS (NM_001110350)	-34	NR_152107	72588	Mm.70350	NR_152107		2700012I20Rik	-	RIKEN cDNA 2700012I20 gene	ncRNA
P1HC_Gfi1_1_bam_peak_518	chr4	121080212	121080746	+	41	NA	intron (NM_172700, intron 6 of 9)	intron (NM_172700, intron 6 of 9)	17731	NM_172700	230709	Mm.34399	NM_172700	ENSMUSG00000043207	Zmpste24	A530043O15Rik|D030046F19|FACE1|Face-1|MADB|STE24|Ste24p	zinc metallopeptidase, STE24	protein-coding
P1HC_Gfi1_1_bam_peak_273	chr15	94659177	94659686	+	41	NA	intron (NM_178789, intron 2 of 7)	intron (NM_178789, intron 2 of 7)	30246	NM_178789	320709	Mm.74873	NM_178789	ENSMUSG00000063296	Tmem117	B930062P21Rik	transmembrane protein 117	protein-coding
P1HC_Gfi1_1_bam_peak_216	chr13	72241782	72242370	+	41	NA	Intergenic	Intergenic	-278353	NM_010573	16371	Mm.316056	NM_010573	ENSMUSG00000060969	Irx1	-	Iroquois homeobox 1	protein-coding
P1HC_Gfi1_1_bam_peak_398	chr2	29226973	29227573	+	41	NA	intron (NM_133500, intron 2 of 6)	intron (NM_133500, intron 2 of 6)	20826	NM_133500	171171	Mm.442448	NM_133500	ENSMUSG00000035513	Ntng2	2610016D08Rik|Lmnt2	netrin G2	protein-coding
P1HC_Gfi1_1_bam_peak_377	chr19	38515226	38515715	+	41	NA	Intergenic	Intergenic	-8727	NM_019588	74055	Mm.34031	NM_019588	ENSMUSG00000024998	Plce1	4933403A21Rik|PLCepsilon|Plce|mKIAA1516	phospholipase C, epsilon 1	protein-coding
P1HC_Gfi1_1_bam_peak_30	chr1	16657047	16657449	+	41	NA	promoter-TSS (NM_001310470)	promoter-TSS (NM_001310470)	-129	NM_001310470	67923	Mm.289248	NM_026456	ENSMUSG00000079658	Eloc	2610043E24Rik|2610301I15Rik|AA407206|AI987979|AW049146|Tceb1	elongin C	protein-coding
P1HC_Gfi1_1_bam_peak_693	chr9	31280131	31280606	+	41	NA	promoter-TSS (NM_199315)	promoter-TSS (NM_199315)	-181	NM_199315	382066	Mm.335039	NM_199315	ENSMUSG00000042496	Prdm10	Gm1112|tristanin	PR domain containing 10	protein-coding
P1HC_Gfi1_1_bam_peak_140	chr11	60311180	60311777	+	41	NA	intron (NM_001359810, intron 1 of 12)	intron (NM_001359810, intron 1 of 12)	41427	NM_153080	216810	Mm.218875	NM_153080	ENSMUSG00000000538	Tom1l2	2900016I08Rik|A730055F12Rik|AU042072|Srebf1	target of myb1-like 2 (chicken)	protein-coding
P1HC_Gfi1_1_bam_peak_707	chr9	61111404	61112771	+	41	NA	Intergenic	Intergenic	-6701	NR_105026	66785	Mm.158134	NR_105026	ENSMUSG00000111807	4933433G08Rik	-	RIKEN cDNA 4933433G08 gene	ncRNA
P1HC_Gfi1_1_bam_peak_597	chr6	99881613	99882054	+	41	NA	Intergenic	Intergenic	-155441	NM_015768	50501	Mm.87365	NM_015768	ENSMUSG00000030069	Prok2	Bv8|PK2|Prok1	prokineticin 2	protein-coding
P1HC_Gfi1_1_bam_peak_405	chr2	70053840	70054319	+	41	NA	intron (NM_177376, intron 2 of 34)	intron (NM_177376, intron 2 of 34)	14953	NM_177376	329421	Mm.99648	NM_177376	ENSMUSG00000042064	Myo3b	A430065P19Rik	myosin IIIB	protein-coding
P1HC_Gfi1_1_bam_peak_331	chr17	26368475	26368887	+	41	NA	Intergenic	L1ME1|LINE|L1	-46178	NM_001081656	240055	Mm.133211	NM_001081656	ENSMUSG00000034413	Neurl1b	C230078M08Rik|EG240055	neuralized E3 ubiquitin protein ligase 1B	protein-coding
P1HC_Gfi1_1_bam_peak_120	chr10	107724858	107725534	+	41	NA	Intergenic	Intergenic	-5255	NM_001370987
P1HC_Gfi1_1_bam_peak_214	chr13	67360207	67360641	+	41	NA	intron (NM_001038651, intron 1 of 3)	intron (NM_001038651, intron 1 of 3)	148	NM_001038651	629016	Mm.440800	NM_001038651	ENSMUSG00000098905	Zfp953	E130120F12Rik	zinc finger protein 953	protein-coding
P1HC_Gfi1_1_bam_peak_311	chr16	83912348	83912790	+	41	NA	Intergenic	RMER19C|LTR|ERVK	-458574	NR_040567	75247	Mm.417813	NR_040567	ENSMUSG00000116907	4930553E22Rik	-	RIKEN cDNA 4930553E22 gene	ncRNA
P1HC_Gfi1_1_bam_peak_96	chr10	40906393	40906882	+	41	NA	intron (NM_031877, intron 1 of 8)	B4A|SINE|B4	23103	NM_031877	83767	Mm.41353	NM_031877	ENSMUSG00000019831	Wasf1	AI195380|AI838537|Scar|WAVE|WAVE-1	WAS protein family, member 1	protein-coding
P1HC_Gfi1_1_bam_peak_68	chr1	149000084	149000461	+	41	NA	Intergenic	LTR52-int|LTR|ERVL	922167	NM_001305632	18783	Mm.4186	NM_008869	ENSMUSG00000056220	Pla2g4a	Pla2g4|cPLA2|cPLA2-alpha|cPLA2alpha	phospholipase A2, group IVA (cytosolic, calcium-dependent)	protein-coding
P1HC_Gfi1_1_bam_peak_276	chr15	98140722	98141164	+	41	NA	intron (NM_001170711, intron 3 of 3)	intron (NM_001170711, intron 3 of 3)	4759	NM_030121	78541	Mm.200766	NM_030121	ENSMUSG00000048175	Asb8	4930539L19Rik|AI788835|C430011H06Rik	ankyrin repeat and SOCS box-containing 8	protein-coding
P1HC_Gfi1_1_bam_peak_281	chr15	102405543	102406208	+	41	NA	promoter-TSS (NM_013672)	promoter-TSS (NM_013672)	-441	NM_013672	20683	Mm.4618	NM_013672	ENSMUSG00000001280	Sp1	1110003E12Rik|AA450830|AI845540|Sp1-1	trans-acting transcription factor 1	protein-coding
P1HC_Gfi1_1_bam_peak_672	chr8	85492168	85492571	+	41	NA	promoter-TSS (NM_173866)	promoter-TSS (NM_173866)	-207	NM_173866	108682	Mm.127905	NM_173866	ENSMUSG00000031700	Gpt2	4631422C05Rik|ALT2|AU014768|AU041193|C87201	glutamic pyruvate transaminase (alanine aminotransferase) 2	protein-coding
P1HC_Gfi1_1_bam_peak_64	chr1	134667273	134667711	+	41	NA	intron (NM_009307, intron 2 of 9)	intron (NM_009307, intron 2 of 9)	20880	NM_009307	20980	Mm.5102	NM_009307	ENSMUSG00000026452	Syt2	IP4BP|R74640|mKIAA4194|sytII	synaptotagmin II	protein-coding
P1HC_Gfi1_1_bam_peak_234	chr14	18648791	18649462	+	41	NA	intron (NM_001360327, intron 3 of 5)	intron (NM_001360327, intron 3 of 5)	244287	NM_001360328	218793	Mm.23551	NM_144839	ENSMUSG00000058317	Ube2e2	BC016265	ubiquitin-conjugating enzyme E2E 2	protein-coding
P1HC_Gfi1_1_bam_peak_579	chr6	46502474	46503016	+	41	NA	intron (NM_001004357, intron 13 of 23)	intron (NM_001004357, intron 13 of 23)	-741651	NM_025771	66797	Mm.440084	NM_025771	ENSMUSG00000039419	Cntnap2	5430425M22Rik|Caspr2|mKIAA0868	contactin associated protein-like 2	protein-coding
P1HC_Gfi1_1_bam_peak_637	chr7	120977176	120977936	+	41	NA	intron (NM_001354986, intron 1 of 4)	intron (NM_001354986, intron 1 of 4)	4756	NM_007672	12585	Mm.1640	NM_007672	ENSMUSG00000030878	Cdr2	AA617262	cerebellar degeneration-related 2	protein-coding
P1HC_Gfi1_1_bam_peak_675	chr8	92335186	92335669	+	41	NA	intron (NR_110452, intron 3 of 3)	intron (NR_110452, intron 3 of 3)	20693	NR_110452	71296	Mm.86664	NR_033641	ENSMUSG00000031736	Crnde	4933436C20Rik	colorectal neoplasia differentially expressed (non-protein coding)	ncRNA
P1HC_Gfi1_1_bam_peak_108	chr10	82178258	82178658	+	41	NA	Intergenic	CpG	50445	NM_001163064	216177	Mm.482395	NM_001163064	ENSMUSG00000078435	AU041133	-	expressed sequence AU041133	protein-coding
P1HC_Gfi1_1_bam_peak_80	chr1	181521357	181521828	+	41	NA	Intergenic	Intergenic	-10141	NM_207280	403180	Mm.220754	NM_207280	ENSMUSG00000050625	Ccdc121	6530421E24Rik|Gm755	coiled-coil domain containing 121	protein-coding
P1HC_Gfi1_1_bam_peak_439	chr2	154540382	154540974	+	41	NA	Intergenic	Lx7|LINE|L1	-8226	NM_029305	75480	Mm.440434	NM_029305	ENSMUSG00000038523	1700003F12Rik	-	RIKEN cDNA 1700003F12 gene	protein-coding
P1HC_Gfi1_1_bam_peak_425	chr2	124338336	124338782	+	41	NA	intron (NM_001290997, intron 3 of 20)	intron (NM_001290997, intron 3 of 20)	-116201	NR_040612	75946	Mm.415059	NR_040612	ENSMUSG00000086954	4930583P06Rik	-	RIKEN cDNA 4930583P06 gene	ncRNA
P1HC_Gfi1_1_bam_peak_713	chr9	74976098	74976503	+	41	NA	intron (NM_153584, intron 1 of 11)	intron (NM_153584, intron 1 of 11)	189	NM_153584	235493	Mm.208955	NM_153584	ENSMUSG00000034858	Fam214a	6330415I01Rik|AI553555|C130047D21Rik|Kiaa1370|mKIAA1370	family with sequence similarity 214, member A	protein-coding
P1HC_Gfi1_1_bam_peak_205	chr13	19924434	19925021	+	41	NA	Intergenic	Intergenic	-100470	NM_181754	353346	Mm.239268	NM_181754	ENSMUSG00000053101	Gpr141	PGR13	G protein-coupled receptor 141	protein-coding
P1HC_Gfi1_1_bam_peak_573	chr6	40019280	40019732	+	41	NA	intron (NM_001360978, intron 2 of 3)	intron (NM_001360978, intron 2 of 3)	-90747	NM_001004182	434008	Mm.53915	NM_001004182	ENSMUSG00000057716	Tmem178b	A930009E05Rik|EG434008|Gm5567	transmembrane protein 178B	protein-coding
P1HC_Gfi1_1_bam_peak_296	chr16	38088826	38089398	+	41	NA	non-coding (NR_033221, exon 1 of 1)	non-coding (NR_033221, exon 1 of 1)	111	NM_019827	56637	Mm.394930	NM_019827	ENSMUSG00000022812	Gsk3b	7330414F15Rik|8430431H08Rik|C86142|GSK-3|GSK-3beta|GSK3	glycogen synthase kinase 3 beta	protein-coding
P1HC_Gfi1_1_bam_peak_463	chr3	95015691	95016195	+	41	NA	promoter-TSS (NM_030074)	promoter-TSS (NM_030074)	-486	NM_001357863	78266	Mm.389478	NM_030074	ENSMUSG00000019338	Zfp687	4931408L03Rik|Znf687|mKIAA1441	zinc finger protein 687	protein-coding
P1HC_Gfi1_1_bam_peak_639	chr7	134498191	134498579	+	41	NA	Intergenic	Intergenic	-121554	NM_001081331	71007	Mm.334285	NM_001081331	ENSMUSG00000030994	D7Ertd443e	4933400E14Rik|FATS|Gm497	DNA segment, Chr 7, ERATO Doi 443, expressed	protein-coding
P1HC_Gfi1_1_bam_peak_443	chr2	167342790	167343209	+	41	NA	intron (NM_019835, intron 1 of 8)	intron (NM_019835, intron 1 of 8)	6179	NM_019835	56336	Mm.200886	NM_019835	ENSMUSG00000017929	B4galt5	9430078I07Rik|AW049941|AW539721	UDP-Gal:betaGlcNAc beta 1,4-galactosyltransferase, polypeptide 5	protein-coding
P1HC_Gfi1_1_bam_peak_145	chr11	72393462	72393848	+	41	NA	intron (NM_177776, intron 7 of 7)	intron (NM_177776, intron 7 of 7)	4899	NR_105756	102465172		NR_105756	ENSMUSG00000098658	Mir6338	Gm27678|mmu-mir-6338	microRNA 6338	ncRNA
P1HC_Gfi1_1_bam_peak_613	chr7	16134868	16135360	+	41	NA	intron (NM_148946, intron 2 of 9)	intron (NM_148946, intron 2 of 9)	5288	NM_148946	110891	Mm.241147	NM_148946	ENSMUSG00000030376	Slc8a2	Ncx2	solute carrier family 8 (sodium/calcium exchanger), member 2	protein-coding
P1HC_Gfi1_1_bam_peak_330	chr17	25920014	25920578	+	41	NA	promoter-TSS (NM_139154)	promoter-TSS (NM_139154)	-582	NM_139154	224624	Mm.328872	NM_139154	ENSMUSG00000025730	Rab40c	RAR3	Rab40C, member RAS oncogene family	protein-coding
P1HC_Gfi1_1_bam_peak_185	chr12	72760247	72760883	+	41	NA	promoter-TSS (NM_008910)	promoter-TSS (NM_008910)	-646	NM_008910	19042	Mm.261045	NM_008910	ENSMUSG00000021096	Ppm1a	2310003C21Rik|2900017D14Rik|AI427932|AU017636|MMPa-2|MPPa-1	protein phosphatase 1A, magnesium dependent, alpha isoform	protein-coding
P1HC_Gfi1_1_bam_peak_264	chr15	44427597	44428320	+	41	NA	promoter-TSS (NM_175009)	promoter-TSS (NM_175009)	-153	NM_175009	223527	Mm.291828	NM_175009	ENSMUSG00000022338	Eny2	1810057B09Rik|6720481I12|DC6|Ey2	ENY2 transcription and export complex 2 subunit	protein-coding
P1HC_Gfi1_1_bam_peak_226	chr13	107890238	107890628	+	41	NA	promoter-TSS (NM_145456)	promoter-TSS (NM_145456)	-369	NM_145456	67263	Mm.490418	NM_145456		Zswim6	2900036G02Rik|mKIAA1577	zinc finger SWIM-type containing 6	protein-coding
P1HC_Gfi1_1_bam_peak_557	chr5	113123712	113124096	+	41	NA	intron (NM_172884, intron 1 of 7)	L1_Mur3|LINE|L1	14681	NM_001347397	243219	Mm.160131	NM_172884	ENSMUSG00000051339	2900026A02Rik	8430408O14Rik|A530094D01|AW539426|Gm449|Kiaa1671|mKIAA1671	RIKEN cDNA 2900026A02 gene	protein-coding
P1HC_Gfi1_1_bam_peak_197	chr12	108386859	108387249	+	41	NA	intron (NM_001286346, intron 1 of 21)	intron (NM_001286346, intron 1 of 21)	15901	NM_001286346	68519	Mm.236645	NM_001043335	ENSMUSG00000058070	Eml1	1110008N23Rik|A930030P13Rik|AA171013|AI847476|AI853955|ELP79|EMAP|EMAP-1|EMAPL|heco	echinoderm microtubule associated protein like 1	protein-coding
P1HC_Gfi1_1_bam_peak_74	chr1	171499221	171499647	+	41	NA	Intergenic	Intergenic	-4044	NM_019484	56009	Mm.389208	NM_019484	ENSMUSG00000060244	Alyref2	C130042O11Rik|REF2|Refbp2	Aly/REF export factor 2	protein-coding
P1HC_Gfi1_1_bam_peak_170	chr11	121236732	121237131	+	41	NA	promoter-TSS (NM_026272)	promoter-TSS (NM_026272)	-305	NM_026272	67608	Mm.291832	NM_026272	ENSMUSG00000000056	Narf	4430402O11Rik	nuclear prelamin A recognition factor	protein-coding
P1HC_Gfi1_1_bam_peak_504	chr4	59655397	59656276	+	41	NA	intron (NM_001015681, intron 1 of 3)	intron (NM_001015681, intron 1 of 3)	29625	NM_153158	230259	Mm.45688	NM_153158	ENSMUSG00000045071	E130308A19Rik	-	RIKEN cDNA E130308A19 gene	protein-coding
P1HC_Gfi1_1_bam_peak_191	chr12	83283500	83283990	+	41	NA	intron (NM_001267625, intron 7 of 10)	intron (NM_001267625, intron 7 of 10)	203991	NM_058212	70127	Mm.151308	NM_058212	ENSMUSG00000021221	Dpf3	2810403B03Rik|6530402L11Rik|BAF45C|C78788|CERD4|cer-d4	D4, zinc and double PHD fingers, family 3	protein-coding
P1HC_Gfi1_1_bam_peak_54	chr1	127788849	127789237	+	41	NA	intron (NM_028399, intron 2 of 8)	intron (NM_028399, intron 2 of 8)	14879	NM_028399	72949	Mm.268672	NM_028399	ENSMUSG00000026349	Ccnt2	2900041I18Rik|C81304|CycT2|CycT2a|CycT2b	cyclin T2	protein-coding
P1HC_Gfi1_1_bam_peak_277	chr15	98968987	98969418	+	41	NA	Intergenic	Intergenic	-15701	NM_011653	22142	Mm.405359	NM_011653	ENSMUSG00000072235	Tuba1a	Tuba-1|Tuba1	tubulin, alpha 1A	protein-coding
P1HC_Gfi1_1_bam_peak_659	chr8	51885170	51885872	+	41	NA	Intergenic	Intergenic	-471090	NR_151738	330767	Mm.246790	NR_151738	ENSMUSG00000110013	1190028D05Rik	-	RIKEN cDNA 1190028D05 gene	ncRNA
P1HC_Gfi1_1_bam_peak_555	chr5	109557899	109558470	+	41	NA	intron (NM_001310694, intron 1 of 7)	intron (NM_001310694, intron 1 of 7)	809	NM_001164735	57914	Mm.35771	NM_016715	ENSMUSG00000033467	Crlf2	CRLM2|Ly114|Tpte2|Tslpr	cytokine receptor-like factor 2	protein-coding
P1HC_Gfi1_1_bam_peak_704	chr9	57831430	57831870	+	41	NA	intron (NM_019689, intron 1 of 7)	intron (NM_019689, intron 1 of 7)	2584	NM_019689	56380	Mm.425588	NM_019689	ENSMUSG00000004661	Arid3b	Bdp|Dri2	AT rich interactive domain 3B (BRIGHT-like)	protein-coding
P1HC_Gfi1_1_bam_peak_195	chr12	97398408	97399006	+	41	NA	Intergenic	Intergenic	860752	NM_008079	14420	Mm.5120	NM_008079	ENSMUSG00000021003	Galc	2310068B06Rik|A930008M05Rik|AW212969|AW413532|Gacy|twi|twitcher	galactosylceramidase	protein-coding
P1HC_Gfi1_1_bam_peak_580	chr6	49582440	49582981	+	41	NA	Intergenic	Intergenic	187106	NM_029916	77485	Mm.128054	NM_029916	ENSMUSG00000023403	Stk31	C330007K24Rik	serine threonine kinase 31	protein-coding
P1HC_Gfi1_1_bam_peak_548	chr5	81248479	81248901	+	41	NA	intron (NM_001359829, intron 2 of 23)	intron (NM_001359829, intron 2 of 23)	227097	NM_198702	319387	Mm.273631	NM_198702	ENSMUSG00000037605	Adgrl3	5430402I23Rik|CIRL-3|D130075K09Rik|Gm1379|LEC3|Lphn3|mKIAA0768	adhesion G protein-coupled receptor L3	protein-coding
P1HC_Gfi1_1_bam_peak_409	chr2	81006969	81007598	+	41	NA	Intergenic	Intergenic	368019	NM_001190179	69482	Mm.29200	NM_027091	ENSMUSG00000026999	Nup35	2310006I24Rik|35kDa|5330402E05Rik|MP44|NO44	nucleoporin 35	protein-coding
P1HC_Gfi1_1_bam_peak_83	chr1	182810233	182810744	+	41	NA	intron (NM_144796, intron 1 of 7)	intron (NM_144796, intron 1 of 7)	45592	NM_144796	96935	Mm.331052	NM_144796	ENSMUSG00000038576	Susd4	AI848994|E430021N18Rik|N28096	sushi domain containing 4	protein-coding
P1HC_Gfi1_1_bam_peak_412	chr2	92326479	92326920	+	41	NA	intron (NM_138755, intron 7 of 17)	intron (NM_138755, intron 7 of 17)	44358	NM_172670	228366	Mm.31158	NM_172670	ENSMUSG00000040434	Large2	5730485C17Rik|AI891893|Gyltl1b|Largel|mKIAA4105	LARGE xylosyl- and glucuronyltransferase 2	protein-coding
P1HC_Gfi1_1_bam_peak_382	chr19	56997264	56997763	+	41	NA	intron (NM_146102, intron 1 of 20)	intron (NM_146102, intron 1 of 20)	11062	NM_146102	226250	Mm.226284	NM_146102	ENSMUSG00000025083	Afap1l2	AU041783|C86904|mKIAA1914	actin filament associated protein 1-like 2	protein-coding
P1HC_Gfi1_1_bam_peak_209	chr13	37561232	37561672	+	41	NA	Intergenic	Intergenic	216107	NM_010745	17084	Mm.2639	NM_010745	ENSMUSG00000021423	Ly86	MD-1|MD1|ly86_tv2	lymphocyte antigen 86	protein-coding
P1HC_Gfi1_1_bam_peak_511	chr4	102446427	102446852	+	41	NA	intron (NM_019840, intron 1 of 14)	intron (NM_019840, intron 1 of 14)	-123421	NM_001177980	18578	Mm.20181	NM_019840	ENSMUSG00000028525	Pde4b	Dpde4|R74983|dunce	phosphodiesterase 4B, cAMP specific	protein-coding
P1HC_Gfi1_1_bam_peak_636	chr7	117393159	117393603	+	41	NA	intron (NM_175645, intron 1 of 11)	intron (NM_175645, intron 1 of 11)	12402	NM_175645	233781	Mm.461427	NM_175645	ENSMUSG00000030657	Xylt1	8030490L12	xylosyltransferase 1	protein-coding
P1HC_Gfi1_1_bam_peak_526	chr4	151886667	151887155	+	41	NA	Intergenic	Intergenic	-25143	NM_001081557	100072	Mm.318846	NM_001081557	ENSMUSG00000014592	Camta1	1810059M14Rik|2310058O09Rik|AI316882|AW987475|mKIAA0833	calmodulin binding transcription activator 1	protein-coding
P1HC_Gfi1_1_bam_peak_187	chr12	73146903	73147308	+	41	NA	intron (NM_008612, intron 1 of 7)	intron (NM_008612, intron 1 of 7)	23388	NM_008612	17420	Mm.246750	NM_008612	ENSMUSG00000021103	Mnat1	E130115E11Rik|MAT1|P36	menage a trois 1	protein-coding
P1HC_Gfi1_1_bam_peak_192	chr12	86027155	86027570	+	41	NA	intron (NM_001081423, intron 33 of 33)	intron (NM_001081423, intron 33 of 33)	51679	NM_009368	21809	Mm.3992	NM_009368	ENSMUSG00000021253	Tgfb3	TGF-beta-3|Tgfb-3	transforming growth factor, beta 3	protein-coding
P1HC_Gfi1_1_bam_peak_723	chr9	96022331	96022965	+	41	NA	intron (NM_001311130, intron 30 of 41)	intron (NM_001311130, intron 30 of 41)	67888	NM_011916	24127	Mm.291179	NM_011916	ENSMUSG00000032410	Xrn1	Dhm2|exo|mXrn1	5'-3' exoribonuclease 1	protein-coding
P1HC_Gfi1_1_bam_peak_3	GL456389.1	2118	5650	+	39	NA	NA	NA	NA	NA
P1HC_Gfi1_1_bam_peak_20	JH584304.1	77471	80750	+	37	NA	NA	NA	NA	NA
P1HC_Gfi1_1_bam_peak_505	chr4	64047059	64047649	+	36	NA	promoter-TSS (NM_001369213)	promoter-TSS (NM_001369213)	-339	NM_011607	21923	Mm.980	NM_011607	ENSMUSG00000028364	Tnc	AI528729|C130033P17Rik|Hxb|TN|TN-C|Ten|cytotactin|tenascin-C	tenascin C	protein-coding
P1HC_Gfi1_1_bam_peak_322	chr17	4673134	4673509	+	36	NA	Intergenic	Intergenic	38341	NR_130984	75117	Mm.429393	NR_130984	ENSMUSG00000116767	4930517M08Rik	-	RIKEN cDNA 4930517M08 gene	ncRNA
P1HC_Gfi1_1_bam_peak_13	GL456392.1	11361	16838	+	36	NA	NA	NA	NA	NA
P1HC_Gfi1_1_bam_peak_103	chr10	73302625	73303201	+	32	NA	Intergenic	Intergenic	-216208	NR_040646	327768	Mm.417745	NR_040646	ENSMUSG00000111994	A330049N07Rik	-	RIKEN cDNA A330049N07 gene	ncRNA
P1HC_Gfi1_1_bam_peak_12	GL456392.1	2448	10544	+	32	NA	NA	NA	NA	NA
P1HC_Gfi1_1_bam_peak_15	GL456393.1	6143	7292	+	32	NA	NA	NA	NA	NA
P1HC_Gfi1_1_bam_peak_420	chr2	108706078	108706641	+	32	NA	Intergenic	Intergenic	571931	NM_029790	76894	Mm.330451	NM_029790	ENSMUSG00000057234	Mettl15	0610027B03Rik|AI303697|AW049952|Mett5d1	methyltransferase like 15	protein-coding
P1HC_Gfi1_1_bam_peak_6	GL456389.1	15679	17046	+	30	NA	NA	NA	NA	NA
P1HC_Gfi1_1_bam_peak_541	chr5	76341056	76341440	+	29	NA	non-coding (NR_152115, exon 6 of 6)	non-coding (NR_152115, exon 6 of 6)	10010	NR_152115	74621	Mm.444687	NR_152115		4930432L08Rik	-	RIKEN cDNA 4930432L08 gene	ncRNA
P1HC_Gfi1_1_bam_peak_131	chr11	14087346	14087857	+	29	NA	intron (NR_131011, intron 2 of 3)	intron (NR_131011, intron 2 of 3)	91440	NR_131011	75280	Mm.108492	NR_131011	ENSMUSG00000085452	4930554G24Rik	-	RIKEN cDNA 4930554G24 gene	ncRNA
P1HC_Gfi1_1_bam_peak_189	chr12	81856871	81857246	+	29	NA	Intergenic	Intergenic	-2972	NM_018814	54604	Mm.86584	NM_018814	ENSMUSG00000021140	Pcnx	2900024E21Rik|3526401J03Rik|AF096286|AI327143|AI413187|Pcnx1|Pcnxl1	pecanex homolog	protein-coding
P1HC_Gfi1_1_bam_peak_69	chr1	165089535	165090117	+	29	NA	intron (NR_040480, intron 1 of 4)	intron (NR_040480, intron 1 of 4)	2104	NR_040480	75857	Mm.109021	NR_040480	ENSMUSG00000102408	4930568G15Rik	-	RIKEN cDNA 4930568G15 gene	ncRNA
P1HC_Gfi1_1_bam_peak_9	GL456390.1	6106	9909	+	29	NA	NA	NA	NA	NA
P1HC_Gfi1_1_bam_peak_254	chr14	85874115	85874550	+	29	NA	Intergenic	Intergenic	-371638	NR_040457	75155	Mm.399239	NR_040457	ENSMUSG00000115271	4930529K09Rik	4930507G21Rik	RIKEN cDNA 4930529K09 gene	ncRNA
P1HC_Gfi1_1_bam_peak_576	chr6	46406790	46407322	+	29	NA	intron (NM_001004357, intron 11 of 23)	intron (NM_001004357, intron 11 of 23)	-837340	NM_025771	66797	Mm.440084	NM_025771	ENSMUSG00000039419	Cntnap2	5430425M22Rik|Caspr2|mKIAA0868	contactin associated protein-like 2	protein-coding
P1HC_Gfi1_1_bam_peak_184	chr12	70007970	70008423	+	29	NA	Intergenic	Charlie1a|DNA|hAT-Charlie	-21194	NM_022028	64010	Mm.390480	NM_022028	ENSMUSG00000021067	Sav1	1700040G09Rik|Salv|Sav|WW45|Wwp3|Wwp4	salvador family WW domain containing 1	protein-coding
P1HC_Gfi1_1_bam_peak_291	chr16	16813575	16813962	+	29	NA	intron (NM_015773, intron 2 of 10)	L1_Mus1|LINE|L1	6428	NM_001258458	665562	Mm.444358	NM_001258458		Rpl31-ps12	EG665562|Gm7689	ribosomal protein L31, pseudogene 1 2	protein-coding
P1HC_Gfi1_1_bam_peak_635	chr7	107637688	107638086	+	29	NA	intron (NM_008905, intron 2 of 24)	intron (NM_008905, intron 2 of 24)	-27591	NM_001357437	19024	Mm.2817	NM_008905	ENSMUSG00000036528	Ppfibp2	Cclp1	PTPRF interacting protein, binding protein 2 (liprin beta 2)	protein-coding
P1HC_Gfi1_1_bam_peak_328	chr17	23684102	23684516	+	29	NA	promoter-TSS (NM_020293)	promoter-TSS (NM_020293)	-283	NM_020293	56863	Mm.491368	NM_020293	ENSMUSG00000066720	Cldn9	nmf329	claudin 9	protein-coding
P1HC_Gfi1_1_bam_peak_539	chr5	68023777	68024179	+	29	NA	Intergenic	Intergenic	-7857	NM_001018019	433899	Mm.332422	NM_001018019	ENSMUSG00000068082	Grxcr1	Tg(Eno2-Gabrb3)0370Brll|pi|tde	glutaredoxin, cysteine rich 1	protein-coding
P1HC_Gfi1_1_bam_peak_117	chr10	89732231	89732689	+	29	NA	promoter-TSS (NM_025914)	promoter-TSS (NM_025914)	-165	NM_001359469	67019	Mm.335292	NM_025914	ENSMUSG00000019948	Actr6	2010200J04Rik|AU044443|Arp6|ArpX|CDA12	ARP6 actin-related protein 6	protein-coding
P1HC_Gfi1_1_bam_peak_169	chr11	118142898	118143318	+	29	NA	Intergenic	MTD|LTR|ERVL-MaLR	-13889	NM_001167746	69926	Mm.473893	NM_001167746	ENSMUSG00000033987	Dnah17	2810003K23Rik|Dnahc17|Dnahcl1|Gm1178|mKIAA3028	dynein, axonemal, heavy chain 17	protein-coding
P1HC_Gfi1_1_bam_peak_698	chr9	44236429	44236955	+	29	NA	Intergenic	Intergenic	-2646	NM_007619	12402	Mm.266871	NM_007619	ENSMUSG00000034342	Cbl	4732447J05Rik|Cbl-2|c-Cbl|cbl	Casitas B-lineage lymphoma	protein-coding
P1HC_Gfi1_1_bam_peak_152	chr11	88464250	88464645	+	29	NA	intron (NM_054043, intron 7 of 13)	intron (NM_054043, intron 7 of 13)	111674	NR_039545	100628571		NR_039545	ENSMUSG00000092985	Mir378b	mir-378b|mmu-mir-378b	microRNA 378b	ncRNA
P1HC_Gfi1_1_bam_peak_600	chr6	115847951	115848398	+	29	NA	intron (NM_010774, intron 3 of 7)	intron (NM_010774, intron 3 of 7)	5167	NM_010774	17193	Mm.259308	NM_010774	ENSMUSG00000030322	Mbd4	Med1	methyl-CpG binding domain protein 4	protein-coding
P1HC_Gfi1_1_bam_peak_587	chr6	71632990	71633483	+	29	NA	promoter-TSS (NM_173001)	promoter-TSS (NM_173001)	-319	NM_001038695	104263	Mm.260479	NM_173001	ENSMUSG00000053470	Kdm3a	1700105C21Rik|C230043E16Rik|JHDM2a|Jmjd1|Jmjd1a|KDM2A|TGSA|Tsga	lysine (K)-specific demethylase 3A	protein-coding
P1HC_Gfi1_1_bam_peak_99	chr10	60027661	60028041	+	29	NA	intron (NM_001199187, intron 5 of 10)	intron (NM_001199187, intron 5 of 10)	24524	NM_001199187	69090	Mm.155839	NM_026937	ENSMUSG00000044475	Ascc1	1810015P09Rik|AI550520|ASC1p50|CGI-18	activating signal cointegrator 1 complex subunit 1	protein-coding
P1HC_Gfi1_1_bam_peak_646	chr8	10400600	10401121	+	29	NA	intron (NM_001319151, intron 14 of 34)	intron (NM_001319151, intron 14 of 34)	246949	NM_001319151	244281	Mm.422761	NM_001081397	ENSMUSG00000039057	Myo16	BM140241|C230040D10Rik|Gm1105|NYAP3|mKIAA0865	myosin XVI	protein-coding
P1HC_Gfi1_1_bam_peak_111	chr10	85617830	85618248	+	29	NA	intron (NM_001017525, intron 2 of 14)	intron (NM_001017525, intron 2 of 14)	19628	NM_001017525	74007	Mm.36544	NM_028709	ENSMUSG00000020042	Btbd11	6330404E16Rik	BTB (POZ) domain containing 11	protein-coding
P1HC_Gfi1_1_bam_peak_445	chr2	170411588	170412025	+	29	NA	intron (NM_001164369, intron 3 of 11)	Tigger18a|DNA|TcMar-Tigger	16039	NM_029815	76960	Mm.240850	NM_029815	ENSMUSG00000013523	Bcas1	2210416M21Rik|9030223A09Rik|AI841227|NABC1	breast carcinoma amplified sequence 1	protein-coding
P1HC_Gfi1_1_bam_peak_242	chr14	55560062	55560753	+	29	NA	promoter-TSS (NM_001199009)	promoter-TSS (NM_001199009)	378	NR_037572	28199	Mm.11535	NM_133734	ENSMUSG00000022214	Dcaf11	0710008A13Rik|C76035|D14Ucla1|Dacf11|GLO14|Wdr23	DDB1 and CUL4 associated factor 11	protein-coding
P1HC_Gfi1_1_bam_peak_27	chr1	13848878	13849259	+	29	NA	Intergenic	Intergenic	-62139	NR_004447	433273	Mm.304088	NR_004447	ENSMUSG00000097711	Gm5523	EG433273	glyceraldehyde-3-phosphate dehydrogenase pseudogene	pseudo
P1HC_Gfi1_1_bam_peak_736	chrY	90800471	90801583	+	29	NA	intron (NM_133362, intron 2 of 3)	T-rich|Low_complexity|Low_complexity	15585	NM_133362	170942	Mm.76062	NM_133362	ENSMUSG00000096768	Erdr1	edr	erythroid differentiation regulator 1	protein-coding
P1HC_Gfi1_1_bam_peak_183	chr12	68827221	68827965	+	29	NA	Intergenic	Intergenic	331593	NM_009093	20090	Mm.379006	NM_009093	ENSMUSG00000034892	Rps29	-	ribosomal protein S29	protein-coding
P1HC_Gfi1_1_bam_peak_309	chr16	74225628	74226394	+	29	NA	intron (NM_175549, intron 2 of 27)	intron (NM_175549, intron 2 of 27)	116056	NR_030464	751561		NR_030464	ENSMUSG00000104758	Mir691	Mirn691|mir-691|mmu-mir-691	microRNA 691	ncRNA
P1HC_Gfi1_1_bam_peak_473	chr3	125935277	125935844	+	29	NA	intron (NR_149311, intron 1 of 5)	intron (NR_149311, intron 1 of 5)	3092	NR_149311	22239	Mm.306021	NM_011674	ENSMUSG00000032854	Ugt8a	AI850488|AW455908|Cgt|Ugt8|mCerGT	UDP galactosyltransferase 8A	protein-coding
P1HC_Gfi1_1_bam_peak_421	chr2	109188488	109189245	+	29	NA	intron (NM_029790, intron 3 of 5)	intron (NM_029790, intron 3 of 5)	89424	NM_029790	76894	Mm.330451	NM_029790	ENSMUSG00000057234	Mettl15	0610027B03Rik|AI303697|AW049952|Mett5d1	methyltransferase like 15	protein-coding
P1HC_Gfi1_1_bam_peak_351	chr18	34408836	34409338	+	29	NA	promoter-TSS (NM_016927)	promoter-TSS (NM_016927)	-336	NM_016927	53871	Mm.445792	NM_016927	ENSMUSG00000014503	Pkd2l2	TRPP5	polycystic kidney disease 2-like 2	protein-coding
P1HC_Gfi1_1_bam_peak_485	chr4	6973958	6974437	+	29	NA	intron (NM_145711, intron 1 of 8)	intron (NM_145711, intron 1 of 8)	16526	NM_145711	252838	Mm.435828	NM_145711	ENSMUSG00000041272	Tox	1700007F02Rik	thymocyte selection-associated high mobility group box	protein-coding
P1HC_Gfi1_1_bam_peak_615	chr7	19149110	19149725	+	29	NA	promoter-TSS (NM_026943)	promoter-TSS (NM_026943)	-221	NM_026111	67369	Mm.234876	NM_026111	ENSMUSG00000030407	Qpctl	1810019P04Rik|BB101812|gQC	glutaminyl-peptide cyclotransferase-like	protein-coding
P1HC_Gfi1_1_bam_peak_304	chr16	52511115	52511548	+	29	NA	Intergenic	Charlie1|DNA|hAT-Charlie	-58250	NM_001331110	11658	Mm.288282	NM_009655	ENSMUSG00000022636	Alcam	AI853494|BEN|CD166|DM-GRASP|MuSC|SC1	activated leukocyte cell adhesion molecule	protein-coding
P1HC_Gfi1_1_bam_peak_604	chr6	124655959	124656404	+	29	NA	Intergenic	Intergenic	-6923	NM_145130	14792	Mm.273915	NM_145130	ENSMUSG00000004270	Lpcat3	C3f|Grcc3f|Lpcat|Lpeat|Lplat5|Lpsat|Mboat5|Moact5|Oact5|PTG	lysophosphatidylcholine acyltransferase 3	protein-coding
P1HC_Gfi1_1_bam_peak_609	chr7	3703722	3704234	+	29	NA	promoter-TSS (NM_029767)	promoter-TSS (NM_029767)	-63	NM_029767	76846	Mm.13944	NM_029767	ENSMUSG00000006333	Rps9	3010033P07Rik|AL022771|AL022885	ribosomal protein S9	protein-coding
P1HC_Gfi1_1_bam_peak_308	chr16	71391903	71392374	+	29	NA	Intergenic	Intergenic	142234	NR_040576	78221	Mm.399298	NR_040576	ENSMUSG00000116982	4930567J20Rik	-	RIKEN cDNA 4930567J20 gene	ncRNA
P1HC_Gfi1_1_bam_peak_390	chr2	18815282	18815773	+	29	NA	Intergenic	L2b|LINE|L2	-13709	NR_131254	66774	Mm.87075	NR_131254	ENSMUSG00000097638	Carlr	4933439G12Rik|Carl	cardiac and apoptosis-related long non-coding RNA	ncRNA
P1HC_Gfi1_1_bam_peak_482	chr3	155457796	155458176	+	29	NA	Intergenic	Intergenic	364552	NM_028938	74435	Mm.195711	NM_028938	ENSMUSG00000028182	Lrriq3	4930438B07Rik|4930511J15Rik|4933403H06Rik|BB020367|Lrrc44	leucine-rich repeats and IQ motif containing 3	protein-coding
P1HC_Gfi1_1_bam_peak_612	chr7	12977299	12978176	+	29	NA	promoter-TSS (NM_001168562)	promoter-TSS (NM_001168562)	-111	NM_001168562	269870	Mm.62083	NM_175558	ENSMUSG00000033961	Zfp446	A630035I11Rik|A930031C22|AA120513|AV306632	zinc finger protein 446	protein-coding
P1HC_Gfi1_1_bam_peak_155	chr11	94538935	94539451	+	29	NA	TTS (NM_001013381)	TTS (NM_001013381)	10014	NM_001013381	237926	Mm.342275	NM_001013381	ENSMUSG00000039096	Rsad1	B430319G23|BC056485	radical S-adenosyl methionine domain containing 1	protein-coding
P1HC_Gfi1_1_bam_peak_694	chr9	40459032	40459478	+	29	NA	intron (NM_001357617, intron 1 of 20)	intron (NM_001357617, intron 1 of 20)	-3491	NM_172768	235283	Mm.138434	NM_172768	ENSMUSG00000040111	Gramd1b	3222402H23|A930008A22Rik|AI593249|mKIAA1201	GRAM domain containing 1B	protein-coding
P1HC_Gfi1_1_bam_peak_346	chr17	84957203	84957741	+	29	NA	promoter-TSS (NR_027929)	promoter-TSS (NR_027929)	-49	NR_027929	68531	Mm.249695	NR_027929	ENSMUSG00000097047	1110020A21Rik	2600015P10Rik	RIKEN cDNA 1110020A21 gene	ncRNA
P1HC_Gfi1_1_bam_peak_300	chr16	43814509	43814886	+	29	NA	intron (NM_007877, intron 3 of 6)	intron (NM_007877, intron 3 of 6)	52476	NM_007877	13490	Mm.439735	NM_007877	ENSMUSG00000022705	Drd3	D3R	dopamine receptor D3	protein-coding
P1HC_Gfi1_1_bam_peak_18	GL456396.1	16949	20448	+	29	NA	NA	NA	NA	NA
P1HC_Gfi1_1_bam_peak_168	chr11	117986370	117986757	+	29	NA	promoter-TSS (NM_133757)	promoter-TSS (NM_133757)	-294	NR_151726	74451	Mm.28864	NM_133757	ENSMUSG00000017715	Pgs1	2610019F11Rik|4933424M23Rik|SAF	phosphatidylglycerophosphate synthase 1	protein-coding
P1HC_Gfi1_1_bam_peak_454	chr3	36492862	36493683	+	29	NA	Intergenic	Intergenic	13537	NR_040590	329623	Mm.490730	NR_040590	ENSMUSG00000085320	Gm11548	E330009D11	predicted gene 11548	ncRNA
P1HC_Gfi1_1_bam_peak_148	chr11	78550542	78551084	+	29	NA	promoter-TSS (NM_133706)	promoter-TSS (NM_133706)	-78	NM_133706	69071	Mm.29431	NM_133706	ENSMUSG00000037278	Tmem97	1810014L12Rik|AI115531|AL022956|D11Bhm182e	transmembrane protein 97	protein-coding
P1HC_Gfi1_1_bam_peak_92	chr10	20330471	20331075	+	29	NA	intron (NM_001025392, intron 8 of 12)	intron (NM_001025392, intron 8 of 12)	-17046	NM_027930	71804	Mm.262151	NM_027930	ENSMUSG00000019992	Mtfr2	2610016C23Rik|4933412C16Rik|Dufd1|Fam54a	mitochondrial fission regulator 2	protein-coding
P1HC_Gfi1_1_bam_peak_279	chr15	99251721	99252392	+	29	NA	promoter-TSS (NM_016766)	promoter-TSS (NM_016766)	-95	NM_016766	51812	Mm.383472	NM_016766	ENSMUSG00000037570	Mcrs1	C78274|ICP22BP|MSP58|P78	microspherule protein 1	protein-coding
P1HC_Gfi1_1_bam_peak_538	chr5	67482578	67482963	+	29	NA	Intergenic	Intergenic	18872	NR_110363	320479	Mm.387187	NR_015582	ENSMUSG00000107385	C330024D21Rik	-	RIKEN cDNA C330024D21 gene	ncRNA
P1HC_Gfi1_1_bam_peak_459	chr3	58822249	58822762	+	29	NA	Intergenic	Intergenic	62707	NM_153386	229320	Mm.131502	NM_153384	ENSMUSG00000043850	Clrn1	A130002D11Rik|USH3|Ush3a|clarin-1	clarin 1	protein-coding
P1HC_Gfi1_1_bam_peak_522	chr4	133757047	133757443	+	29	NA	promoter-TSS (NM_001363070)	promoter-TSS (NM_001363070)	-476	NM_001363070	93760	Mm.22478	NM_001080819	ENSMUSG00000007880	Arid1a	1110030E03Rik|BAF250a|Osa1|Smarcf1	AT rich interactive domain 1A (SWI-like)	protein-coding
P1HC_Gfi1_1_bam_peak_462	chr3	88177968	88178391	+	29	NA	promoter-TSS (NR_045997)	promoter-TSS (NR_045997)	-394	NR_045997	76642	Mm.424420	NR_045997	ENSMUSG00000096935	1700113A16Rik	2210408E11Rik|AA408983	RIKEN cDNA 1700113A16 gene	ncRNA
P1HC_Gfi1_1_bam_peak_227	chr13	108653617	108654078	+	29	NA	promoter-TSS (NM_011056)	promoter-TSS (NM_011056)	-330	NM_011056	238871	Mm.434429	NM_011056	ENSMUSG00000021699	Pde4d	9630011N22Rik|Dpde3	phosphodiesterase 4D, cAMP specific	protein-coding
P1HC_Gfi1_1_bam_peak_335	chr17	48409757	48410296	+	29	NA	promoter-TSS (NM_001357904)	promoter-TSS (NM_001357904)	26	NM_207219	106821	Mm.203943	NM_207219	ENSMUSG00000040771	Oard1	AI314976|AW558560	O-acyl-ADP-ribose deacylase 1	protein-coding
P1HC_Gfi1_1_bam_peak_250	chr14	75829047	75829514	+	29	NA	Intergenic	Intergenic	15684	NR_045294	100043189	Mm.426329	NR_045294		Gm4285	-	predicted gene 4285	ncRNA
P1HC_Gfi1_1_bam_peak_180	chr12	55348650	55349103	+	29	NA	intron (NM_025373, intron 4 of 6)	intron (NM_025373, intron 4 of 6)	-35346	NM_001310583	26443	Mm.30210	NM_011968	ENSMUSG00000021024	Psma6	IOTA	proteasome (prosome, macropain) subunit, alpha type 6	protein-coding
P1HC_Gfi1_1_bam_peak_657	chr8	45507419	45507841	+	29	NA	promoter-TSS (NM_001205219)	promoter-TSS (NM_001205219)	-158	NM_001205219	234214	Mm.211096	NM_172752	ENSMUSG00000031626	Sorbs2	2010203O03Rik|9430041O17Rik|A530071H08|Argbp2|mKIAA0777|nArgBP2	sorbin and SH3 domain containing 2	protein-coding
P1HC_Gfi1_1_bam_peak_478	chr3	147254575	147254982	+	29	NA	Intergenic	Intergenic	402411	NM_001357217	70892	Mm.187793	NM_027594	ENSMUSG00000036745	Ttll7	1110049N09Rik|4921517B04Rik|C630030B20|mTTLL7	tubulin tyrosine ligase-like family, member 7	protein-coding
P1HC_Gfi1_1_bam_peak_77	chr1	176814273	176814725	+	29	NA	promoter-TSS (NM_001357390)	promoter-TSS (NM_001357390)	-161	NR_151682	76816	Mm.171399	NM_029756	ENSMUSG00000026504	Sdccag8	2700048G21Rik|5730470G24Rik|Cccap	serologically defined colon cancer antigen 8	protein-coding
P1HC_Gfi1_1_bam_peak_603	chr6	120235787	120236223	+	29	NA	intron (NM_198884, intron 1 of 19)	intron (NM_198884, intron 1 of 19)	42182	NM_001347432	29862	Mm.103668	NM_016718	ENSMUSG00000041377	Ninj2	-	ninjurin 2	protein-coding
P1HC_Gfi1_1_bam_peak_16	GL456396.1	10075	11464	+	29	NA	NA	NA	NA	NA
P1HC_Gfi1_1_bam_peak_84	chr1	191579455	191579853	+	29	NA	intron (NM_001306204, intron 1 of 17)	intron (NM_001306204, intron 1 of 17)	4018	NM_001306203	77065	Mm.338175	NM_178632	ENSMUSG00000037461	Ints7	5930412E23Rik|int7	integrator complex subunit 7	protein-coding
P1HC_Gfi1_1_bam_peak_106	chr10	74987880	74988266	+	29	NA	intron (NM_010311, intron 2 of 3)	intron (NM_010311, intron 2 of 3)	20842	NM_001358848	14687	Mm.32595	NM_010311	ENSMUSG00000040009	Gnaz	AI847979|Gz	guanine nucleotide binding protein, alpha z subunit	protein-coding
P1HC_Gfi1_1_bam_peak_157	chr11	98590728	98591328	+	29	NA	Intergenic	Intergenic	-3783	NM_025661	66612	Mm.180546	NM_025661	ENSMUSG00000038150	Ormdl3	2810011N17Rik|AI315223	ORM1-like 3 (S. cerevisiae)	protein-coding
P1HC_Gfi1_1_bam_peak_688	chr8	127341210	127341593	+	29	NA	intron (NM_001013580, intron 3 of 13)	intron (NM_001013580, intron 3 of 13)	41789	NM_001013580	93742	Mm.299254	NM_033620	ENSMUSG00000025812	Pard3	AA960621|AI256638|Asip|D8Ertd580e|Par-3|Par3|Pard-3|Pard3a|Phip	par-3 family cell polarity regulator	protein-coding
P1HC_Gfi1_1_bam_peak_287	chr16	7528139	7528672	+	29	NA	Intergenic	Intergenic	458570	NM_183188	268859	Mm.370334	NM_021477	ENSMUSG00000008658	Rbfox1	A2bp|A2bp1|Hrnbp1|fox-1	RNA binding protein, fox-1 homolog (C. elegans) 1	protein-coding
P1HC_Gfi1_1_bam_peak_389	chr2	14906866	14907346	+	29	NA	intron (NM_001309519, intron 2 of 12)	intron (NM_001309519, intron 2 of 12)	33450	NM_001309519	12296	Mm.313930	NM_023116	ENSMUSG00000057914	Cacnb2	AW060387|CAB2|Cavbeta2|Cchb2	calcium channel, voltage-dependent, beta 2 subunit	protein-coding
P1HC_Gfi1_1_bam_peak_384	chr19	58349764	58350175	+	29	NA	intron (NM_001285457, intron 4 of 9)	intron (NM_001285457, intron 4 of 9)	53765	NR_040449	791347	Mm.452208	NR_040449		Gm10007	-	predicted gene 10007	ncRNA
P1HC_Gfi1_1_bam_peak_640	chr7	137410804	137411378	+	29	NA	promoter-TSS (NM_029886)	promoter-TSS (NM_029886)	-335	NM_029886	77252	Mm.29184	NM_029886	ENSMUSG00000040139	9430038I01Rik	-	RIKEN cDNA 9430038I01 gene	protein-coding
P1HC_Gfi1_1_bam_peak_82	chr1	182103298	182103938	+	29	NA	Intergenic	Intergenic	-21119	NM_012058	27058	Mm.273196	NM_012058	ENSMUSG00000026511	Srp9	9kDa	signal recognition particle 9	protein-coding
P1HC_Gfi1_1_bam_peak_317	chr16	95151823	95152316	+	29	NA	Intergenic	Tigger7|DNA|TcMar-Tigger	-105489	NM_001039057	16516	Mm.272239	NM_019664	ENSMUSG00000062609	Kcnj15	4930414N08Rik|AI182284|AI267127|IRKK|Kir4.2	potassium inwardly-rectifying channel, subfamily J, member 15	protein-coding
P1HC_Gfi1_1_bam_peak_648	chr8	11555363	11555786	+	29	NA	promoter-TSS (NM_011919)	promoter-TSS (NM_011919)	-188	NM_001302458	26356	Mm.25709	NM_011919	ENSMUSG00000045969	Ing1	2610028J21Rik|AA407184|AI875420|mING1h|p33Ing1|p37Ing1b	inhibitor of growth family, member 1	protein-coding
P1HC_Gfi1_1_bam_peak_542	chr5	76762364	76762841	+	29	NA	Intergenic	Intergenic	-77997	NM_001163793	320827	Mm.101504	NM_001163793	ENSMUSG00000036377	C530008M17Rik	2810489J07Rik|4930529A19Rik|4931405B09Rik|Crad|mKIAA1211	RIKEN cDNA C530008M17 gene	protein-coding
P1HC_Gfi1_1_bam_peak_128	chr11	3269029	3269560	+	29	NA	intron (NR_037301, intron 1 of 1)	intron (NR_037301, intron 1 of 1)	-2831	NM_007879	13494	Mm.3250	NM_007879	ENSMUSG00000020457	Drg1	AA408859|AI132520|DRG-1|NEDD-3|Nedd3	developmentally regulated GTP binding protein 1	protein-coding
P1HC_Gfi1_1_bam_peak_132	chr11	20603327	20603706	+	29	NA	intron (NM_001362867, intron 2 of 2)	intron (NM_001362867, intron 2 of 2)	-28461	NM_001038625	58172	Mm.339676	NM_021372	ENSMUSG00000049800	Sertad2	AB041541|AU021878|Kiaa0127|MNCb-1504|SEI-2|Sei2|TRIP-Br2|mKIAA0127	SERTA domain containing 2	protein-coding
P1HC_Gfi1_1_bam_peak_344	chr17	71094198	71094614	+	29	NA	intron (NM_010867, intron 22 of 37)	intron (NM_010867, intron 22 of 37)	74849	NM_010867	17929	Mm.4103	NM_010867	ENSMUSG00000024049	Myom1	D430047A17Rik	myomesin 1	protein-coding
P1HC_Gfi1_1_bam_peak_241	chr14	55015423	55015871	+	29	NA	intron (NM_026890, intron 1 of 10)	intron (NM_026890, intron 1 of 10)	193	NM_026890	68966	Mm.21214	NM_026890	ENSMUSG00000022204	Ngdn	1500001L15Rik|Ngd|neuroguidin	neuroguidin, EIF4E binding protein	protein-coding
P1HC_Gfi1_1_bam_peak_213	chr13	59552447	59553088	+	29	NA	intron (NM_001048008, intron 1 of 17)	intron (NM_001048008, intron 1 of 17)	4155	NM_001284219	67269	Mm.153008	NM_023328	ENSMUSG00000021557	Agtpbp1	1700020N17Rik|2310001G17Rik|2900054O13Rik|4930445M19Rik|5730402G09Rik|CCP1|Nna1|nmf243|pcd	ATP/GTP binding protein 1	protein-coding
P1HC_Gfi1_1_bam_peak_655	chr8	41233035	41233720	+	29	NA	Intergenic	Intergenic	-6382	NM_023662	18536	Mm.117896	NM_023662	ENSMUSG00000031592	Pcm1	2600002H09Rik|9430077F19Rik|C030044G17Rik	pericentriolar material 1	protein-coding
P1HC_Gfi1_1_bam_peak_718	chr9	80247899	80249032	+	29	NA	intron (NM_001039546, intron 9 of 32)	L1VL2|LINE|L1	83431	NM_001039546	17920	Mm.4040	NM_008662	ENSMUSG00000033577	Myo6	BC029719|Myo6<rsv>|Tlc|rsv|sv	myosin VI	protein-coding
P1HC_Gfi1_1_bam_peak_73	chr1	169969000	169969503	+	29	NA	promoter-TSS (NR_040438)	promoter-TSS (NR_040438)	-46	NM_010476	15490	Mm.12882	NM_010476	ENSMUSG00000026675	Hsd17b7	AI266814|ERG27	hydroxysteroid (17-beta) dehydrogenase 7	protein-coding
P1HC_Gfi1_1_bam_peak_194	chr12	89811943	89812361	+	29	NA	promoter-TSS (NM_001252074)	promoter-TSS (NM_001252074)	-331	NM_001252074	18191	Mm.425766	NM_172544	ENSMUSG00000066392	Nrxn3	-	neurexin III	protein-coding
P1HC_Gfi1_1_bam_peak_456	chr3	52046239	52046839	+	29	NA	intron (NM_001004176, intron 1 of 4)	intron (NM_001004176, intron 1 of 4)	58467	NM_001004176	433586	Mm.234972	NM_001004176	ENSMUSG00000061143	Maml3	AV234550|BC049812|Mam-2|mKIAA1816	mastermind like transcriptional coactivator 3	protein-coding
P1HC_Gfi1_1_bam_peak_364	chr18	65150150	65150678	+	29	NA	intron (NM_031881, intron 5 of 29)	intron (NM_031881, intron 5 of 29)	-98447	NR_029600	387231		NR_029600	ENSMUSG00000065402	Mir122	Mir122a|Mirn122a|mir-122|mmu-mir-122	microRNA 122	ncRNA
P1HC_Gfi1_1_bam_peak_710	chr9	66795435	66795927	+	29	NA	promoter-TSS (NM_177583)	promoter-TSS (NM_177583)	-258	NM_177583	208117	Mm.41291	NM_177583	ENSMUSG00000032375	Aph1b	2310057K14Rik|Aph1c	aph1 homolog B, gamma secretase subunit	protein-coding
P1HC_Gfi1_1_bam_peak_151	chr11	88428035	88428739	+	29	NA	intron (NM_054043, intron 7 of 13)	intron (NM_054043, intron 7 of 13)	75614	NR_039545	100628571		NR_039545	ENSMUSG00000092985	Mir378b	mir-378b|mmu-mir-378b	microRNA 378b	ncRNA
P1HC_Gfi1_1_bam_peak_383	chr19	58052583	58053040	+	29	NA	intron (NM_181415, intron 28 of 28)	intron (NM_181415, intron 28 of 28)	1644	NR_049196	100885835		NR_049196	ENSMUSG00000093757	Mir5623	Gm26068|mir-5623|mmu-mir-5623	microRNA 5623	ncRNA
P1HC_Gfi1_1_bam_peak_660	chr8	57511377	57511918	+	29	NA	promoter-TSS (NM_008252)	promoter-TSS (NM_008252)	-196	NM_001363444	97165	Mm.276881	NM_008252	ENSMUSG00000054717	Hmgb2	C80539|HMG-2|Hmg2	high mobility group box 2	protein-coding
P1HC_Gfi1_1_bam_peak_104	chr10	74379498	74379986	+	29	NA	intron (NM_001142747, intron 17 of 26)	intron (NM_001142747, intron 17 of 26)	557875	NM_001142748	11994	Mm.338933	NM_023115	ENSMUSG00000052613	Pcdh15	BB078305|Gm9815|Ush1f|av|nmf19|roda	protocadherin 15	protein-coding
P1HC_Gfi1_1_bam_peak_225	chr13	107846628	107847143	+	29	NA	intron (NM_145456, intron 5 of 17)	intron (NM_145456, intron 5 of 17)	43179	NM_145456	67263	Mm.490418	NM_145456		Zswim6	2900036G02Rik|mKIAA1577	zinc finger SWIM-type containing 6	protein-coding
P1HC_Gfi1_1_bam_peak_112	chr10	86398059	86398458	+	29	NA	intron (NM_001164495, intron 4 of 6)	MIR|SINE|MIR	97846	NM_011595	21859	Mm.4871	NM_011595	ENSMUSG00000020044	Timp3	Timp-3	tissue inhibitor of metalloproteinase 3	protein-coding
P1HC_Gfi1_1_bam_peak_256	chr14	100068112	100068823	+	29	NA	intron (NM_010636, intron 2 of 6)	intron (NM_010636, intron 2 of 6)	81329	NM_010636	16597	Mm.396499	NM_010636	ENSMUSG00000072294	Klf12	2700063E05Rik|AI225908|AI315654|AP-2rep|B130052C06Rik|D530033K05Rik	Kruppel-like factor 12	protein-coding
P1HC_Gfi1_1_bam_peak_467	chr3	101655887	101656651	+	29	NA	Intergenic	Intergenic	-51562	NM_144900	11928	Mm.193670	NM_144900	ENSMUSG00000033161	Atp1a1	Atpa-1|BC010319	ATPase, Na+/K+ transporting, alpha 1 polypeptide	protein-coding
P1HC_Gfi1_1_bam_peak_89	chr10	18463484	18464044	+	29	NA	intron (NM_173390, intron 1 of 6)	intron (NM_173390, intron 1 of 6)	-6217	NM_001163592	215819	Mm.297971	NM_173390	ENSMUSG00000039835	Nhsl1	5730409E15Rik|A630035H13Rik|A730096F01|BC013565|D10Bwg0940e|mKIAA1357	NHS-like 1	protein-coding
P1HC_Gfi1_1_bam_peak_115	chr10	86814506	86815001	+	29	NA	intron (NM_175331, intron 4 of 13)	intron (NM_175331, intron 4 of 13)	35748	NM_175331	103466	Mm.200446	NM_175331	ENSMUSG00000054027	Nt5dc3	AU040402|AW540062|C630002B14Rik|TU12B1-TY	5'-nucleotidase domain containing 3	protein-coding
P1HC_Gfi1_1_bam_peak_413	chr2	93462590	93462982	+	29	NA	promoter-TSS (NM_001271461)	promoter-TSS (NM_001271461)	164	NM_001271431	12521	Mm.4261	NM_007656	ENSMUSG00000027215	Cd82	AA682076|AL023070|C33|IA4|Kai1|Tspan27	CD82 antigen	protein-coding
P1HC_Gfi1_1_bam_peak_146	chr11	75460691	75461505	+	29	NA	promoter-TSS (NR_030711)	promoter-TSS (NR_030711)	-441	NR_030711	100042498	Mm.482242	NR_030711	ENSMUSG00000085148	Mir22hg	2210403K04Rik|mir-22	Mir22 host gene (non-protein coding)	ncRNA
P1HC_Gfi1_1_bam_peak_626	chr7	75859665	75860050	+	29	NA	intron (NM_182782, intron 1 of 1)	intron (NM_182782, intron 1 of 1)	11519	NM_001122780	207952	Mm.206223	NM_029652	ENSMUSG00000055652	Klhl25	2810402K13Rik|BC027373|Enc-1	kelch-like 25	protein-coding
P1HC_Gfi1_1_bam_peak_434	chr2	138641216	138641744	+	29	NA	Intergenic	LTR82A|LTR|ERVL	-178449	NR_035477	100316816		NR_035477	ENSMUSG00000088983	Mir1952	mmu-mir-1952	microRNA 1952	ncRNA
P1HC_Gfi1_1_bam_peak_198	chr12	108392715	108393272	+	29	NA	intron (NM_001286346, intron 1 of 21)	intron (NM_001286346, intron 1 of 21)	-17640	NM_001043336	68519	Mm.236645	NM_001043335	ENSMUSG00000058070	Eml1	1110008N23Rik|A930030P13Rik|AA171013|AI847476|AI853955|ELP79|EMAP|EMAP-1|EMAPL|heco	echinoderm microtubule associated protein like 1	protein-coding
P1HC_Gfi1_1_bam_peak_558	chr5	123444798	123445317	+	29	NA	intron (NM_133917, intron 8 of 16)	intron (NM_133917, intron 8 of 16)	37044	NM_029594	76399	Mm.75049	NM_029594	ENSMUSG00000029437	Il31	1700013B14Rik	interleukin 31	protein-coding
P1HC_Gfi1_1_bam_peak_719	chr9	80249600	80250249	+	29	NA	intron (NM_001039546, intron 9 of 32)	intron (NM_001039546, intron 9 of 32)	84890	NM_001039546	17920	Mm.4040	NM_008662	ENSMUSG00000033577	Myo6	BC029719|Myo6<rsv>|Tlc|rsv|sv	myosin VI	protein-coding
P1HC_Gfi1_1_bam_peak_565	chr5	143353232	143353667	+	29	NA	Intergenic	Intergenic	-3881	NM_001159321	170935	Mm.197460	NM_133355	ENSMUSG00000010825	Grid2ip	-	glutamate receptor, ionotropic, delta 2 (Grid2) interacting protein 1	protein-coding
P1HC_Gfi1_1_bam_peak_355	chr18	46209080	46209687	+	29	NA	intron (NM_178872, intron 1 of 9)	ID4|SINE|ID	3224	NM_178872	28105	Mm.277382	NM_178872	ENSMUSG00000033949	Trim36	D18Wsu100e|haprin	tripartite motif-containing 36	protein-coding
P1HC_Gfi1_1_bam_peak_171	chr12	9010754	9011162	+	29	NA	intron (NM_172470, intron 17 of 27)	intron (NM_172470, intron 17 of 27)	-19039	NM_029321	75516	Mm.37581	NM_029321	ENSMUSG00000066637	Ttc32	1700013G20Rik	tetratricopeptide repeat domain 32	protein-coding
P1HC_Gfi1_1_bam_peak_663	chr8	64366750	64367421	+	29	NA	Intergenic	Intergenic	147356	NR_030491	735270		NR_030491	ENSMUSG00000076042	Mir710	Mirn710|mmu-mir-710	microRNA 710	ncRNA
P1HC_Gfi1_1_bam_peak_433	chr2	136891183	136892024	+	29	NA	promoter-TSS (NM_001355669)	promoter-TSS (NM_001355669)	9	NR_149746	74243	Mm.330612	NM_028201	ENSMUSG00000027281	Slx4ip	2210009G21Rik|2410004I22Rik|C85661|Slxip	SLX4 interacting protein	protein-coding
P1HC_Gfi1_1_bam_peak_644	chr8	9572273	9572858	+	29	NA	intron (NM_173446, intron 1 of 2)	intron (NM_173446, intron 1 of 2)	198458	NM_173446	270028	Mm.268163	NM_173446	ENSMUSG00000079157	Fam155a	6430500D16|AW121567|Tmem28	family with sequence similarity 155, member A	protein-coding
P1HC_Gfi1_1_bam_peak_166	chr11	113401780	113402194	+	29	NA	intron (NM_027216, intron 5 of 9)	intron (NM_027216, intron 5 of 9)	163828	NM_027216	69806	Mm.341021	NM_027216	ENSMUSG00000041654	Slc39a11	1810074D23Rik|ZIP-11	solute carrier family 39 (metal ion transporter), member 11	protein-coding
P1HC_Gfi1_1_bam_peak_348	chr18	11614482	11614892	+	29	NA	Intergenic	Intergenic	-18589	NM_001252495	225182	Mm.154275	NM_175458	ENSMUSG00000041238	Rbbp8	9930104E21Rik|CtIP|RBBP-8|RIM|SAE2	retinoblastoma binding protein 8, endonuclease	protein-coding
P1HC_Gfi1_1_bam_peak_306	chr16	55710297	55710747	+	29	NA	Intergenic	Intergenic	111616	NM_001159394	80859	Mm.247272	NM_030612	ENSMUSG00000035356	Nfkbiz	AA408868|INAP|Mail	nuclear factor of kappa light polypeptide gene enhancer in B cells inhibitor, zeta	protein-coding
P1HC_Gfi1_1_bam_peak_340	chr17	62697996	62698453	+	29	NA	intron (NM_207654, intron 1 of 4)	intron (NM_207654, intron 1 of 4)	183093	NM_207654	13640	Mm.7978	NM_010109	ENSMUSG00000048915	Efna5	AL-1|AV158822|EFL-5|Ephrin-A5|Epl7|LERK-7|RAGS	ephrin A5	protein-coding
P1HC_Gfi1_1_bam_peak_684	chr8	113635021	113635580	+	29	NA	promoter-TSS (NM_173015)	promoter-TSS (NM_173015)	-286	NM_001048143	270096	Mm.74689	NM_173015	ENSMUSG00000078908	Mon1b	5031407H10|5033413H12Rik	MON1 homolog B, secretory traffciking associated	protein-coding
P1HC_Gfi1_1_bam_peak_419	chr2	106721862	106722508	+	29	NA	intron (NM_001356555, intron 2 of 5)	intron (NM_001356555, intron 2 of 5)	26584	NM_029837	77015	Mm.45628	NM_029837	ENSMUSG00000016386	Mpped2	239Fb|2700082O15Rik|AV354767|AW060960	metallophosphoesterase domain containing 2	protein-coding
P1HC_Gfi1_1_bam_peak_431	chr2	132422950	132423343	+	29	NA	Intergenic	MIR|SINE|MIR	-1595	NR_045802	70845	Mm.158461	NR_045802	ENSMUSG00000027345	4921508D12Rik	-	RIKEN cDNA 4921508D12 gene	ncRNA
P1HC_Gfi1_1_bam_peak_711	chr9	67137380	67137872	+	29	NA	intron (NR_045748, intron 1 of 2)	intron (NR_045748, intron 1 of 2)	4065	NR_045748	100502636	Mm.412607	NR_045748	ENSMUSG00000111556	Gm19299	-	predicted gene, 19299	ncRNA
P1HC_Gfi1_1_bam_peak_602	chr6	119478003	119478574	+	29	NA	intron (NM_009525, intron 1 of 4)	RSINE1|SINE|B4	-1380	NM_133940	101358	Mm.125477	NM_133940	ENSMUSG00000030019	Fbxl14	AW322056|Fbx14l	F-box and leucine-rich repeat protein 14	protein-coding
P1HC_Gfi1_1_bam_peak_150	chr11	87007316	87007828	+	29	NA	Intergenic	Intergenic	-13810	NM_001005341	77864	Mm.191894	NM_001005341	ENSMUSG00000018427	Ypel2	6430570G24|E130113K08Rik	yippee like 2	protein-coding
P1HC_Gfi1_1_bam_peak_179	chr12	55302736	55303213	+	29	NA	promoter-TSS (NM_021529)	promoter-TSS (NM_021529)	26	NM_021529	59032	Mm.427307	NM_021529	ENSMUSG00000021022	Ppp2r3c	4930511A21Rik|5730412A08Rik|G4-1|G5pr	protein phosphatase 2, regulatory subunit B'', gamma	protein-coding
P1HC_Gfi1_1_bam_peak_318	chr16	97128851	97129347	+	29	NA	intron (NM_031174, intron 1 of 32)	intron (NM_031174, intron 1 of 32)	41636	NM_031174	13508	Mm.102437	NM_031174	ENSMUSG00000050272	Dscam	4932410A21Rik	DS cell adhesion molecule	protein-coding
P1HC_Gfi1_1_bam_peak_489	chr4	9471142	9471520	+	29	NA	intron (NM_001177849, intron 22 of 22)	intron (NM_001177849, intron 22 of 22)	172386	NM_001177854	65973	Mm.222206	NM_023066	ENSMUSG00000028207	Asph	2310005F16Rik|3110001L23Rik|AI848629|AW261690|AW561901|BAH|C79816|cI-37	aspartate-beta-hydroxylase	protein-coding
P1HC_Gfi1_1_bam_peak_726	chr9	121690141	121690522	+	29	NA	exon (NM_001164562, exon 4 of 7)	exon (NM_001164562, exon 4 of 7)	14698	NM_001164562	215474	Mm.31421	NM_178677	ENSMUSG00000061536	Sec22c	4932412K21|5930407I15Rik|C530046H07|Sec22l3	SEC22 homolog C, vesicle trafficking protein	protein-coding
P1HC_Gfi1_1_bam_peak_523	chr4	140004288	140004726	+	29	NA	Intergenic	Intergenic	-36481	NM_173427	242721	Mm.60400	NM_173427	ENSMUSG00000078234	Klhdc7a	B230308G19Rik	kelch domain containing 7A	protein-coding
P1HC_Gfi1_1_bam_peak_288	chr16	9212353	9212817	+	29	NA	Intergenic	MER47B|DNA|TcMar-Tigger	382485	NM_001081400	69053	Mm.390868	NM_001081400	ENSMUSG00000022507	1810013L24Rik	1110017P05Rik|3010002C02Rik|AA792997|AW124177|Gm19906|R74903	RIKEN cDNA 1810013L24 gene	protein-coding
P1HC_Gfi1_1_bam_peak_687	chr8	127108178	127108566	+	29	NA	intron (NM_001363431, intron 1 of 24)	intron (NM_001363431, intron 1 of 24)	44316	NM_001122850	93742	Mm.299254	NM_033620	ENSMUSG00000025812	Pard3	AA960621|AI256638|Asip|D8Ertd580e|Par-3|Par3|Pard-3|Pard3a|Phip	par-3 family cell polarity regulator	protein-coding
P1HC_Gfi1_1_bam_peak_692	chr9	31118691	31119087	+	29	NA	intron (NM_011176, intron 1 of 18)	intron (NM_011176, intron 1 of 18)	12910	NM_011176	19143	Mm.243926	NM_011176	ENSMUSG00000031995	St14	Epithin|MT-SP1|Prss14|Tmprss14|mCAP3|matriptase	suppression of tumorigenicity 14 (colon carcinoma)	protein-coding
P1HC_Gfi1_1_bam_peak_546	chr5	77762602	77763287	+	29	NA	Intergenic	Intergenic	297456	NR_131050	69370	Mm.426881	NR_131050	ENSMUSG00000107232	1700017L05Rik	-	RIKEN cDNA 1700017L05 gene	ncRNA
P1HC_Gfi1_1_bam_peak_469	chr3	106721789	106722326	+	29	NA	exon (NM_001039488, exon 1 of 4)	exon (NM_001039488, exon 1 of 4)	375	NM_001286685	321000	Mm.259638	NM_028081	ENSMUSG00000056260	Lrif1	2010012G17Rik|4933421E11Rik|AI450568	ligand dependent nuclear receptor interacting factor 1	protein-coding
P1HC_Gfi1_1_bam_peak_577	chr6	46414087	46414718	+	29	NA	intron (NM_001004357, intron 11 of 23)	intron (NM_001004357, intron 11 of 23)	-829994	NM_025771	66797	Mm.440084	NM_025771	ENSMUSG00000039419	Cntnap2	5430425M22Rik|Caspr2|mKIAA0868	contactin associated protein-like 2	protein-coding
P1HC_Gfi1_1_bam_peak_272	chr15	92060980	92061447	+	29	NA	intron (NM_001358051, intron 2 of 25)	intron (NM_001358051, intron 2 of 25)	10048	NM_001358051	12805	Mm.4911	NM_007727	ENSMUSG00000055022	Cntn1	AW495098|CNTN|F3cam|usl	contactin 1	protein-coding
P1HC_Gfi1_1_bam_peak_426	chr2	125620435	125620860	+	29	NA	intron (NM_001081091, intron 2 of 27)	intron (NM_001081091, intron 2 of 27)	4466	NM_001081091	99100	Mm.330545	NM_001081091	ENSMUSG00000068394	Cep152	AI851464|mKIAA0912	centrosomal protein 152	protein-coding
P1HC_Gfi1_1_bam_peak_566	chr5	148757022	148757589	+	29	NA	Intergenic	Intergenic	15465	NR_028285	70138	Mm.417834	NR_028285	ENSMUSG00000086494	2210417A02Rik	AV081004	RIKEN cDNA 2210417A02 gene	ncRNA
P1HC_Gfi1_1_bam_peak_464	chr3	95624958	95625363	+	29	NA	exon (NM_019561, exon 1 of 4)	exon (NM_019561, exon 1 of 4)	180	NM_001026212	56205	Mm.241365	NM_019561	ENSMUSG00000038619	Ensa	1700020C18Rik|2610007F17Rik|AI451924	endosulfine alpha	protein-coding
P1HC_Gfi1_1_bam_peak_411	chr2	85036418	85037085	+	29	NA	promoter-TSS (NM_182990)	promoter-TSS (NM_182990)	-369	NM_182990	20833	Mm.219793	NM_182990	ENSMUSG00000027067	Ssrp1	C81323|Hmg1-rs1|Hmgi-rs3|Hmgox|T160	structure specific recognition protein 1	protein-coding
P1HC_Gfi1_1_bam_peak_681	chr8	111516465	111516886	+	29	NA	intron (NM_001170742, intron 1 of 25)	intron (NM_001170742, intron 1 of 25)	5432	NM_001170743	319481	Mm.247294	NM_176923	ENSMUSG00000031959	Wdr59	5430401O09Rik|Cdw12	WD repeat domain 59	protein-coding
P1HC_Gfi1_1_bam_peak_50	chr1	92714670	92715130	+	29	NA	Intergenic	Intergenic	-66059	NM_153114	260301	Mm.219545	NM_153114	ENSMUSG00000044055	Otos	OTOSP	otospiralin	protein-coding
P1HC_Gfi1_1_bam_peak_667	chr8	72239669	72240345	+	29	NA	promoter-TSS (NM_007456)	promoter-TSS (NM_007456)	-11	NM_007456	11767	Mm.290086	NM_007456	ENSMUSG00000003033	Ap1m1	AA408894|AP47|Adtm1A|Cltnm|mu1A	adaptor-related protein complex AP-1, mu subunit 1	protein-coding
P1HC_Gfi1_1_bam_peak_268	chr15	81103004	81103615	+	29	NA	intron (NM_001082536, intron 2 of 13)	intron (NM_001082536, intron 2 of 13)	1738	NM_153049	223701	Mm.439814	NM_153049	ENSMUSG00000042292	Mrtfa	AMKL|Bsac|Mal|Mkl1|Mrtf-A	myocardin related transcription factor A	protein-coding
P1HC_Gfi1_1_bam_peak_437	chr2	146943157	146943589	+	29	NA	intron (NM_001033298, intron 9 of 13)	intron (NM_001033298, intron 9 of 13)	-69626	NM_001356402	24128	Mm.3065	NM_011917	ENSMUSG00000027433	Xrn2	-	5'-3' exoribonuclease 2	protein-coding
P1HC_Gfi1_1_bam_peak_59	chr1	132375415	132375855	+	29	NA	intron (NM_178874, intron 2 of 4)	intron (NM_178874, intron 2 of 4)	-7687	NM_001311108	68875	Mm.273785	NM_178874	ENSMUSG00000042066	Tmcc2	1110063G11Rik	transmembrane and coiled-coil domains 2	protein-coding
P1HC_Gfi1_1_bam_peak_173	chr12	11153089	11153603	+	29	NA	Intergenic	L4_C_Mam|LINE|RTE-X	-2504	NM_001168564	238076	Mm.113278	NM_173417	ENSMUSG00000043673	Kcns3	-	potassium voltage-gated channel, delayed-rectifier, subfamily S, member 3	protein-coding
P1HC_Gfi1_1_bam_peak_475	chr3	137163801	137164400	+	29	NA	Intergenic	Intergenic	-125517	NR_163863
P1HC_Gfi1_1_bam_peak_243	chr14	55591179	55591607	+	29	NA	promoter-TSS (NM_011190)	promoter-TSS (NM_011190)	-292	NM_001029855	19188	Mm.371573	NM_011190	ENSMUSG00000079197	Psme2	AA589371|AI788882|PA28b	proteasome (prosome, macropain) activator subunit 2 (PA28 beta)	protein-coding
P1HC_Gfi1_1_bam_peak_44	chr1	72171105	72171599	+	29	NA	intron (NM_001005423, intron 2 of 4)	intron (NM_001005423, intron 2 of 4)	40955	NM_001005423	381269	Mm.422636	NM_001005423	ENSMUSG00000039395	Mreg	Gm974|Wdt2|dsu	melanoregulin	protein-coding
P1HC_Gfi1_1_bam_peak_269	chr15	86110579	86110973	+	29	NA	intron (NM_172611, intron 3 of 18)	intron (NM_172611, intron 3 of 18)	52049	NM_001205353	223752	Mm.24442	NM_172611	ENSMUSG00000035900	Gramd4	9930016O13	GRAM domain containing 4	protein-coding
P1HC_Gfi1_1_bam_peak_706	chr9	59723928	59724509	+	29	NA	Intergenic	Intergenic	16454	NM_001033498	546134	Mm.297580	NM_001033498	ENSMUSG00000074259	Gramd2	BC064463|Gramd2a	GRAM domain containing 2	protein-coding
P1HC_Gfi1_1_bam_peak_325	chr17	14728203	14728588	+	29	NA	Intergenic	Intergenic	-34133	NM_011581	21826	Mm.26688	NM_011581	ENSMUSG00000023885	Thbs2	TSP2|Thbs-2	thrombospondin 2	protein-coding
P1HC_Gfi1_1_bam_peak_275	chr15	95183997	95184640	+	29	NA	Intergenic	Intergenic	-35000	NR_015482	100043315	Mm.159041	NR_015482	ENSMUSG00000100603	LOC100043315	-	uncharacterized LOC100043315	ncRNA
P1HC_Gfi1_1_bam_peak_593	chr6	88517849	88518324	+	29	NA	intron (NM_016906, intron 2 of 11)	intron (NM_016906, intron 2 of 11)	714	NM_016906	53421	Mm.28375	NM_016906	ENSMUSG00000030082	Sec61a1	AA408394|AA410007|Sec61a	Sec61 alpha 1 subunit (S. cerevisiae)	protein-coding
P1HC_Gfi1_1_bam_peak_283	chr15	102517725	102518107	+	29	NA	promoter-TSS (NM_001253795)	promoter-TSS (NM_001253795)	-276	NM_001253795	21357	Mm.291485	NM_009319	ENSMUSG00000023051	Tarbp2	Prbp|TRBP	TARBP2, RISC loading complex RNA binding subunit	protein-coding
P1HC_Gfi1_1_bam_peak_61	chr1	132748216	132748657	+	29	NA	Intergenic	Intergenic	-6639	NM_182716	269116	Mm.326702	NM_182716	ENSMUSG00000026442	Nfasc	AA387016|D430023G06Rik|NF|mKIAA0756	neurofascin	protein-coding
P1HC_Gfi1_1_bam_peak_162	chr11	105548850	105549255	+	29	NA	Intergenic	Intergenic	-40934	NM_181071	77097	Mm.22501	NM_175492	ENSMUSG00000053580	Tanc2	3526402J09Rik|5730590C14Rik	tetratricopeptide repeat, ankyrin repeat and coiled-coil containing 2	protein-coding
P1HC_Gfi1_1_bam_peak_387	chr2	5588595	5588990	+	29	NA	intron (NM_001290374, intron 1 of 9)	intron (NM_001290374, intron 1 of 9)	87254	NM_001290376	227541	Mm.191949	NM_177343	ENSMUSG00000039145	Camk1d	A630059D12Rik|CKLiK|CaMKIdelta|E030025C11Rik|mCKLiK	calcium/calmodulin-dependent protein kinase ID	protein-coding
P1HC_Gfi1_1_bam_peak_87	chr10	8874994	8875434	+	29	NA	intron (NM_175155, intron 1 of 19)	intron (NM_175155, intron 1 of 19)	10856	NM_175155	70097	Mm.338275	NM_175155	ENSMUSG00000015305	Sash1	1100001C18Rik|2500002E12Rik|A330076K04Rik|mKIAA0790	SAM and SH3 domain containing 1	protein-coding
P1HC_Gfi1_1_bam_peak_231	chr13	119412538	119413116	+	29	NA	Intergenic	Intergenic	-3570	NM_001308506	18115	Mm.132584	NM_008710	ENSMUSG00000116207	Nnt	4930423F13Rik|AI323702|BB168308	nicotinamide nucleotide transhydrogenase	protein-coding
P1HC_Gfi1_1_bam_peak_333	chr17	30027602	30028068	+	29	NA	intron (NR_151442, intron 1 of 3)	intron (NR_151442, intron 1 of 3)	22796	NR_151443	21769	Mm.220972	NM_148926	ENSMUSG00000044477	Zfand3	AW539211|TEG-27|Tex27	zinc finger, AN1-type domain 3	protein-coding
P1HC_Gfi1_1_bam_peak_314	chr16	91269072	91269465	+	29	NA	promoter-TSS (NM_016968)	promoter-TSS (NM_016968)	-501	NM_016968	50914	Mm.39300	NM_016968	ENSMUSG00000046160	Olig1	AI836478|AW494459|Bhlhb6|Olg-1|Oligo1|bHLHe21	oligodendrocyte transcription factor 1	protein-coding
P1HC_Gfi1_1_bam_peak_512	chr4	107211127	107211516	+	29	NA	intron (NM_001081272, intron 1 of 4)	intron (NM_001081272, intron 1 of 4)	2177	NM_001081272	546840	Mm.331755	NM_001081272	ENSMUSG00000070877	Ldlrad1	-	low density lipoprotein receptor class A domain containing 1	protein-coding
P1HC_Gfi1_1_bam_peak_319	chr17	3557469	3557861	+	29	NA	promoter-TSS (NR_045303)	promoter-TSS (NR_045303)	90	NM_146074	224481	Mm.226554	NM_146074	ENSMUSG00000036983	Tfb1m	AI429207|mtTFB1	transcription factor B1, mitochondrial	protein-coding
P1HC_Gfi1_1_bam_peak_217	chr13	78117719	78118273	+	29	NA	intron (NM_001163419, intron 9 of 9)	intron (NM_001163419, intron 9 of 9)	78453	NM_001347539	13865	Mm.439653	NM_010151	ENSMUSG00000069171	Nr2f1	COUP-TF1|COUP-TFI|COUPTFA|EAR-3|EAR3|Erbal3|SVP44|Tcfcoup1	nuclear receptor subfamily 2, group F, member 1	protein-coding
P1HC_Gfi1_1_bam_peak_406	chr2	75224170	75224565	+	29	NA	Intergenic	Intergenic	219812	NR_040635	77269	Mm.389278	NR_040635		9430019J16Rik	-	RIKEN cDNA 9430019J16 gene	ncRNA
P1HC_Gfi1_1_bam_peak_440	chr2	156146071	156146536	+	29	NA	TTS (NM_001291114)	TTS (NM_001291114)	2070	NM_025946	67067	Mm.371623	NM_025946	ENSMUSG00000067847	Romo1	2010100O12Rik|AI853864	reactive oxygen species modulator 1	protein-coding
P1HC_Gfi1_1_bam_peak_361	chr18	60773946	60774470	+	29	NA	promoter-TSS (NM_020600)	promoter-TSS (NM_020600)	-388	NM_020600	20044	Mm.43778	NM_020600	ENSMUSG00000024608	Rps14	2600014J02Rik|AL023078	ribosomal protein S14	protein-coding
P1HC_Gfi1_1_bam_peak_229	chr13	115766837	115767310	+	29	NA	Intergenic	Intergenic	542615	NM_021459	16392	Mm.42242	NM_021459	ENSMUSG00000042258	Isl1	-	ISL1 transcription factor, LIM/homeodomain	protein-coding
P1HC_Gfi1_1_bam_peak_327	chr17	20944890	20945602	+	29	NA	promoter-TSS (NM_016891)	promoter-TSS (NM_016891)	-208	NM_016891	51792	Mm.294138	NM_016891	ENSMUSG00000007564	Ppp2r1a	6330556D22Rik|PP2A|PR65	protein phosphatase 2, regulatory subunit A, alpha	protein-coding
P1HC_Gfi1_1_bam_peak_457	chr3	57047103	57047507	+	29	NA	Intergenic	Intergenic	254683	NM_008536	17112	Mm.856	NM_008536	ENSMUSG00000027800	Tm4sf1	L6|M3s1	transmembrane 4 superfamily member 1	protein-coding
P1HC_Gfi1_1_bam_peak_572	chr6	32983869	32984464	+	29	NA	intron (NM_025336, intron 3 of 7)	intron (NM_025336, intron 3 of 7)	76094	NM_001355667	66075	Mm.21501	NM_025336	ENSMUSG00000053768	Chchd3	0610041L09Rik|1700039J09Rik|AW558177|Micos19	coiled-coil-helix-coiled-coil-helix domain containing 3	protein-coding
P1HC_Gfi1_1_bam_peak_678	chr8	98463150	98463626	+	29	NA	Intergenic	Intergenic	-548499	NR_110579	100873092	Mm.414599	NR_110579	ENSMUSG00000089819	Gm15679	-	predicted gene 15679	ncRNA
P1HC_Gfi1_1_bam_peak_691	chr9	27568502	27569335	+	29	NA	Intergenic	Intergenic	171706	NM_001305058	75469	Mm.45824	NM_029299	ENSMUSG00000031991	Spata19	1700001L23Rik|AV047838|spergen-1	spermatogenesis associated 19	protein-coding
P1HC_Gfi1_1_bam_peak_235	chr14	19416371	19417901	+	29	NA	Intergenic	GSAT_MM|Satellite|Satellite	185451	NM_001024706	432825	Mm.327147	NM_001024706	ENSMUSG00000095024	Gm5458	EG432825	predicted gene 5458	protein-coding
P1HC_Gfi1_1_bam_peak_568	chr6	13687727	13688109	+	29	NA	Intergenic	Intergenic	-9952	NM_175312	101148	Mm.354863	NM_175312	ENSMUSG00000042742	Bmt2	AI666701|B630005N14Rik	base methyltransferase of 25S rRNA 2	protein-coding
P1HC_Gfi1_1_bam_peak_662	chr8	61757465	61757904	+	29	NA	intron (NM_001293772, intron 2 of 21)	intron (NM_001293772, intron 2 of 21)	2405	NM_001293773	72333	Mm.29933	NM_001081390	ENSMUSG00000058056	Palld	2410003B16Rik|6030492A02	palladin, cytoskeletal associated protein	protein-coding
P1HC_Gfi1_1_bam_peak_358	chr18	55040242	55040705	+	29	NA	Intergenic	Intergenic	-47882	NM_001360787	269023	Mm.192984	NM_175751	ENSMUSG00000052713	Zfp608	4932417D18Rik|D430007A19Rik|Znf608	zinc finger protein 608	protein-coding
P1HC_Gfi1_1_bam_peak_712	chr9	67810065	67810541	+	29	NA	Intergenic	Intergenic	22027	NM_001163143	244911	Mm.325849	NM_001163143	ENSMUSG00000047990	C2cd4a	EG244911|Fam148a	C2 calcium-dependent domain containing 4A	protein-coding
P1HC_Gfi1_1_bam_peak_110	chr10	83097831	83098322	+	29	NA	intron (NM_021439, intron 2 of 2)	(T)n|Simple_repeat|Simple_repeat	112579	NM_021439	58250	Mm.360747	NM_021439	ENSMUSG00000034612	Chst11	1110020P09Rik|C4ST|C4ST-1|C4ST1|C4s	carbohydrate sulfotransferase 11	protein-coding
P1HC_Gfi1_1_bam_peak_670	chr8	82959258	82959852	+	29	NA	intron (NM_177378, intron 1 of 6)	intron (NM_177378, intron 1 of 6)	96199	NM_177378	330812	Mm.491438	NM_177378	ENSMUSG00000047747	Rnf150	A630007N06Rik|C030044C12Rik|Greul5|mKIAA1214	ring finger protein 150	protein-coding
P1HC_Gfi1_1_bam_peak_365	chr18	65697879	65698366	+	29	NA	promoter-TSS (NM_177028)	promoter-TSS (NM_177028)	-146	NM_177028	319888	Mm.183576	NM_177028	ENSMUSG00000046610	Oacyl	5330437I02Rik|Acyl3	O-acyltransferase like	protein-coding
P1HC_Gfi1_1_bam_peak_215	chr13	71138984	71139380	+	29	NA	Intergenic	Intergenic	32093	NR_130325	100316804		NR_130325	ENSMUSG00000080580	Mir466f-4	Mirn466f-4|mmu-mir-466f-4	microRNA 466f-4	ncRNA
P1HC_Gfi1_1_bam_peak_122	chr10	115493318	115493973	+	29	NA	intron (NM_010195, intron 4 of 17)	intron (NM_010195, intron 4 of 17)	-76341	NM_029982	77798	Mm.446685	NM_029982	ENSMUSG00000092210	A930009A15Rik	-	RIKEN cDNA A930009A15 gene	protein-coding
P1HC_Gfi1_1_bam_peak_138	chr11	50174427	50174864	+	29	NA	promoter-TSS (NM_026543)	promoter-TSS (NM_026543)	-206	NM_026543	68067	Mm.40828	NM_026543	ENSMUSG00000020381	Mrnip	2900016G09Rik|3010026O09Rik|AI851514|AW475975	MRN complex interacting protein	protein-coding
P1HC_Gfi1_1_bam_peak_703	chr9	57560897	57561309	+	29	NA	exon (NM_022813, exon 1 of 9)	exon (NM_022813, exon 1 of 9)	159	NM_022813	24044	Mm.286069	NM_022813	ENSMUSG00000040188	Scamp2	AI875466|Sc2	secretory carrier membrane protein 2	protein-coding
P1HC_Gfi1_1_bam_peak_596	chr6	99268280	99268903	+	29	NA	intron (NM_053202, intron 2 of 18)	intron (NM_053202, intron 2 of 18)	-2076	NM_001197321	108655	Mm.234965	NM_053202	ENSMUSG00000030067	Foxp1	3110052D19Rik|4932443N09Rik|AI461938|AW494214	forkhead box P1	protein-coding
P1HC_Gfi1_1_bam_peak_451	chr3	21564110	21564545	+	29	NA	Intergenic	Intergenic	-512325	NM_030732	81004	Mm.202966	NM_030732	ENSMUSG00000027630	Tbl1xr1	8030499H02Rik|A630076E03Rik|AW539987|C21|C230089I12Rik|DC42|Ira1|TBLR1	transducin (beta)-like 1X-linked receptor 1	protein-coding
P1HC_Gfi1_1_bam_peak_271	chr15	91502762	91503280	+	29	NA	intron (NM_001033633, intron 2 of 9)	intron (NM_001033633, intron 2 of 9)	70240	NM_001033633	239606	Mm.360596	NM_001033633	ENSMUSG00000036298	Slc2a13	6530403A04|A630029G22Rik|AI505012|Gm308	solute carrier family 2 (facilitated glucose transporter), member 13	protein-coding
P1HC_Gfi1_1_bam_peak_385	chr2	3335707	3336166	+	29	NA	promoter-TSS (NM_030063)	promoter-TSS (NM_030063)	-232	NM_030063	78245	Mm.99733	NM_030063	ENSMUSG00000026644	Acbd7	9230116B18Rik	acyl-Coenzyme A binding domain containing 7	protein-coding
P1HC_Gfi1_1_bam_peak_42	chr1	62217060	62217495	+	29	NA	intron (NM_001081050, intron 13 of 22)	L1ME4a|LINE|L1	-81168	NR_151537	105243940		NR_151537		Pard3bos2	Gm12747	par-3 family cell polarity regulator beta, opposite strand 2	ncRNA
P1HC_Gfi1_1_bam_peak_56	chr1	129473307	129474115	+	29	NA	intron (NM_172485, intron 2 of 27)	intron (NM_172485, intron 2 of 27)	200407	NM_172485	210417	Mm.380518	NM_172485	ENSMUSG00000042581	Thsd7b	1700074E13Rik|B930082A18|D130067I03Rik	thrombospondin, type I, domain containing 7B	protein-coding
P1HC_Gfi1_1_bam_peak_732	chrX	78557397	78557831	+	29	NA	intron (NM_027322, intron 1 of 3)	intron (NM_027322, intron 1 of 3)	26191	NM_001164275	546336	Mm.211712	NM_027322	ENSMUSG00000047996	Prrg1	2010007L08Rik	proline rich Gla (G-carboxyglutamic acid) 1	protein-coding
P1HC_Gfi1_1_bam_peak_316	chr16	91746316	91746741	+	29	NA	intron (NM_001110275, intron 1 of 28)	intron (NM_001110275, intron 1 of 28)	17157	NM_001110275	16443	Mm.40546	NM_010587	ENSMUSG00000022957	Itsn1	AA517634|AA545208|AI316805|AI839402|AI848451|Ehsh1|Ese1|Itsn|Sh3p17	intersectin 1 (SH3 domain protein 1A)	protein-coding
P1HC_Gfi1_1_bam_peak_616	chr7	24506657	24507239	+	29	NA	promoter-TSS (NR_110958)	promoter-TSS (NR_110958)	-139	NM_146183	232969	Mm.181332	NM_146183	ENSMUSG00000064264	Zfp428	2410005H09Rik|AV271806|AW047854|Znf428	zinc finger protein 428	protein-coding
P1HC_Gfi1_1_bam_peak_724	chr9	108507482	108508081	+	29	NA	promoter-TSS (NM_133794)	promoter-TSS (NM_133794)	-224	NM_133794	97541	Mm.272427	NM_133794	ENSMUSG00000032604	Qars	1110018N24Rik|1200016L19Rik|C80286|GLNRS	glutaminyl-tRNA synthetase	protein-coding
P1HC_Gfi1_1_bam_peak_299	chr16	43557436	43557847	+	29	NA	intron (NM_181058, intron 3 of 6)	intron (NM_181058, intron 3 of 6)	-83014	NR_030576	100124467		NR_030576	ENSMUSG00000076372	Mir568	Mirn568|mmu-mir-568	microRNA 568	ncRNA
P1HC_Gfi1_1_bam_peak_397	chr2	29208614	29208996	+	29	NA	intron (NM_133500, intron 2 of 6)	intron (NM_133500, intron 2 of 6)	39294	NM_133500	171171	Mm.442448	NM_133500	ENSMUSG00000035513	Ntng2	2610016D08Rik|Lmnt2	netrin G2	protein-coding
P1HC_Gfi1_1_bam_peak_735	chrY	90797994	90799747	+	29	NA	intron (NM_133362, intron 2 of 3)	intron (NM_133362, intron 2 of 3)	13428	NM_133362	170942	Mm.76062	NM_133362	ENSMUSG00000096768	Erdr1	edr	erythroid differentiation regulator 1	protein-coding
P1HC_Gfi1_1_bam_peak_685	chr8	120113397	120113870	+	29	NA	promoter-TSS (NM_001163761)	promoter-TSS (NM_001163761)	-519	NM_172286	234797	Mm.101958	NM_172286	ENSMUSG00000031824	6430548M08Rik	AW049007|Kiaa0513|mKIAA0513	RIKEN cDNA 6430548M08 gene	protein-coding
P1HC_Gfi1_1_bam_peak_70	chr1	165133200	165133626	+	29	NA	Intergenic	Intergenic	27360	NM_032005	83993	Mm.190649	NM_032005	ENSMUSG00000026572	Tbx19	AU019250|D1Ertd754e|Tpit	T-box 19	protein-coding
P1HC_Gfi1_1_bam_peak_621	chr7	45643624	45644227	+	29	NA	intron (NM_172418, intron 7 of 9)	intron (NM_172418, intron 7 of 9)	3948	NM_172418	74490	Mm.107442	NM_172418	ENSMUSG00000042918	Mamstr	2810022D01Rik|5430432N15Rik|AW743872|Mastr	MEF2 activating motif and SAP domain containing transcriptional regulator	protein-coding
P1HC_Gfi1_1_bam_peak_490	chr4	10976386	10976987	+	29	NA	Intergenic	MTC|LTR|ERVL-MaLR	30933	NM_175175	71801	Mm.34351	NM_175175	ENSMUSG00000049969	Plekhf2	1110070J07Rik|AA673237|ZFYVE18	pleckstrin homology domain containing, family F (with FYVE domain) member 2	protein-coding
P1HC_Gfi1_1_bam_peak_113	chr10	86497607	86498609	+	29	NA	intron (NM_001164495, intron 1 of 6)	intron (NM_001164495, intron 1 of 6)	788	NM_001164495	27204	Mm.394931	NM_013722	ENSMUSG00000059602	Syn3	-	synapsin III	protein-coding
P1HC_Gfi1_1_bam_peak_549	chr5	90951457	90952073	+	29	NA	intron (NM_026788, intron 3 of 7)	intron (NM_026788, intron 3 of 7)	20569	NM_026788	665563	Mm.153030	NM_026788	ENSMUSG00000029376	Mthfd2l	1110019K23Rik|C630010D07Rik	methylenetetrahydrofolate dehydrogenase (NADP+ dependent) 2-like	protein-coding
P1HC_Gfi1_1_bam_peak_79	chr1	180049949	180050881	+	29	NA	intron (NM_001033285, intron 5 of 36)	Lx|LINE|L1	89326	NM_001033285	226751	Mm.259655	NM_001033285	ENSMUSG00000026490	Cdc42bpa	A930014J19Rik|DMPK-like	CDC42 binding protein kinase alpha	protein-coding
P1HC_Gfi1_1_bam_peak_342	chr17	64332237	64332888	+	29	NA	promoter-TSS (NM_001025309)	promoter-TSS (NM_001025309)	-679	NM_001025309	224938	Mm.489681	NM_144859	ENSMUSG00000024083	Pja2	AI447901|AL022700|Neurodap1|mKIAA0438	praja ring finger ubiquitin ligase 2	protein-coding
P1HC_Gfi1_1_bam_peak_498	chr4	35064861	35065488	+	29	NA	intron (NM_178061, intron 2 of 3)	intron (NM_178061, intron 2 of 3)	-86881	NM_199157	387510	Mm.386929	NM_199157	ENSMUSG00000042993	Ifnk	-	interferon kappa	protein-coding
P1HC_Gfi1_1_bam_peak_423	chr2	113719287	113721185	+	29	NA	Intergenic	L1_Mur1|LINE|L1	-11686	NR_040614	75166	Mm.410811	NR_040614	ENSMUSG00000084798	4930533B01Rik	-	RIKEN cDNA 4930533B01 gene	ncRNA
P1HC_Gfi1_1_bam_peak_251	chr14	78699329	78699798	+	29	NA	intron (NM_001081336, intron 2 of 29)	intron (NM_001081336, intron 2 of 29)	33166	NM_001081336	380921	Mm.89591	NM_001081336	ENSMUSG00000034731	Dgkh	5930402B05Rik|D130015C16|DGK	diacylglycerol kinase, eta	protein-coding
P1HC_Gfi1_1_bam_peak_435	chr2	143034817	143035617	+	29	NA	Intergenic	Intergenic	-27852	NM_021335	20639	Mm.1323	NM_021335	ENSMUSG00000008333	Snrpb2	2810052G09Rik	U2 small nuclear ribonucleoprotein B	protein-coding
P1HC_Gfi1_1_bam_peak_220	chr13	99459322	99459700	+	29	NA	intron (NM_008634, intron 2 of 6)	intron (NM_008634, intron 2 of 6)	-46685	NR_015515	320893	Mm.470842	NR_015515		6430562O15Rik	-	RIKEN cDNA 6430562O15 gene	ncRNA
P1HC_Gfi1_1_bam_peak_424	chr2	116736006	116736616	+	29	NA	Intergenic	Intergenic	-142380	NM_001355572	67356	Mm.131623	NM_026104	ENSMUSG00000027355	Tmco5	1700095F04Rik|Tmco5a	transmembrane and coiled-coil domains 5	protein-coding
P1HC_Gfi1_1_bam_peak_301	chr16	43816907	43817364	+	29	NA	exon (NM_007877, exon 4 of 7)	exon (NM_007877, exon 4 of 7)	54914	NM_007877	13490	Mm.439735	NM_007877	ENSMUSG00000022705	Drd3	D3R	dopamine receptor D3	protein-coding
P1HC_Gfi1_1_bam_peak_658	chr8	47962287	47962671	+	29	NA	intron (NM_133791, intron 1 of 22)	intron (NM_133791, intron 1 of 22)	28065	NM_133791	52357	Mm.235074	NM_133791	ENSMUSG00000031563	Wwc2	5330431C14Rik|AU022508|C85457|D8Ertd594e	WW, C2 and coiled-coil domain containing 2	protein-coding
P1HC_Gfi1_1_bam_peak_257	chr14	103568306	103568719	+	29	NA	intron (NM_022886, intron 11 of 30)	intron (NM_022886, intron 11 of 30)	55171	NM_022886	64929	Mm.244003	NM_022886	ENSMUSG00000022123	Scel	9230114I02Rik	sciellin	protein-coding
P1HC_Gfi1_1_bam_peak_569	chr6	24953415	24953960	+	29	NA	3' UTR (NM_177013, exon 1 of 1)	3' UTR (NM_177013, exon 1 of 1)	2438	NM_177013	319832	Mm.127446	NM_177013	ENSMUSG00000048022	Tmem229a	6332401O19Rik	transmembrane protein 229A	protein-coding
P1HC_Gfi1_1_bam_peak_391	chr2	19144445	19144823	+	29	NA	Intergenic	Intergenic	-54484	NM_001081083	70882	Mm.276696	NM_001081083	ENSMUSG00000037683	Armc3	4921513G22Rik	armadillo repeat containing 3	protein-coding
P1HC_Gfi1_1_bam_peak_650	chr8	23716640	23717569	+	29	NA	intron (NM_177086, intron 1 of 6)	intron (NM_177086, intron 1 of 6)	47443	NM_177086	320158	Mm.121274	NM_177086	ENSMUSG00000037492	Zmat4	9630048M01Rik	zinc finger, matrin type 4	protein-coding
P1HC_Gfi1_1_bam_peak_114	chr10	86705557	86706050	+	29	NA	promoter-TSS (NM_011631)	promoter-TSS (NM_011631)	-8	NM_001003910	103220	Mm.440762	NM_153595	ENSMUSG00000044937	Ttc41	AI449705|AU041509|Gnn	tetratricopeptide repeat domain 41	protein-coding
P1HC_Gfi1_1_bam_peak_232	chr14	13519472	13519901	+	29	NA	intron (NM_028052, intron 3 of 5)	intron (NM_028052, intron 3 of 5)	65728	NM_001163032	72003	Mm.317515	NM_028052	ENSMUSG00000056296	Synpr	1500003F20Rik|SPO	synaptoporin	protein-coding
P1HC_Gfi1_1_bam_peak_679	chr8	103223841	103224258	+	29	NA	Intergenic	Intergenic	123485	NR_036588	69794	Mm.396139	NR_036588	ENSMUSG00000110340	1600027J07Rik	-	RIKEN cDNA 1600027J07 gene	ncRNA
P1HC_Gfi1_1_bam_peak_700	chr9	51204919	51205317	+	29	NA	Intergenic	Intergenic	-8572	NM_011136	18985	Mm.897	NM_011136	ENSMUSG00000032053	Pou2af1	BOB.1|Bob-1|Bob1|OBF-1|OBF.1|OCA-B|OCAB	POU domain, class 2, associating factor 1	protein-coding
P1HC_Gfi1_1_bam_peak_378	chr19	41857952	41858337	+	29	NA	Intergenic	Intergenic	-10012	NM_177603	212398	Mm.222723	NM_177603	ENSMUSG00000047604	Frat2	-	frequently rearranged in advanced T cell lymphomas 2	protein-coding
P1HC_Gfi1_1_bam_peak_228	chr13	109757616	109758279	+	29	NA	intron (NM_011056, intron 5 of 16)	intron (NM_011056, intron 5 of 16)	-145862	NR_035442	100316683		NR_035442	ENSMUSG00000084651	Mir1904	Mirn1904|mmu-mir-1904	microRNA 1904	ncRNA
P1HC_Gfi1_1_bam_peak_49	chr1	89538480	89539041	+	29	NA	intron (NM_001037136, intron 1 of 16)	intron (NM_001037136, intron 1 of 16)	83949	NM_178119	347722	Mm.291135	NM_178119	ENSMUSG00000055013	Agap1	Centg2|Ggap1|R75364|mKIAA1099	ArfGAP with GTPase domain, ankyrin repeat and PH domain 1	protein-coding
P1HC_Gfi1_1_bam_peak_23	JH584304.1	107032	111517	+	28	NA	NA	NA	NA	NA
P1HC_Gfi1_1_bam_peak_8	GL456389.1	20845	23728	+	26	NA	NA	NA	NA	NA
P1HC_Gfi1_1_bam_peak_513	chr4	108737980	108738721	+	25	NA	intron (NM_001347163, intron 1 of 18)	intron (NM_001347163, intron 1 of 18)	-14438	NM_183300	230597	Mm.196776	NM_183300	ENSMUSG00000034557	Zfyve9	Madhip|NSP|SARA|SMADIP	zinc finger, FYVE domain containing 9	protein-coding
P1HC_Gfi1_1_bam_peak_303	chr16	46592993	46593573	+	25	NA	Intergenic	Intergenic	-96316	NM_021496	58998	Mm.40477	NM_021495	ENSMUSG00000022656	Nectin3	2610301B19Rik|3000002N23Rik|4921513D19Rik|AA407785|AU016832|AW538082|CD113|Pvrl3	nectin cell adhesion molecule 3	protein-coding
P1HC_Gfi1_1_bam_peak_721	chr9	87049563	87049942	+	25	NA	intron (NM_001359962, intron 10 of 14)	intron (NM_001359962, intron 10 of 14)	27723	NM_001359962	266690	Mm.30166	NM_024195	ENSMUSG00000032872	Cyb5r4	2810034J18Rik|B5+B5R|C79736|Cb5cb5r|Ncb5or|b5/b5r|b5b5r	cytochrome b5 reductase 4	protein-coding
P1HC_Gfi1_1_bam_peak_278	chr15	98985623	98986243	+	25	NA	promoter-TSS (NR_045991)	promoter-TSS (NR_045991)	-32	NR_045991	75951	Mm.441657	NR_045991	ENSMUSG00000097587	4930578M01Rik	3010001K12Rik	RIKEN cDNA 4930578M01 gene	ncRNA
P1HC_Gfi1_1_bam_peak_436	chr2	146362997	146363523	+	25	NA	intron (NM_001033348, intron 24 of 40)	intron (NM_001033348, intron 24 of 40)	103974	NR_040619	77806	Mm.392819	NR_040619	ENSMUSG00000085958	A930019D19Rik	-	RIKEN cDNA A930019D19 gene	ncRNA
P1HC_Gfi1_1_bam_peak_394	chr2	28368682	28369113	+	25	NA	Intergenic	Intergenic	-77949	NM_001005420	241289	Mm.330095	NM_001005420	ENSMUSG00000035829	Ppp1r26	Gm347|Kiaa0649|mKIAA0649	protein phosphatase 1, regulatory subunit 26	protein-coding
P1HC_Gfi1_1_bam_peak_164	chr11	106083954	106084458	+	25	NA	promoter-TSS (NM_011947)	promoter-TSS (NM_011947)	-696	NM_011947	26406	Mm.27041	NM_011947	ENSMUSG00000020700	Map3k3	AW548911|MAPKKK3|Mekk3|mKIAA4031	mitogen-activated protein kinase kinase kinase 3	protein-coding
P1HC_Gfi1_1_bam_peak_45	chr1	72198301	72198726	+	25	NA	intron (NM_001357488, intron 1 of 5)	intron (NM_001357488, intron 1 of 5)	13794	NM_001005423	381269	Mm.422636	NM_001005423	ENSMUSG00000039395	Mreg	Gm974|Wdt2|dsu	melanoregulin	protein-coding
P1HC_Gfi1_1_bam_peak_245	chr14	64444321	64444851	+	25	NA	intron (NM_026322, intron 5 of 10)	intron (NM_026322, intron 5 of 10)	-3546	NM_001253712	110265	Mm.26713	NM_026322	ENSMUSG00000054733	Msra	2310045J23Rik|6530413P12Rik|MSR-A	methionine sulfoxide reductase A	protein-coding
P1HC_Gfi1_1_bam_peak_160	chr11	101171689	101172395	+	25	NA	promoter-TSS (NM_146030)	promoter-TSS (NM_146030)	-670	NM_001346769	217198	Mm.273254	NM_146030	ENSMUSG00000035172	Plekhh3	BC020025	pleckstrin homology domain containing, family H (with MyTH4 domain) member 3	protein-coding
P1HC_Gfi1_1_bam_peak_62	chr1	134062883	134063396	+	25	NA	Intergenic	Intergenic	16016	NM_007570	12227	Mm.392646	NM_007570	ENSMUSG00000020423	Btg2	AA959598|APRO1|Pc3|TIS21	B cell translocation gene 2, anti-proliferative	protein-coding
P1HC_Gfi1_1_bam_peak_453	chr3	36455244	36455724	+	25	NA	intron (NM_009673, intron 8 of 12)	intron (NM_009673, intron 8 of 12)	20040	NR_105976	102466786		NR_105976	ENSMUSG00000098808	Mir7009	Gm27472|mmu-mir-7009	microRNA 7009	ncRNA
P1HC_Gfi1_1_bam_peak_442	chr2	164497713	164498185	+	25	NA	exon (NM_001362644, exon 2 of 9)	exon (NM_001362644, exon 2 of 9)	424	NM_001362644	78928	Mm.28228	NM_133779	ENSMUSG00000017721	Pigt	2510012P17Rik|4930534E15Rik|CGI-06|NDAP|Ndap7	phosphatidylinositol glycan anchor biosynthesis, class T	protein-coding
P1HC_Gfi1_1_bam_peak_401	chr2	46065429	46065848	+	25	NA	Intergenic	Intergenic	369033	NR_040497	69405	Mm.396184	NR_040497	ENSMUSG00000086202	1700019E08Rik	-	RIKEN cDNA 1700019E08 gene	ncRNA
P1HC_Gfi1_1_bam_peak_628	chr7	92561333	92561736	+	25	NA	5' UTR (NM_025515, exon 1 of 9)	5' UTR (NM_025515, exon 1 of 9)	385	NM_025515	66365	Mm.21173	NM_025515	ENSMUSG00000030613	Ccdc90b	2310015N07Rik|C86558	coiled-coil domain containing 90B	protein-coding
P1HC_Gfi1_1_bam_peak_258	chr14	123966447	123966871	+	25	NA	exon (NM_145467, exon 9 of 11)	exon (NM_145467, exon 9 of 11)	-20976	NR_045479	69393	Mm.491348	NR_045479	ENSMUSG00000099994	1700024B18Rik	-	RIKEN cDNA 1700024B18 gene	ncRNA
P1HC_Gfi1_1_bam_peak_71	chr1	166002985	166003372	+	25	NA	promoter-TSS (NM_198932)	promoter-TSS (NM_198932)	-544	NM_011137	18986	Mm.245261	NM_011137	ENSMUSG00000026565	Pou2f1	2810482H01Rik|NF-A1|Oct-1|Oct1|Otf-1|Otf1	POU domain, class 2, transcription factor 1	protein-coding
P1HC_Gfi1_1_bam_peak_43	chr1	62644792	62645209	+	25	NA	Intergenic	Intergenic	-58317	NM_001077404	18187	Mm.266341	NM_010939	ENSMUSG00000025969	Nrp2	1110048P06Rik|Np-2|Np2|Npn-2|Npn2	neuropilin 2	protein-coding
P1HC_Gfi1_1_bam_peak_233	chr14	16510531	16510976	+	25	NA	intron (NM_001289760, intron 4 of 9)	intron (NM_001289760, intron 4 of 9)	64723	NM_001289762	218772	Mm.259318	NM_011243	ENSMUSG00000017491	Rarb	A830025K23|Hap|Nr1b2	retinoic acid receptor, beta	protein-coding
P1HC_Gfi1_1_bam_peak_606	chr6	134898007	134898435	+	25	NA	promoter-TSS (NM_001362048)	promoter-TSS (NM_001362048)	-27	NM_001362051	14760	Mm.4787	NM_008157	ENSMUSG00000032641	Gpr19	-	G protein-coupled receptor 19	protein-coding
P1HC_Gfi1_1_bam_peak_219	chr13	89376942	89377442	+	25	NA	Intergenic	Intergenic	-163444	NM_013500	12950	Mm.266790	NM_013500	ENSMUSG00000021613	Hapln1	BB099155|CLP|Crtl1|Crtl1l|LP|LP-1	hyaluronan and proteoglycan link protein 1	protein-coding
P1HC_Gfi1_1_bam_peak_57	chr1	131526934	131527876	+	25	NA	promoter-TSS (NM_175382)	promoter-TSS (NM_175382)	-44	NM_001081011	14270	Mm.276259	NM_019520	ENSMUSG00000026425	Srgap2	9930124L22Rik|AI448945|FBP2|Fnbp2|srGAP3	SLIT-ROBO Rho GTPase activating protein 2	protein-coding
P1HC_Gfi1_1_bam_peak_94	chr10	29285671	29286115	+	25	NA	Intergenic	Intergenic	-27273	NM_001110195	52665	Mm.28930	NM_025855	ENSMUSG00000019883	Echdc1	1700028A24Rik|AI314462|AI930038|D10Ertd667e|MMCD	enoyl Coenzyme A hydratase domain containing 1	protein-coding
P1HC_Gfi1_1_bam_peak_730	chrX	51335331	51335796	+	25	NA	Intergenic	L2a|LINE|L2	-129573	NM_001310515	171170	Mm.295324	NM_134163	ENSMUSG00000036109	Mbnl3	A530038J18Rik|AI661274|CHCR|E430034C16Rik|MBLX|MBLX39|MBXL	muscleblind like splicing factor 3	protein-coding
P1HC_Gfi1_1_bam_peak_202	chr13	6596736	6597120	+	25	NA	intron (NM_001291071, intron 15 of 21)	intron (NM_001291071, intron 15 of 21)	48771	NM_145131	69617	Mm.41933	NM_145131	ENSMUSG00000021193	Pitrm1	2310012C15Rik|AA410010|MP-1|MP1|Ntup1|PreP|mKIAA1104	pitrilysin metallepetidase 1	protein-coding
P1HC_Gfi1_1_bam_peak_410	chr2	84677834	84678660	+	25	NA	promoter-TSS (NM_001290751)	promoter-TSS (NM_001290751)	-73	NM_001290751	66958	Mm.371621	NM_025868	ENSMUSG00000050043	Tmx2	2310042M24Rik|AA589631|Txndc14	thioredoxin-related transmembrane protein 2	protein-coding
P1HC_Gfi1_1_bam_peak_363	chr18	64627802	64628237	+	25	NA	intron (NM_001001488, intron 1 of 27)	intron (NM_001001488, intron 1 of 27)	32981	NM_001001488	54670	Mm.270043	NM_001001488	ENSMUSG00000039529	Atp8b1	AI451886|FIC1|Ic	ATPase, class I, type 8B, member 1	protein-coding
P1HC_Gfi1_1_bam_peak_501	chr4	52264716	52265346	+	25	NA	Intergenic	Intergenic	173933	NR_045175	72648	Mm.391869	NR_045175	ENSMUSG00000085763	Smc2os	2700081L22Rik	structural maintenance of chromosomes 2, opposite strand	ncRNA
P1HC_Gfi1_1_bam_peak_668	chr8	75158319	75158788	+	25	NA	Intergenic	MIRc|SINE|MIR	49044	NM_001302540	17218	Mm.5048	NM_008566	ENSMUSG00000005410	Mcm5	AA617332|AI324988|AL033333|Cdc46|Mcmd5|P1-CDC46	minichromosome maintenance complex component 5	protein-coding
P1HC_Gfi1_1_bam_peak_199	chr12	116047516	116047956	+	25	NA	promoter-TSS (NM_019565)	promoter-TSS (NM_019565)	12	NM_001004066	56220	Mm.254997	NM_019565	ENSMUSG00000042063	Zfp386	Kzf1|mKIAA4205	zinc finger protein 386 (Kruppel-like)	protein-coding
P1HC_Gfi1_1_bam_peak_337	chr17	51195341	51195942	+	25	NA	Intergenic	Intergenic	-16289	NM_028162	72238	Mm.120650	NM_028162	ENSMUSG00000023923	Tbc1d5	1600014N05Rik	TBC1 domain family, member 5	protein-coding
P1HC_Gfi1_1_bam_peak_38	chr1	42693487	42693871	+	25	NA	intron (NR_027826, intron 1 of 3)	intron (NR_027826, intron 1 of 3)	1146	NR_027826	66297	Mm.45203	NM_183252	ENSMUSG00000060424	Pantr1	2610017I09Rik|Pou3f3os|linc-Brn1a	POU domain, class 3, transcription factor 3 adjacent noncoding transcript 1	ncRNA
P1HC_Gfi1_1_bam_peak_702	chr9	57456495	57456920	+	25	NA	intron (NM_001301635, intron 1 of 5)	PB1D10|SINE|Alu	11353	NM_020270	56807	Mm.102278	NM_020270	ENSMUSG00000040722	Scamp5	Sc5	secretory carrier membrane protein 5	protein-coding
P1HC_Gfi1_1_bam_peak_230	chr13	119409181	119409814	+	25	NA	promoter-TSS (NM_001308506)	promoter-TSS (NM_001308506)	-240	NM_001308506	18115	Mm.132584	NM_008710	ENSMUSG00000116207	Nnt	4930423F13Rik|AI323702|BB168308	nicotinamide nucleotide transhydrogenase	protein-coding
P1HC_Gfi1_1_bam_peak_492	chr4	13266380	13266769	+	25	NA	Intergenic	Intergenic	359737	NM_173746	208820	Mm.12057	NM_173746	ENSMUSG00000055963	Triqk	C130086A10|Gm11818	triple QxxK/R motif containing	protein-coding
P1HC_Gfi1_1_bam_peak_617	chr7	25267675	25268276	+	25	NA	intron (NM_001302811, intron 1 of 20)	intron (NM_001302811, intron 1 of 20)	276	NM_001302811	71722	Mm.28833	NM_027882	ENSMUSG00000005442	Cic	1200010B10Rik|mKIAA0306	capicua transcriptional repressor	protein-coding
P1HC_Gfi1_1_bam_peak_55	chr1	129463163	129463666	+	25	NA	intron (NM_172485, intron 2 of 27)	RLTR33|LTR|ERVK	190110	NM_172485	210417	Mm.380518	NM_172485	ENSMUSG00000042581	Thsd7b	1700074E13Rik|B930082A18|D130067I03Rik	thrombospondin, type I, domain containing 7B	protein-coding
P1HC_Gfi1_1_bam_peak_19	JH584304.1	74193	75662	+	25	NA	NA	NA	NA	NA
P1HC_Gfi1_1_bam_peak_280	chr15	99664584	99665046	+	25	NA	Intergenic	Intergenic	-5562	NM_009597	11419	Mm.440107	NM_009597	ENSMUSG00000023017	Asic1	AI843610|ASIC|ASIC1a|Accn2|B530003N02Rik|BNaC2	acid-sensing (proton-gated) ion channel 1	protein-coding
P1HC_Gfi1_1_bam_peak_33	chr1	33042329	33042760	+	25	NA	Intergenic	Intergenic	-495251	NM_001164286	408191	Mm.479439	NM_001164286	ENSMUSG00000091318	Gm5415	EG408191|Senp14	predicted gene 5415	protein-coding
P1HC_Gfi1_1_bam_peak_614	chr7	16874448	16875263	+	25	NA	promoter-TSS (NM_001081655)	promoter-TSS (NM_001081655)	31	NR_152128	320950	Mm.420078	NR_152128	ENSMUSG00000097842	9330104G04Rik	-	RIKEN cDNA 9330104G04 gene	ncRNA
P1HC_Gfi1_1_bam_peak_449	chr2	179484452	179484852	+	25	NA	intron (NM_001316723, intron 2 of 5)	intron (NM_001316723, intron 2 of 5)	42221	NM_009867	12561	Mm.184711	NM_009867	ENSMUSG00000000305	Cdh4	AW120700|R-CAD|R-Cadh|Rcad	cadherin 4	protein-coding
P1HC_Gfi1_1_bam_peak_500	chr4	48770838	48771406	+	25	NA	Intergenic	Intergenic	107608	NM_026509	68016	Mm.133444	NM_026509	ENSMUSG00000028348	Cavin4	2310039E09Rik|Murc	caveolae associated 4	protein-coding
P1HC_Gfi1_1_bam_peak_24	JH584304.1	112206	113315	+	25	NA	NA	NA	NA	NA
P1HC_Gfi1_1_bam_peak_356	chr18	47326805	47327207	+	25	NA	intron (NM_001311097, intron 1 of 17)	intron (NM_001311097, intron 1 of 17)	41862	NM_018744	20358	Mm.40909	NM_018744	ENSMUSG00000019647	Sema6a	A730020P05Rik|AI851735|Sema6A-1|Semaq|VIa	sema domain, transmembrane domain (TM), and cytoplasmic domain, (semaphorin) 6A	protein-coding
P1HC_Gfi1_1_bam_peak_260	chr15	9157853	9158246	+	25	NA	intron (NM_177178, intron 6 of 17)	intron (NM_177178, intron 6 of 17)	-2624	NM_001285980	27401	Mm.35584	NM_013787	ENSMUSG00000054115	Skp2	4930500A04Rik|FBXL1|FWD1|p45	S-phase kinase-associated protein 2 (p45)	protein-coding
P1HC_Gfi1_1_bam_peak_717	chr9	80226738	80227126	+	25	NA	intron (NM_001039546, intron 4 of 32)	intron (NM_001039546, intron 4 of 32)	61898	NM_001039546	17920	Mm.4040	NM_008662	ENSMUSG00000033577	Myo6	BC029719|Myo6<rsv>|Tlc|rsv|sv	myosin VI	protein-coding
P1HC_Gfi1_1_bam_peak_676	chr8	92356137	92356590	+	25	NA	promoter-TSS (NR_033641)	promoter-TSS (NR_033641)	-243	NR_033641	71296	Mm.86664	NR_033641	ENSMUSG00000031736	Crnde	4933436C20Rik	colorectal neoplasia differentially expressed (non-protein coding)	ncRNA
P1HC_Gfi1_1_bam_peak_483	chr3	156698817	156699204	+	25	NA	intron (NM_001039094, intron 1 of 6)	intron (NM_001039094, intron 1 of 6)	137216	NM_001039094	320840	Mm.317293	NM_177274	ENSMUSG00000040037	Negr1	5330422G01Rik|KILON|Ntra	neuronal growth regulator 1	protein-coding
P1HC_Gfi1_1_bam_peak_630	chr7	98795762	98796289	+	25	NA	Intergenic	HERVL74-int|LTR|ERVL	-39087	NM_001285792	22411	Mm.22182	NM_009519	ENSMUSG00000015957	Wnt11	-	wingless-type MMTV integration site family, member 11	protein-coding
P1HC_Gfi1_1_bam_peak_376	chr19	31338705	31339151	+	25	NA	intron (NM_001013833, intron 2 of 17)	intron (NM_001013833, intron 2 of 17)	-122532	NR_002849	78103	Mm.445198	NR_002849		8430431K14Rik	-	RIKEN cDNA 8430431K14 gene	ncRNA
P1HC_Gfi1_1_bam_peak_334	chr17	42519005	42519587	+	25	NA	Intergenic	Intergenic	92017	NM_181753	353344	Mm.184937	NM_181753	ENSMUSG00000043972	Opn5	Gpr136|Neuropsin|PGR12|TMEM13	opsin 5	protein-coding
P1HC_Gfi1_1_bam_peak_284	chr15	103239682	103240293	+	25	NA	promoter-TSS (NR_002885)	promoter-TSS (NR_002885)	-135	NM_001076789	12419	Mm.262059	NM_007626	ENSMUSG00000009575	Cbx5	2610029O15Rik|C75991|HP1|Hp1a|Hp1alpha	chromobox 5	protein-coding
P1HC_Gfi1_1_bam_peak_392	chr2	20522896	20523324	+	25	NA	intron (NM_001177630, intron 1 of 17)	RCHARR1|DNA|hAT-Charlie	3597	NM_001177630	208618	Mm.237935	NM_029895	ENSMUSG00000036617	Etl4	6620402G01Rik|9430077C05Rik|BC026657|E330027G05Rik|Etl-4|Skt	enhancer trap locus 4	protein-coding
P1HC_Gfi1_1_bam_peak_159	chr11	99310351	99310727	+	25	NA	Intergenic	Intergenic	12412	NM_133730	70810	Mm.268173	NM_133730	ENSMUSG00000035831	Krt25	4631426H08Rik|CK-25|K25|Ka38|Krt25a|mIRSa1	keratin 25	protein-coding
P1HC_Gfi1_1_bam_peak_244	chr14	62485326	62486086	+	25	NA	Intergenic	Intergenic	-29417	NM_001204340	239134	Mm.236557	NM_172810	ENSMUSG00000021933	Gucy1b2	B930025B03|GC-SB2	guanylate cyclase 1, soluble, beta 2	protein-coding
P1HC_Gfi1_1_bam_peak_488	chr4	9470199	9470738	+	25	NA	intron (NM_001177849, intron 22 of 22)	intron (NM_001177849, intron 22 of 22)	173249	NM_001177854	65973	Mm.222206	NM_023066	ENSMUSG00000028207	Asph	2310005F16Rik|3110001L23Rik|AI848629|AW261690|AW561901|BAH|C79816|cI-37	aspartate-beta-hydroxylase	protein-coding
P1HC_Gfi1_1_bam_peak_347	chr17	85857789	85858175	+	25	NA	Intergenic	Intergenic	-169728	NM_011380	20472	Mm.5039	NM_011380	ENSMUSG00000024134	Six2	-	sine oculis-related homeobox 2	protein-coding
P1HC_Gfi1_1_bam_peak_178	chr12	54695956	54696531	+	25	NA	promoter-TSS (NM_025456)	promoter-TSS (NM_025456)	-349	NM_001331162	66266	Mm.156440	NM_025456	ENSMUSG00000054302	Eapp	1810011O16Rik	E2F-associated phosphoprotein	protein-coding
P1HC_Gfi1_1_bam_peak_78	chr1	179745324	179745724	+	25	NA	promoter-TSS (NM_001370897)	promoter-TSS (NM_001370897)	-324	NM_001370897	383592		NM_001370897	ENSMUSG00000087236	Kif28	Gm1305|Kif28p	kinesin family member 28	protein-coding
P1HC_Gfi1_1_bam_peak_302	chr16	44139071	44139671	+	25	NA	promoter-TSS (NM_028108)	promoter-TSS (NM_028108)	-112	NM_001358203	11964	Mm.217787	NM_007508	ENSMUSG00000052459	Atp6v1a	AI647066|Atp6a1|Atp6a2|Atp6v1a1|VA68|VPP2	ATPase, H+ transporting, lysosomal V1 subunit A	protein-coding
P1HC_Gfi1_1_bam_peak_509	chr4	90444713	90445257	+	25	NA	Intergenic	Intergenic	-83671	NR_033610	619842	Mm.484218	NR_033610	ENSMUSG00000080756	Gm12633	-	zinc finger protein 352 pseudogene	pseudo
P1HC_Gfi1_1_bam_peak_403	chr2	53711205	53711683	+	25	NA	Intergenic	Intergenic	374108	NM_023396	67874	Mm.27086	NM_023396	ENSMUSG00000075334	Rprm	2410012A13Rik|Reprimo	reprimo, TP53 dependent G2 arrest mediator candidate	protein-coding
P1HC_Gfi1_1_bam_peak_350	chr18	33455703	33456192	+	25	NA	intron (NM_053078, intron 2 of 3)	intron (NM_053078, intron 2 of 3)	7687	NM_053078	27528	Mm.407415	NM_053078	ENSMUSG00000042834	Nrep	AI325076|D0H4S114|Harp|P311|PTZ17|SEZ17	neuronal regeneration related protein	protein-coding
P1HC_Gfi1_1_bam_peak_58	chr1	132372597	132372984	+	25	NA	intron (NM_178874, intron 2 of 4)	intron (NM_178874, intron 2 of 4)	-4842	NM_001311108	68875	Mm.273785	NM_178874	ENSMUSG00000042066	Tmcc2	1110063G11Rik	transmembrane and coiled-coil domains 2	protein-coding
P1HC_Gfi1_1_bam_peak_336	chr17	51142317	51143053	+	25	NA	intron (NM_028162, intron 2 of 21)	intron (NM_028162, intron 2 of 21)	16693	NM_001285993	72238	Mm.120650	NM_028162	ENSMUSG00000023923	Tbc1d5	1600014N05Rik	TBC1 domain family, member 5	protein-coding
P1HC_Gfi1_1_bam_peak_81	chr1	181534983	181535523	+	25	NA	Intergenic	Intergenic	-23802	NM_207280	403180	Mm.220754	NM_207280	ENSMUSG00000050625	Ccdc121	6530421E24Rik|Gm755	coiled-coil domain containing 121	protein-coding
P1HC_Gfi1_1_bam_peak_720	chr9	86668938	86669661	+	25	NA	intron (NM_008615, intron 3 of 13)	intron (NM_008615, intron 3 of 13)	17978	NM_001198933	17436	Mm.148155	NM_008615	ENSMUSG00000032418	Me1	D9Ertd267e|Mdh-1|Mod-1|Mod1	malic enzyme 1, NADP(+)-dependent, cytosolic	protein-coding
P1HC_Gfi1_1_bam_peak_208	chr13	34156368	34156936	+	25	NA	Intergenic	RLTR34B_MM|LTR|ERVK	-6312	NM_001110515	69666	Mm.24788	NM_001101430	ENSMUSG00000071451	Psmg4	PAC-4|mPAC4	proteasome (prosome, macropain) assembly chaperone 4	protein-coding
P1HC_Gfi1_1_bam_peak_345	chr17	71366317	71367028	+	25	NA	intron (NM_028887, intron 37 of 47)	intron (NM_028887, intron 37 of 47)	-24868	NR_028023	100043644	Mm.362377	NR_028023	ENSMUSG00000117199	Gm4566	-	ubiquitin specific peptidase 16 pseudogene	pseudo
P1HC_Gfi1_1_bam_peak_321	chr17	4175378	4175958	+	25	NA	Intergenic	(CA)n|Simple_repeat|Simple_repeat	-53566	NR_045462	78043	Mm.398313	NR_045462	ENSMUSG00000116615	4930548J01Rik	1700113K09Rik	RIKEN cDNA 4930548J01 gene	ncRNA
P1HC_Gfi1_1_bam_peak_540	chr5	73996304	73997762	+	25	NA	Intergenic	Intergenic	71378	NM_177561	69727	Mm.48795	NM_177561	ENSMUSG00000054814	Usp46	1190009E20Rik|2410018I08Rik|AI451644	ubiquitin specific peptidase 46	protein-coding
P1HC_Gfi1_1_bam_peak_584	chr6	61233632	61234212	+	25	NA	intron (NM_183310, intron 1 of 10)	intron (NM_183310, intron 1 of 10)	-53112	NR_040287	100504262	Mm.438066	NR_040287		A730020E08Rik	-	RIKEN cDNA A730020E08 gene	ncRNA
P1HC_Gfi1_1_bam_peak_294	chr16	21402057	21402568	+	25	NA	Intergenic	Intergenic	-20806	NM_001285893	209018	Mm.235683	NM_145948	ENSMUSG00000033653	Vps8	AI315068|AU040738|mKIAA0804	VPS8 CORVET complex subunit	protein-coding
P1HC_Gfi1_1_bam_peak_167	chr11	113796891	113797305	+	25	NA	intron (NM_172800, intron 40 of 44)	intron (NM_172800, intron 40 of 44)	-45283	NM_001163346	56699	Mm.293378	NM_020006	ENSMUSG00000041598	Cdc42ep4	1500041M20Rik|Borg4|CEP4	CDC42 effector protein (Rho GTPase binding) 4	protein-coding
P1HC_Gfi1_1_bam_peak_415	chr2	98662950	98666168	+	25	NA	Intergenic	MYSERV6-int|LTR|ERVK	1196902	NM_178725	241568	Mm.241682	NM_178725	ENSMUSG00000050587	Lrrc4c	6430556C10Rik|NGL-1	leucine rich repeat containing 4C	protein-coding
P1HC_Gfi1_1_bam_peak_673	chr8	88130937	88131433	+	25	NA	intron (NM_029074, intron 5 of 5)	ORR1G|LTR|ERVL-MaLR	-6700	NM_172757	234549	Mm.36291	NM_172757	ENSMUSG00000031657	Heatr3	C030036P15Rik	HEAT repeat containing 3	protein-coding
P1HC_Gfi1_1_bam_peak_544	chr5	77175003	77175514	+	25	NA	Intergenic	Intergenic	35947	NM_001289767	69982	Mm.46106	NM_183284	ENSMUSG00000053030	Spink2	1700007F22Rik|AV038945|HUSI-II	serine peptidase inhibitor, Kazal type 2	protein-coding
P1HC_Gfi1_1_bam_peak_4	GL456389.1	9156	9897	+	25	NA	NA	NA	NA	NA
P1HC_Gfi1_1_bam_peak_466	chr3	100922021	100922407	+	25	NA	promoter-TSS (NM_001165952)	promoter-TSS (NM_001165952)	-279	NM_001165953	229644	Mm.189351	NM_194343	ENSMUSG00000033233	Trim45	4921530N01Rik	tripartite motif-containing 45	protein-coding
P1HC_Gfi1_1_bam_peak_293	chr16	18892944	18893435	+	25	NA	intron (NM_010435, intron 1 of 24)	intron (NM_010435, intron 1 of 24)	16439	NM_010435	15260	Mm.15694	NM_010435	ENSMUSG00000022702	Hira	AA138857|D16Ertd95e|Gm15797|N28177|Tuple1	histone cell cycle regulator	protein-coding
P1HC_Gfi1_1_bam_peak_102	chr10	70168815	70169321	+	25	NA	intron (NM_001111121, intron 4 of 8)	intron (NM_001111121, intron 4 of 8)	-35596	NM_001304739	69563	Mm.64672	NM_001304739	ENSMUSG00000019933	Mrln	2310015B20Rik|Linc-RAM|Mln	myoregulin	protein-coding
P1HC_Gfi1_1_bam_peak_14	GL456393.1	2278	5111	+	22	NA	NA	NA	NA	NA
P1HC_Gfi1_1_bam_peak_10	GL456390.1	10910	13826	+	22	NA	NA	NA	NA	NA
P1HC_Gfi1_1_bam_peak_598	chr6	101161380	101161840	+	22	NA	intron (NM_018884, intron 5 of 9)	intron (NM_018884, intron 5 of 9)	216287	NM_018884	55983	Mm.321654	NM_018884	ENSMUSG00000035357	Pdzrn3	1110020C07Rik|AI429718|AL023082|LNX3|SEMACAP3|Semcap3	PDZ domain containing RING finger 3	protein-coding
P1HC_Gfi1_1_bam_peak_11	GL456390.1	14827	15287	+	21	NA	NA	NA	NA	NA
P1HC_Gfi1_1_bam_peak_67	chr1	146700387	146700999	+	21	NA	intron (NM_001357572, intron 4 of 8)	intron (NM_001357572, intron 4 of 8)	203006	NM_001357572	215378	Mm.441817	NM_153539	ENSMUSG00000035131	Brinp3	B830045N13Rik|Fam5c	bone morphogenetic protein/retinoic acid inducible neural specific 3	protein-coding
P1HC_Gfi1_1_bam_peak_22	JH584304.1	103854	106343	+	20	NA	NA	NA	NA	NA
P1HC_Gfi1_1_bam_peak_7	GL456389.1	18291	19078	+	20	NA	NA	NA	NA	NA

## Sheet: 3792 Atoh1 binding loci
PeakID (cmd=annotatePeaks.pl E17Atoh1p0dot01_127.bed mm10)	Chr	Start	End	Strand	Peak Score	Focus Ratio/Region Size	Annotation	Detailed Annotation	Distance to TSS	Nearest PromoterID	Entrez ID	Nearest Unigene	Nearest Refseq	Nearest Ensembl	Gene Name	Gene Alias	Gene Description	Gene Type
E17HC_Atoh1_1_bam_peak_3765	chrM	10559	16277	+	6150	NA	NA	Intergenic	NA	NA
E17HC_Atoh1_1_bam_peak_3764	chrM	18	6939	+	3825	NA	NA	Intergenic	NA	NA
E17HC_Atoh1_1_bam_peak_41	chr1	24612186	24613752	+	2120	NA	Intergenic	Intergenic	-25532	NM_007733	12823	Mm.329196	NM_007733	ENSMUSG00000026141	Col19a1	-	collagen, type XIX, alpha 1	protein-coding
E17HC_Atoh1_1_bam_peak_2192	chr2	173231713	173232828	+	821	NA	intron (NM_022995, intron 2 of 3)	MIRc|SINE|MIR	-13348	NM_001139519	58203	Mm.116687	NM_021394	ENSMUSG00000027514	Zbp1	2010010H03Rik|Dai|Dlm1|mZaDLM	Z-DNA binding protein 1	protein-coding
E17HC_Atoh1_1_bam_peak_140	chr1	106428317	106429110	+	621	NA	Intergenic	Intergenic	117918	NR_106164	102466254		NR_106164	ENSMUSG00000098344	Mir3473f	Gm27846|mmu-mir-3473f	microRNA 3473f	ncRNA
E17HC_Atoh1_1_bam_peak_1494	chr16	76575072	76576128	+	621	NA	Intergenic	Intergenic	26805	NR_155449	102632730		NR_155449		Gm30726	-	predicted gene, 30726	ncRNA
E17HC_Atoh1_1_bam_peak_1114	chr14	27174806	27175864	+	594	NA	intron (NM_001289686, intron 2 of 12)	intron (NM_001289686, intron 2 of 12)	31342	NM_001289686	71704	Mm.248606	NM_027871	ENSMUSG00000021895	Arhgef3	1200004I24Rik|9830169H03Rik|C76747|Xpln	Rho guanine nucleotide exchange factor (GEF) 3	protein-coding
E17HC_Atoh1_1_bam_peak_2091	chr2	131189895	131191142	+	559	NA	intron (NM_001111075, intron 3 of 14)	intron (NM_001111075, intron 3 of 14)	3570	NM_001111075	12531	Mm.38444	NM_023117	ENSMUSG00000027330	Cdc25b	AI604853	cell division cycle 25B	protein-coding
E17HC_Atoh1_1_bam_peak_1177	chr14	66823476	66824561	+	457	NA	intron (NM_009955, intron 8 of 13)	intron (NM_009955, intron 8 of 13)	44582	NM_009955	12934	Mm.352648	NM_009955	ENSMUSG00000022048	Dpysl2	AI851130|Crmp2|DRP2|Musunc33|TOAD-64|Ulip2	dihydropyrimidinase-like 2	protein-coding
E17HC_Atoh1_1_bam_peak_91	chr1	72170936	72171803	+	431	NA	intron (NM_001005423, intron 2 of 4)	intron (NM_001005423, intron 2 of 4)	40938	NM_001005423	381269	Mm.422636	NM_001005423	ENSMUSG00000039395	Mreg	Gm974|Wdt2|dsu	melanoregulin	protein-coding
E17HC_Atoh1_1_bam_peak_2893	chr5	149427947	149429157	+	431	NA	intron (NM_001356995, intron 4 of 4)	intron (NM_001356995, intron 4 of 4)	-11108	NM_001310764	75860	Mm.159605	NM_029464	ENSMUSG00000029660	Tex26	4930588N13Rik	testis expressed 26	protein-coding
E17HC_Atoh1_1_bam_peak_1696	chr18	33443204	33444224	+	409	NA	intron (NM_053078, intron 2 of 3)	Plat_L3|LINE|CR1	19920	NM_053078	27528	Mm.407415	NM_053078	ENSMUSG00000042834	Nrep	AI325076|D0H4S114|Harp|P311|PTZ17|SEZ17	neuronal regeneration related protein	protein-coding
E17HC_Atoh1_1_bam_peak_370	chr10	74387614	74388537	+	404	NA	intron (NM_001142747, intron 18 of 26)	intron (NM_001142747, intron 18 of 26)	566208	NM_001142746	11994	Mm.338933	NM_023115	ENSMUSG00000052613	Pcdh15	BB078305|Gm9815|Ush1f|av|nmf19|roda	protocadherin 15	protein-coding
E17HC_Atoh1_1_bam_peak_1776	chr18	75619710	75620686	+	404	NA	intron (NM_201354, intron 3 of 11)	intron (NM_201354, intron 3 of 11)	77498	NM_201354	269037	Mm.36745	NM_201354	ENSMUSG00000052928	Ctif	Gm672	CBP80/20-dependent translation initiation factor	protein-coding
E17HC_Atoh1_1_bam_peak_3268	chr7	117392911	117393980	+	385	NA	intron (NM_175645, intron 1 of 11)	intron (NM_175645, intron 1 of 11)	12466	NM_175645	233781	Mm.461427	NM_175645	ENSMUSG00000030657	Xylt1	8030490L12	xylosyltransferase 1	protein-coding
E17HC_Atoh1_1_bam_peak_1733	chr18	54452451	54453363	+	385	NA	non-coding (NR_040338, exon 3 of 3)	non-coding (NR_040338, exon 3 of 3)	30612	NR_040338	77433	Mm.159919	NR_040338	ENSMUSG00000096982	Redrum	9430076G02Rik	Redrum, erythroid developmental long intergenic non-protein coding transcript	ncRNA
E17HC_Atoh1_1_bam_peak_3219	chr7	96357065	96358009	+	378	NA	intron (NM_001310760, intron 2 of 32)	intron (NM_001310760, intron 2 of 32)	-15573	NR_046043	670727	Mm.421352	NR_046043	ENSMUSG00000085751	Gm15412	-	predicted gene 15412	ncRNA
E17HC_Atoh1_1_bam_peak_2553	chr4	131205349	131206888	+	378	NA	Intergenic	Intergenic	-195644	NR_130167	77835	Mm.348412	NR_130167	ENSMUSG00000086262	A930031H19Rik	A930004I12Rik	RIKEN cDNA A930031H19 gene	ncRNA
E17HC_Atoh1_1_bam_peak_220	chr1	155790111	155790890	+	378	NA	intron (NM_001024945, intron 6 of 11)	intron (NM_001024945, intron 6 of 11)	22399	NM_001024945	104009	Mm.27035	NM_023268	ENSMUSG00000033684	Qsox1	1300003H02Rik|QSOX|Qscn6|SOx|b2b2673Clo	quiescin Q6 sulfhydryl oxidase 1	protein-coding
E17HC_Atoh1_1_bam_peak_3621	chr9	50451802	50452651	+	378	NA	Intergenic	Intergenic	-42299	NM_029639	76509	Mm.29959	NM_029639	ENSMUSG00000032068	Plet1	0610037B23Rik|1600029D21Rik|AA407923|AU043048	placenta expressed transcript 1	protein-coding
E17HC_Atoh1_1_bam_peak_189	chr1	134062321	134063873	+	361	NA	Intergenic	Intergenic	16058	NM_007570	12227	Mm.392646	NM_007570	ENSMUSG00000020423	Btg2	AA959598|APRO1|Pc3|TIS21	B cell translocation gene 2, anti-proliferative	protein-coding
E17HC_Atoh1_1_bam_peak_834	chr12	76388738	76389442	+	352	NA	TTS (NM_178744)	TTS (NM_178744)	-15086	NM_001002012	15512	Mm.296181	NM_008301	ENSMUSG00000059970	Hspa2	70kDa|HSP70.2|HSP70A2|Hsp70-2	heat shock protein 2	protein-coding
E17HC_Atoh1_1_bam_peak_3058	chr6	138872410	138873395	+	352	NA	Intergenic	Intergenic	-214448	NM_015777	50540	Mm.84043	NM_015777	ENSMUSG00000046717	Igbp1b	alpha4-b	immunoglobulin (CD79A) binding protein 1b	protein-coding
E17HC_Atoh1_1_bam_peak_2195	chr2	178573778	178575059	+	352	NA	Intergenic	Intergenic	143903	NM_198656	381409	Mm.330860	NM_198656	ENSMUSG00000039155	Cdh26	Gm1010	cadherin-like 26	protein-coding
E17HC_Atoh1_1_bam_peak_1640	chr17	56327565	56328737	+	326	NA	intron (NM_001357909, intron 1 of 21)	intron (NM_001357909, intron 1 of 21)	2101	NM_001357909	193796	Mm.45047	NM_172132	ENSMUSG00000024201	Kdm4b	4732474L06Rik|Jmjd2b	lysine (K)-specific demethylase 4B	protein-coding
E17HC_Atoh1_1_bam_peak_3647	chr9	59197398	59198371	+	326	NA	Intergenic	Intergenic	-93688	NM_028121	72141	Mm.22456	NM_028121	ENSMUSG00000025236	Adpgk	2610017G09Rik|Adp-gk|C77577	ADP-dependent glucokinase	protein-coding
E17HC_Atoh1_1_bam_peak_526	chr11	35878051	35879023	+	326	NA	intron (NM_170779, intron 9 of 22)	intron (NM_170779, intron 9 of 22)	-44009	NM_025936	104458	Mm.284906	NM_025936	ENSMUSG00000018848	Rars	2610011N19Rik|2610037E21Rik|AL033339|AW985894	arginyl-tRNA synthetase	protein-coding
E17HC_Atoh1_1_bam_peak_3610	chr9	44396819	44397752	+	326	NA	promoter-TSS (NM_008063)	promoter-TSS (NM_008063)	190	NM_001357730	14385	Mm.30087	NM_008063	ENSMUSG00000032114	Slc37a4	100043178|G6PT|G6pt1|GSD-1b|mG6PT	solute carrier family 37 (glucose-6-phosphate transporter), member 4	protein-coding
E17HC_Atoh1_1_bam_peak_2591	chr4	140069688	140070659	+	326	NA	intron (NM_198610, intron 3 of 9)	intron (NM_198610, intron 3 of 9)	-72700	NR_153821	102636673	Mm.449180	NR_153821		Gm13029	Gm33676	predicted gene 13029	ncRNA
E17HC_Atoh1_1_bam_peak_110	chr1	78525404	78526629	+	326	NA	intron (NM_026713, intron 4 of 6)	intron (NM_026713, intron 4 of 6)	14956	NM_026713	68393	Mm.41325	NM_026713	ENSMUSG00000012187	Mogat1	0610030A14Rik|1110064N14Rik|Dgat2l|Dgat2l1|MGAT1|WI1-2612I11.1|mDC2	monoacylglycerol O-acyltransferase 1	protein-coding
E17HC_Atoh1_1_bam_peak_880	chr12	98720787	98721543	+	326	NA	intron (NM_001146199, intron 2 of 18)	intron (NM_001146199, intron 2 of 18)	13480	NM_011877	24000	Mm.4420	NM_011877	ENSMUSG00000021009	Ptpn21	PTPD1|PTPRL10	protein tyrosine phosphatase, non-receptor type 21	protein-coding
E17HC_Atoh1_1_bam_peak_1247	chr15	39187703	39188588	+	326	NA	Intergenic	Intergenic	-10141	NM_001256383	116838	Mm.309296	NM_053271	ENSMUSG00000037386	Rims2	2810036I15Rik|AW048769|RIM2|Rab3ip2|Rim2(+40A)|Rim2(+44A)|Rim2(+4A)|Serg2|Syt3-rs|mKIAA0751	regulating synaptic membrane exocytosis 2	protein-coding
E17HC_Atoh1_1_bam_peak_744	chr11	116921937	116922805	+	326	NA	intron (NM_172948, intron 1 of 16)	intron (NM_172948, intron 1 of 16)	3508	NM_172948	268510	Mm.35141	NM_172948	ENSMUSG00000043857	Mgat5b	C330018B01|GnT-IX|mGnTVB	mannoside acetylglucosaminyltransferase 5, isoenzyme B	protein-coding
E17HC_Atoh1_1_bam_peak_1310	chr15	79696896	79697979	+	326	NA	intron (NM_013818, intron 2 of 11)	intron (NM_013818, intron 2 of 11)	6541	NM_013818	14904	Mm.19080	NM_013818	ENSMUSG00000042535	Gtpbp1	AL022987|AW045683|C85212|GP-1|Gtpbp	GTP binding protein 1	protein-coding
E17HC_Atoh1_1_bam_peak_1316	chr15	81102715	81103933	+	326	NA	intron (NM_001082536, intron 2 of 13)	intron (NM_001082536, intron 2 of 13)	1723	NM_153049	223701	Mm.439814	NM_153049	ENSMUSG00000042292	Mrtfa	AMKL|Bsac|Mal|Mkl1|Mrtf-A	myocardin related transcription factor A	protein-coding
E17HC_Atoh1_1_bam_peak_2052	chr2	105375797	105376883	+	326	NA	intron (NM_028747, intron 3 of 3)	MLT1A0|LTR|ERVL-MaLR	22979	NM_009037	19672	Mm.4876	NM_009037	ENSMUSG00000005973	Rcn1	Rcn	reticulocalbin 1	protein-coding
E17HC_Atoh1_1_bam_peak_1102	chr14	21252317	21253060	+	313	NA	intron (NM_134079, intron 6 of 10)	intron (NM_134079, intron 6 of 10)	176536	NM_001243041	11534	Mm.188734	NM_134079	ENSMUSG00000039197	Adk	2310026J05Rik|5033405D03Rik|AI255373|AI987814|Ak	adenosine kinase	protein-coding
E17HC_Atoh1_1_bam_peak_966	chr13	41760264	41761245	+	313	NA	Intergenic	Intergenic	86734	NM_175417	109254	Mm.25195	NM_175417	ENSMUSG00000058022	Adtrp	9530008L14Rik	androgen dependent TFPI regulating protein	protein-coding
E17HC_Atoh1_1_bam_peak_602	chr11	76639327	76640210	+	301	NA	Intergenic	Intergenic	-32702	NM_177182	320522	Mm.131585	NM_177182	ENSMUSG00000044243	Bhlha9	A830053O21Rik|Fingerin	basic helix-loop-helix family, member a9	protein-coding
E17HC_Atoh1_1_bam_peak_338	chr10	41678645	41679603	+	301	NA	intron (NM_001358562, intron 7 of 47)	intron (NM_001358562, intron 7 of 47)	37339	NM_001358562	75973	Mm.228517	NM_029493	ENSMUSG00000075225	Ccdc162	5033413D22Rik|Ccdc162p|Gm29096|Gm61|Gm6976	coiled-coil domain containing 162	protein-coding
E17HC_Atoh1_1_bam_peak_3256	chr7	112389947	112391447	+	301	NA	intron (NM_027587, intron 4 of 9)	intron (NM_027587, intron 4 of 9)	22389	NM_027587	100504195	Mm.291129	NM_027587	ENSMUSG00000038244	Micalcl	4921517J23Rik	MICAL C-terminal like	protein-coding
E17HC_Atoh1_1_bam_peak_1016	chr13	59652453	59653393	+	301	NA	intron (NM_001035122, intron 3 of 9)	intron (NM_001035122, intron 3 of 9)	22861	NM_027307	105348	Mm.171335	NM_027307	ENSMUSG00000021556	Golm1	2310001L02Rik|AW125446|D030064E01Rik|GP73|Golph2|PSEC0257	golgi membrane protein 1	protein-coding
E17HC_Atoh1_1_bam_peak_3365	chr8	28503498	28504527	+	301	NA	Intergenic	(CA)n|Simple_repeat|Simple_repeat	-419159	NR_033590	666422	Mm.484413	NR_033590	ENSMUSG00000110372	Gm8096	EG666422	3-phosphoglycerate dehydrogenase pseudogene	pseudo
E17HC_Atoh1_1_bam_peak_1028	chr13	72815602	72817109	+	301	NA	intron (NR_046196, intron 1 of 3)	intron (NR_046196, intron 1 of 3)	408	NR_046196	78446	Mm.244082	NR_046196	ENSMUSG00000113082	D730050B12Rik	-	RIKEN cDNA D730050B12 gene	ncRNA
E17HC_Atoh1_1_bam_peak_2359	chr3	154766330	154767105	+	290	NA	Intergenic	Intergenic	55584	NM_175176	209601	Mm.331454	NM_175176	ENSMUSG00000078161	Erich3	1700013E18Rik|4922501L14Rik|5031409G23Rik|AI596448|Gm133	glutamate rich 3	protein-coding
E17HC_Atoh1_1_bam_peak_25	chr1	4970722	4971369	+	275	NA	intron (NM_001177795, intron 2 of 5)	intron (NM_001177795, intron 2 of 5)	47689	NM_001290372	58175	Mm.103771	NM_021374	ENSMUSG00000002459	Rgs20	2900073E09Rik|Rgsz1	regulator of G-protein signaling 20	protein-coding
E17HC_Atoh1_1_bam_peak_1946	chr2	29208462	29209279	+	275	NA	intron (NM_133500, intron 2 of 6)	intron (NM_133500, intron 2 of 6)	39229	NM_133501	171171	Mm.442448	NM_133500	ENSMUSG00000035513	Ntng2	2610016D08Rik|Lmnt2	netrin G2	protein-coding
E17HC_Atoh1_1_bam_peak_1069	chr13	103957095	103957862	+	275	NA	Intergenic	L2c|LINE|L2	-36892	NM_001289474	59079	Mm.277354	NM_021563	ENSMUSG00000021709	Erbin	1700028E05Rik|Erbb2ip|mKIAA1225	Erbb2 interacting protein	protein-coding
E17HC_Atoh1_1_bam_peak_108	chr1	77708165	77708972	+	275	NA	Intergenic	Intergenic	-193480	NM_007936	13838	Mm.400747	NM_007936	ENSMUSG00000026235	Epha4	2900005C20Rik|AI385584|Cek8|Hek8|Sek|Sek1|Tyro1|rb	Eph receptor A4	protein-coding
E17HC_Atoh1_1_bam_peak_458	chr10	118120832	118122462	+	275	NA	Intergenic	Intergenic	-20140	NM_010785	17245	Mm.101191	NM_010785	ENSMUSG00000020212	Mdm1	Arrd2|Mdm-1	transformed mouse 3T3 cell double minute 1	protein-coding
E17HC_Atoh1_1_bam_peak_2445	chr4	62582894	62584020	+	275	NA	intron (NM_019492, intron 3 of 19)	CpG	23610	NM_019492	50780	Mm.286753	NM_019492	ENSMUSG00000059810	Rgs3	4930506N09Rik|C2PA-RGS3|C2pa|PDZ-RGS3|RGS3S	regulator of G-protein signaling 3	protein-coding
E17HC_Atoh1_1_bam_peak_3342	chr8	13424879	13425745	+	267	NA	Intergenic	Intergenic	-10147	NM_001143672	272465	Mm.250502	NM_001143671	ENSMUSG00000038457	Tmem255b	Fam70b|Gm687	transmembrane protein 255B	protein-coding
E17HC_Atoh1_1_bam_peak_1098	chr14	18648469	18649671	+	267	NA	intron (NM_001360327, intron 3 of 5)	intron (NM_001360327, intron 3 of 5)	244343	NM_001360328	218793	Mm.23551	NM_144839	ENSMUSG00000058317	Ube2e2	BC016265	ubiquitin-conjugating enzyme E2E 2	protein-coding
E17HC_Atoh1_1_bam_peak_925	chr12	112924121	112925025	+	267	NA	intron (NM_010588, intron 2 of 25)	intron (NM_010588, intron 2 of 25)	-4032	NR_105906	102465567		NR_105906	ENSMUSG00000098338	Mir6941	Gm27923|mmu-mir-6941	microRNA 6941	ncRNA
E17HC_Atoh1_1_bam_peak_853	chr12	83072843	83073624	+	267	NA	intron (NM_015812, intron 12 of 16)	intron (NM_015812, intron 12 of 16)	-134078	NR_046045	74283	Mm.398247	NR_046045	ENSMUSG00000100890	1700085C21Rik	-	RIKEN cDNA 1700085C21 gene	ncRNA
E17HC_Atoh1_1_bam_peak_854	chr12	83251099	83251893	+	267	NA	intron (NM_001267625, intron 8 of 10)	intron (NM_001267625, intron 8 of 10)	236240	NM_058212	70127	Mm.151308	NM_058212	ENSMUSG00000021221	Dpf3	2810403B03Rik|6530402L11Rik|BAF45C|C78788|CERD4|cer-d4	D4, zinc and double PHD fingers, family 3	protein-coding
E17HC_Atoh1_1_bam_peak_1384	chr15	101220812	101222081	+	266	NA	non-coding (NR_045328, exon 3 of 3)	non-coding (NR_045328, exon 3 of 3)	199	NR_045996	105968	Mm.120798	NR_045996	ENSMUSG00000115944	AU021063	-	expressed sequence AU021063	ncRNA
E17HC_Atoh1_1_bam_peak_753	chr11	117986039	117986962	+	251	NA	promoter-TSS (NM_133757)	promoter-TSS (NM_133757)	-357	NM_133757	74451	Mm.28864	NM_133757	ENSMUSG00000017715	Pgs1	2610019F11Rik|4933424M23Rik|SAF	phosphatidylglycerophosphate synthase 1	protein-coding
E17HC_Atoh1_1_bam_peak_828	chr12	73412928	73414001	+	251	NA	Intergenic	Intergenic	-3901	NR_046013	380765	Mm.490476	NR_046013	ENSMUSG00000056359	D830013O20Rik	Gm891	RIKEN cDNA D830013O20 gene	ncRNA
E17HC_Atoh1_1_bam_peak_3319	chr7	143783769	143784563	+	251	NA	intron (NM_175534, intron 1 of 1)	intron (NM_175534, intron 1 of 1)	334	NM_175534	244238	Mm.183561	NM_175534	ENSMUSG00000048965	Mrgpre	C130069N09Rik|Ebrt3|Mgrf|MrgE	MAS-related GPR, member E	protein-coding
E17HC_Atoh1_1_bam_peak_1623	chr17	46552942	46553613	+	251	NA	TTS (NR_105942)	TTS (NR_105942)	612	NR_105942	102466778		NR_105942	ENSMUSG00000106514	Mir6976	mmu-mir-6976	microRNA 6976	ncRNA
E17HC_Atoh1_1_bam_peak_1320	chr15	81810716	81811663	+	251	NA	promoter-TSS (NM_017376)	promoter-TSS (NM_017376)	-225	NM_017376	21685	Mm.270278	NM_017376	ENSMUSG00000022389	Tef	2310028D20Rik	thyrotroph embryonic factor	protein-coding
E17HC_Atoh1_1_bam_peak_1162	chr14	62425126	62425992	+	251	NA	intron (NM_172810, intron 4 of 16)	intron (NM_172810, intron 4 of 16)	30730	NM_172810	239134	Mm.236557	NM_172810	ENSMUSG00000021933	Gucy1b2	B930025B03|GC-SB2	guanylate cyclase 1, soluble, beta 2	protein-coding
E17HC_Atoh1_1_bam_peak_1546	chr17	15380668	15382076	+	251	NA	Intergenic	Intergenic	-5549	NM_007865	13388	Mm.4875	NM_007865	ENSMUSG00000014773	Dll1	Delta1	delta like canonical Notch ligand 1	protein-coding
E17HC_Atoh1_1_bam_peak_3170	chr7	63986311	63987444	+	251	NA	Intergenic	Intergenic	-47962	NM_021366	50794	Mm.240473	NM_021366	ENSMUSG00000052040	Klf13	0610043C13Rik|9430029L20Rik|Bteb3|FKLF-2|FKLF2|NSLP1|RFLAT-1|RFLAT1	Kruppel-like factor 13	protein-coding
E17HC_Atoh1_1_bam_peak_1592	chr17	31090746	31091662	+	251	NA	intron (NM_009593, intron 2 of 14)	intron (NM_009593, intron 2 of 14)	33510	NM_009593	11307	Mm.15691	NM_009593	ENSMUSG00000024030	Abcg1	AW413978|Abc8|White	ATP binding cassette subfamily G member 1	protein-coding
E17HC_Atoh1_1_bam_peak_2273	chr3	79518470	79519482	+	251	NA	intron (NM_001162999, intron 1 of 16)	PB1D10|SINE|Alu	48703	NM_001162999	329679	Mm.244005	NM_001162999	ENSMUSG00000061175	Fnip2	D630023B12Rik|mKIAA1450	folliculin interacting protein 2	protein-coding
E17HC_Atoh1_1_bam_peak_2643	chr4	154833053	154834640	+	251	NA	Intergenic	Intergenic	-3570	NM_172878	242800	Mm.72944	NM_172878	ENSMUSG00000046637	Ttc34	4932418L02|B230396O12Rik	tetratricopeptide repeat domain 34	protein-coding
E17HC_Atoh1_1_bam_peak_849	chr12	81856752	81857604	+	251	NA	Intergenic	Intergenic	-2852	NM_018814	54604	Mm.86584	NM_018814	ENSMUSG00000021140	Pcnx	2900024E21Rik|3526401J03Rik|AF096286|AI327143|AI413187|Pcnx1|Pcnxl1	pecanex homolog	protein-coding
E17HC_Atoh1_1_bam_peak_2957	chr6	72254111	72255404	+	251	NA	Intergenic	Intergenic	-19180	NM_153778	71093	Mm.87449	NM_153778	ENSMUSG00000037621	Atoh8	4933425C05Rik|Hath6|Math6|bHLHa21|okadin	atonal bHLH transcription factor 8	protein-coding
E17HC_Atoh1_1_bam_peak_181	chr1	133079804	133080527	+	251	NA	intron (NM_001099276, intron 11 of 32)	intron (NM_001099276, intron 11 of 32)	34153	NM_001099276	240752	Mm.387308	NM_001099276	ENSMUSG00000026447	Pik3c2b	C330011J12Rik|Gm199|PI3K-C2beta|PI3KC2beta	phosphatidylinositol-4-phosphate 3-kinase catalytic subunit type 2 beta	protein-coding
E17HC_Atoh1_1_bam_peak_375	chr10	77129759	77130815	+	251	NA	intron (NM_009929, intron 2 of 41)	intron (NM_009929, intron 2 of 41)	-16582	NM_001109991	12822	Mm.4352	NM_009929	ENSMUSG00000001435	Col18a1	-	collagen, type XVIII, alpha 1	protein-coding
E17HC_Atoh1_1_bam_peak_2953	chr6	71694741	71695508	+	251	NA	Intergenic	Intergenic	-12557	NM_178608	52250	Mm.146332	NM_178608	ENSMUSG00000052852	Reep1	D6Ertd253e	receptor accessory protein 1	protein-coding
E17HC_Atoh1_1_bam_peak_2133	chr2	153491741	153493561	+	244	NA	intron (NM_001134300, intron 1 of 10)	CpG	37320	NM_001134300	329540	Mm.50600	NM_001001986	ENSMUSG00000061411	Nol4l	4931410H15|8430427H17Rik|AI429157|Gm1636	nucleolar protein 4-like	protein-coding
E17HC_Atoh1_1_bam_peak_193	chr1	134098428	134099428	+	244	NA	Intergenic	Intergenic	-12314	NM_001284524	71884	Mm.328268	NM_027979	ENSMUSG00000026450	Chit1	2300002L19Rik	chitinase 1 (chitotriosidase)	protein-coding
E17HC_Atoh1_1_bam_peak_1064	chr13	100962763	100963459	+	244	NA	Intergenic	Intergenic	-129684	NM_022885	69048	Mm.402215	NM_022885	ENSMUSG00000021629	Slc30a5	1810010K08Rik|AF233321|ZNT5|ZTL1|ZnT-5|Zntl1	solute carrier family 30 (zinc transporter), member 5	protein-coding
E17HC_Atoh1_1_bam_peak_1824	chr19	10261217	10261742	+	244	NA	intron (NM_198114, intron 8 of 19)	intron (NM_198114, intron 8 of 19)	-20731	NM_001033481	225908	Mm.329716	NM_001033481	ENSMUSG00000036098	Myrf	6030439E18|Gm1804|Gm98|Mrf	myelin regulatory factor	protein-coding
E17HC_Atoh1_1_bam_peak_3374	chr8	36009118	36010111	+	244	NA	Intergenic	Intergenic	-85214	NM_172911	244418	Mm.244971	NM_172911	ENSMUSG00000050271	Prag1	9830148H23|D8Ertd82e|NACK|Sgk223|mFLJ00269	PEAK1 related kinase activating pseudokinase 1	protein-coding
E17HC_Atoh1_1_bam_peak_1508	chr16	94931379	94932422	+	244	NA	intron (NM_001025585, intron 2 of 2)	intron (NM_001025585, intron 2 of 2)	65796	NM_001025584	16522	Mm.328720	NM_010606	ENSMUSG00000043301	Kcnj6	BIR1|GIRK2|KATP2|KCNJ7|Kir3.2|weaver|wv	potassium inwardly-rectifying channel, subfamily J, member 6	protein-coding
E17HC_Atoh1_1_bam_peak_2901	chr6	12117811	12118324	+	244	NA	Intergenic	Intergenic	-8487	NR_003631	625347	Mm.389084	NM_001039041	ENSMUSG00000057223	Gm6578	EG625347	mitochondrial ribosomal protein L32 pseudogene	pseudo
E17HC_Atoh1_1_bam_peak_2570	chr4	134430348	134431050	+	244	NA	Intergenic	Intergenic	19472	NR_045800	69409	Mm.226215	NR_045800	ENSMUSG00000087343	1700021N21Rik	-	RIKEN cDNA 1700021N21 gene	ncRNA
E17HC_Atoh1_1_bam_peak_1595	chr17	31594493	31595442	+	244	NA	intron (NR_027493, intron 6 of 11)	intron (NR_027493, intron 6 of 11)	30194	NR_027493	18771	Mm.259295	NM_016670	ENSMUSG00000006705	Pknox1	D17Wsu76e|PREP1	Pbx/knotted 1 homeobox	protein-coding
E17HC_Atoh1_1_bam_peak_693	chr11	106012456	106013653	+	244	NA	intron (NM_001037712, intron 2 of 12)	intron (NM_001037712, intron 2 of 12)	4906	NM_001037712	192775	Mm.343850	NM_001037712	ENSMUSG00000001901	Kcnh6	m-erg2	potassium voltage-gated channel, subfamily H (eag-related), member 6	protein-coding
E17HC_Atoh1_1_bam_peak_3666	chr9	65109105	65110164	+	226	NA	intron (NM_020043, intron 1 of 19)	intron (NM_020043, intron 1 of 19)	8148	NM_020043	56741	Mm.209041	NM_020043	ENSMUSG00000032816	Igdcc4	DDM36|Nope	immunoglobulin superfamily, DCC subclass, member 4	protein-coding
E17HC_Atoh1_1_bam_peak_3116	chr7	30314596	30315395	+	226	NA	TTS (NM_198027)	TTS (NM_198027)	179	NM_001290565	233066	Mm.227325	NM_153577	ENSMUSG00000019737	Syne4	0610012K07Rik|AI428936|KASH4|Nesp4	spectrin repeat containing, nuclear envelope family member 4	protein-coding
E17HC_Atoh1_1_bam_peak_926	chr12	112946115	112947484	+	226	NA	Intergenic	Intergenic	-4657	NM_001316724	66174	Mm.7070	NM_025399	ENSMUSG00000002804	Nudt14	1110030M18Rik|UGPPase	nudix (nucleoside diphosphate linked moiety X)-type motif 14	protein-coding
E17HC_Atoh1_1_bam_peak_1343	chr15	86362345	86363113	+	226	NA	intron (NM_001358062, intron 6 of 9)	intron (NM_001358062, intron 6 of 9)	85054	NM_001358062	223754	Mm.28904	NM_145476	ENSMUSG00000051864	Tbc1d22a	BC023106|D15Ertd781e	TBC1 domain family, member 22a	protein-coding
E17HC_Atoh1_1_bam_peak_2732	chr5	80852185	80852739	+	226	NA	Intergenic	Intergenic	-168109	NM_001347367	319387	Mm.273631	NM_198702	ENSMUSG00000037605	Adgrl3	5430402I23Rik|CIRL-3|D130075K09Rik|Gm1379|LEC3|Lphn3|mKIAA0768	adhesion G protein-coupled receptor L3	protein-coding
E17HC_Atoh1_1_bam_peak_2829	chr5	128451723	128452640	+	226	NA	Intergenic	Intergenic	-19104	NM_172885	243274	Mm.447698	NM_172885	ENSMUSG00000034310	Tmem132d	C630028F04Rik	transmembrane protein 132D	protein-coding
E17HC_Atoh1_1_bam_peak_3364	chr8	27204005	27205122	+	226	NA	Intergenic	Intergenic	-2016	NM_029674	76615	Mm.272794	NM_029674	ENSMUSG00000039720	Got1l1	1700083M11Rik	glutamic-oxaloacetic transaminase 1-like 1	protein-coding
E17HC_Atoh1_1_bam_peak_32	chr1	13848444	13849547	+	226	NA	Intergenic	Intergenic	-62066	NR_004447	433273	Mm.304088	NR_004447	ENSMUSG00000097711	Gm5523	EG433273	glyceraldehyde-3-phosphate dehydrogenase pseudogene	pseudo
E17HC_Atoh1_1_bam_peak_674	chr11	99985210	99986642	+	226	NA	exon (NM_001256057, exon 1 of 1)	exon (NM_001256057, exon 1 of 1)	667	NM_001256057	100504183	Mm.426560	NM_001256057	ENSMUSG00000078253	Krtap16-1	Gm11570	keratin associated protein 16-1	protein-coding
E17HC_Atoh1_1_bam_peak_314	chr10	18463084	18464178	+	226	NA	intron (NM_173390, intron 1 of 6)	intron (NM_173390, intron 1 of 6)	-6350	NM_001163592	215819	Mm.297971	NM_173390	ENSMUSG00000039835	Nhsl1	5730409E15Rik|A630035H13Rik|A730096F01|BC013565|D10Bwg0940e|mKIAA1357	NHS-like 1	protein-coding
E17HC_Atoh1_1_bam_peak_1690	chr18	30766485	30767213	+	226	NA	Intergenic	Intergenic	493984	NR_151699	225326	Mm.194127	NM_181414	ENSMUSG00000033628	Pik3c3	5330434F23Rik|Vps34	phosphatidylinositol 3-kinase catalytic subunit type 3	protein-coding
E17HC_Atoh1_1_bam_peak_1273	chr15	64117416	64118059	+	225	NA	intron (NM_010026, intron 25 of 30)	intron (NM_010026, intron 25 of 30)	-57289	NM_001360036	223601	Mm.246108	NM_144846	ENSMUSG00000022378	Fam49b	0910001A06Rik|AW122079	family with sequence similarity 49, member B	protein-coding
E17HC_Atoh1_1_bam_peak_241	chr1	167013265	167014068	+	222	NA	intron (NM_001160261, intron 1 of 2)	intron (NM_001160261, intron 1 of 2)	12249	NM_175461	226610	Mm.389217	NM_175461	ENSMUSG00000060568	Fam78b	C030014K22Rik|C030020L09Rik	family with sequence similarity 78, member B	protein-coding
E17HC_Atoh1_1_bam_peak_3688	chr9	72834141	72834633	+	222	NA	intron (NM_175485, intron 2 of 19)	intron (NM_175485, intron 2 of 19)	27113	NM_175485	235472	Mm.31696	NM_175485	ENSMUSG00000036030	Prtg	A230098A12Rik|Igdcc5	protogenin	protein-coding
E17HC_Atoh1_1_bam_peak_2059	chr2	112265501	112266494	+	222	NA	promoter-TSS (NM_133649)	promoter-TSS (NM_133649)	-317	NM_001362700	107723	Mm.491155	NM_133648	ENSMUSG00000027130	Slc12a6	9530023I19Rik|KCC3|gaxp	solute carrier family 12, member 6	protein-coding
E17HC_Atoh1_1_bam_peak_280	chr1	183118065	183118886	+	222	NA	intron (NM_026866, intron 4 of 9)	intron (NM_026866, intron 4 of 9)	29082	NM_001278220	68897	Mm.327216	NM_026866	ENSMUSG00000030768	Disp1	1190008H24Rik|DispA	dispatched RND transporter family member 1	protein-coding
E17HC_Atoh1_1_bam_peak_3701	chr9	94659324	94660357	+	222	NA	Intergenic	Intergenic	-10052	NM_177909	331004	Mm.326125	NM_177909	ENSMUSG00000031129	Slc9a9	5730527A11Rik|9930105B05|AI854429|Nhe9	solute carrier family 9 (sodium/hydrogen exchanger), member 9	protein-coding
E17HC_Atoh1_1_bam_peak_2315	chr3	105714007	105714828	+	222	NA	intron (NM_001163356, intron 1 of 1)	intron (NM_001163356, intron 1 of 1)	8959	NM_001163356	109050	Mm.212591	NM_175398	ENSMUSG00000048458	Inka2	6530418L21Rik|Fam212b	inka box actin regulator 2	protein-coding
E17HC_Atoh1_1_bam_peak_2443	chr4	59655277	59656296	+	222	NA	intron (NM_001015681, intron 1 of 3)	intron (NM_001015681, intron 1 of 3)	29575	NM_001015681	230259	Mm.45688	NM_153158	ENSMUSG00000045071	E130308A19Rik	-	RIKEN cDNA E130308A19 gene	protein-coding
E17HC_Atoh1_1_bam_peak_2488	chr4	105131535	105132383	+	205	NA	Intergenic	L2|LINE|L2	-22061	NM_001356568	108079	Mm.48638	NM_178143	ENSMUSG00000028518	Prkaa2	2310008I11Rik|A830082D05|AMPKalpha2	protein kinase, AMP-activated, alpha 2 catalytic subunit	protein-coding
E17HC_Atoh1_1_bam_peak_354	chr10	60797829	60798514	+	205	NA	intron (NM_001359273, intron 1 of 15)	intron (NM_001359273, intron 1 of 15)	33410	NM_001359273	107449	Mm.290433	NM_029770	ENSMUSG00000020099	Unc5b	6330415E02Rik|A630020F16|D10Bwg0792e|Unc5h2	unc-5 netrin receptor B	protein-coding
E17HC_Atoh1_1_bam_peak_485	chr11	3515482	3516125	+	202	NA	intron (NM_053267, intron 1 of 4)	intron (NM_053267, intron 1 of 4)	1119	NM_053267	114679	Mm.34046	NM_053267	ENSMUSG00000075702	Selenom	1500040L08Rik|A230103K18|Selm|Sepm	selenoprotein M	protein-coding
E17HC_Atoh1_1_bam_peak_1326	chr15	83126282	83127294	+	202	NA	3' UTR (NM_001347082, exon 8 of 8)	3' UTR (NM_001347082, exon 8 of 8)	-3987	NM_001358061	74778	Mm.30056	NM_029101	ENSMUSG00000018040	Rrp7a	1110014J01Rik|AA408146|Kheg1	ribosomal RNA processing 7 homolog A (S. cerevisiae)	protein-coding
E17HC_Atoh1_1_bam_peak_542	chr11	50457228	50457916	+	202	NA	Intergenic	Intergenic	-26447	NM_172557	216724	Mm.390400	NM_172557	ENSMUSG00000020375	Rufy1	3000002E04Rik|Rabip4|ZFYVE12	RUN and FYVE domain containing 1	protein-coding
E17HC_Atoh1_1_bam_peak_1277	chr15	66402079	66402903	+	202	NA	intron (NM_019457, intron 10 of 11)	Lx5b|LINE|L1	98419	NM_019457	54562	Mm.244890	NM_019457	ENSMUSG00000022375	Lrrc6	LRTP	leucine rich repeat containing 6 (testis)	protein-coding
E17HC_Atoh1_1_bam_peak_2120	chr2	151973099	151974387	+	202	NA	promoter-TSS (NM_001289151)	promoter-TSS (NM_001289151)	238	NM_028666	73847	Mm.272444	NM_028666	ENSMUSG00000027459	Fam110a	1700008J10Rik|5430432M24Rik|AI747080	family with sequence similarity 110, member A	protein-coding
E17HC_Atoh1_1_bam_peak_2807	chr5	122510196	122511331	+	202	NA	Intergenic	Intergenic	-8538	NM_001110140	11938	Mm.227583	NM_009722	ENSMUSG00000029467	Atp2a2	9530097L16Rik|D5Wsu150e|SERCA2|SERCA2B|Serca2a|mKIAA4195	ATPase, Ca++ transporting, cardiac muscle, slow twitch 2	protein-coding
E17HC_Atoh1_1_bam_peak_1047	chr13	94178485	94179176	+	202	NA	intron (NM_172589, intron 3 of 3)	intron (NM_172589, intron 3 of 3)	106451	NM_029153	107767	Mm.201455	NM_029153	ENSMUSG00000021687	Scamp1	4930505M11Rik|AI415563|AW122395	secretory carrier membrane protein 1	protein-coding
E17HC_Atoh1_1_bam_peak_946	chr13	28718106	28719424	+	202	NA	intron (NR_045053, intron 3 of 8)	intron (NR_045053, intron 3 of 8)	-7892	NR_105787	102466635		NR_105787	ENSMUSG00000099158	Mir6368	Gm27800|mmu-mir-6368	microRNA 6368	ncRNA
E17HC_Atoh1_1_bam_peak_316	chr10	18505632	18507513	+	202	NA	intron (NM_173390, intron 3 of 6)	intron (NM_173390, intron 3 of 6)	36591	NM_001163592	215819	Mm.297971	NM_173390	ENSMUSG00000039835	Nhsl1	5730409E15Rik|A630035H13Rik|A730096F01|BC013565|D10Bwg0940e|mKIAA1357	NHS-like 1	protein-coding
E17HC_Atoh1_1_bam_peak_1106	chr14	22354177	22355447	+	202	NA	intron (NM_028275, intron 2 of 6)	intron (NM_028275, intron 2 of 6)	187986	NR_046307	74896	Mm.444661	NR_046307	ENSMUSG00000114412	4930405A10Rik	4930456G20Rik	RIKEN cDNA 4930405A10 gene	ncRNA
E17HC_Atoh1_1_bam_peak_875	chr12	88859616	88860172	+	202	NA	intron (NM_001198587, intron 3 of 19)	intron (NM_001198587, intron 3 of 19)	65390	NM_001198587	18191	Mm.425766	NM_172544	ENSMUSG00000066392	Nrxn3	-	neurexin III	protein-coding
E17HC_Atoh1_1_bam_peak_1472	chr16	44530139	44531172	+	202	NA	intron (NM_172506, intron 1 of 18)	intron (NM_172506, intron 1 of 18)	27474	NR_037242	100526478		NR_037242	ENSMUSG00000093046	Mir3081	mir-3081|mmu-mir-3081	microRNA 3081	ncRNA
E17HC_Atoh1_1_bam_peak_2608	chr4	148871940	148873206	+	202	NA	intron (NM_027195, intron 2 of 15)	intron (NM_027195, intron 2 of 15)	-16774	NR_161310	69743	Mm.233879	NM_027195	ENSMUSG00000028977	Casz1	2410019P08Rik|AV096627|BC040081|Cst|D4Ertd432e	castor zinc finger 1	protein-coding
E17HC_Atoh1_1_bam_peak_811	chr12	45527502	45528154	+	202	NA	Intergenic	Intergenic	-453345	NM_144552	217517	Mm.285400	NM_144552	ENSMUSG00000046314	Stxbp6	BC024598|C85317	syntaxin binding protein 6 (amisyn)	protein-coding
E17HC_Atoh1_1_bam_peak_2032	chr2	84867920	84868933	+	202	NA	Intergenic	Intergenic	18266	NM_199223	269295	Mm.86447	NM_199223	ENSMUSG00000050896	Rtn4rl2	Ngr2|Ngrh1|Ngrl3	reticulon 4 receptor-like 2	protein-coding
E17HC_Atoh1_1_bam_peak_2186	chr2	170591685	170592779	+	202	NA	intron (NR_027825, intron 1 of 1)	intron (NR_027825, intron 1 of 1)	9785	NR_027825	67637	Mm.158163	NM_026287	ENSMUSG00000043583	4930470P17Rik	-	RIKEN cDNA 4930470P17 gene	ncRNA
E17HC_Atoh1_1_bam_peak_1368	chr15	98074703	98075366	+	202	NA	intron (NM_144851, intron 6 of 17)	intron (NM_144851, intron 6 of 17)	-17555	NM_001163488	18642	Mm.272582	NM_021514	ENSMUSG00000033065	Pfkm	AI131669|ATP-PFK|PFK-A|PFK-M|Pfk-4|Pfk4|Pfka|Pfkx	phosphofructokinase, muscle	protein-coding
E17HC_Atoh1_1_bam_peak_372	chr10	75055623	75056758	+	202	NA	Intergenic	Intergenic	-4706	NM_001081412	110279	Mm.333722	NM_001081412	ENSMUSG00000009681	Bcr	5133400C09Rik|AI561783|AI853148|mKIAA3017	breakpoint cluster region	protein-coding
E17HC_Atoh1_1_bam_peak_714	chr11	113650878	113652007	+	200	NA	intron (NM_013581, intron 1 of 13)	intron (NM_013581, intron 1 of 13)	-1350	NM_001362943	69806	Mm.341021	NM_027216	ENSMUSG00000041654	Slc39a11	1810074D23Rik|ZIP-11	solute carrier family 39 (metal ion transporter), member 11	protein-coding
E17HC_Atoh1_1_bam_peak_473	chr10	127509092	127510249	+	200	NA	TTS (NM_177707)	TTS (NM_177707)	-5269	NM_001098789	407790	Mm.336856	NM_001098789	ENSMUSG00000040280	Ndufa4l2	BC064011	Ndufa4, mitochondrial complex associated like 2	protein-coding
E17HC_Atoh1_1_bam_peak_2116	chr2	146362772	146363990	+	200	NA	intron (NM_001033348, intron 24 of 40)	intron (NM_001033348, intron 24 of 40)	104095	NR_040619	77806	Mm.392819	NR_040619	ENSMUSG00000085958	A930019D19Rik	-	RIKEN cDNA A930019D19 gene	ncRNA
E17HC_Atoh1_1_bam_peak_191	chr1	134092731	134093800	+	200	NA	Intergenic	Intergenic	-14110	NM_007570	12227	Mm.392646	NM_007570	ENSMUSG00000020423	Btg2	AA959598|APRO1|Pc3|TIS21	B cell translocation gene 2, anti-proliferative	protein-coding
E17HC_Atoh1_1_bam_peak_2744	chr5	102245849	102246430	+	200	NA	Intergenic	Intergenic	-176218	NM_172882	72145	Mm.332522	NM_172882	ENSMUSG00000043940	Wdfy3	2610509D04Rik|ALFY|AW319683|B930017C24|BWF1|Bchs|D5Ertd66e|Ggtb3|ZFYVE25|mKIAA0993	WD repeat and FYVE domain containing 3	protein-coding
E17HC_Atoh1_1_bam_peak_3523	chr8	120520857	120521752	+	200	NA	intron (NM_198671, intron 1 of 15)	intron (NM_198671, intron 1 of 15)	-14553	NM_001145897	382034	Mm.334856	NM_198671	ENSMUSG00000031822	Gse1	2210013I18Rik|mKIAA0182	genetic suppressor element 1, coiled-coil protein	protein-coding
E17HC_Atoh1_1_bam_peak_197	chr1	134667070	134667740	+	200	NA	intron (NM_009307, intron 2 of 9)	intron (NM_009307, intron 2 of 9)	20793	NM_009307	20980	Mm.5102	NM_009307	ENSMUSG00000026452	Syt2	IP4BP|R74640|mKIAA4194|sytII	synaptotagmin II	protein-coding
E17HC_Atoh1_1_bam_peak_183	chr1	133182435	133182930	+	183	NA	Intergenic	Intergenic	51516	NM_133819	108954	Mm.293628	NM_133819	ENSMUSG00000046062	Ppp1r15b	1810033K10Rik|AI606441|C530022L24Rik|CReP	protein phosphatase 1, regulatory subunit 15B	protein-coding
E17HC_Atoh1_1_bam_peak_2715	chr5	66069265	66070066	+	178	NA	intron (NM_178446, intron 2 of 6)	intron (NM_178446, intron 2 of 6)	28514	NM_139065	245945	Mm.36863	NM_139065	ENSMUSG00000070780	Rbm47	9530077J19Rik	RNA binding motif protein 47	protein-coding
E17HC_Atoh1_1_bam_peak_410	chr10	84245788	84246516	+	178	NA	Intergenic	Intergenic	-145455	NR_152790	102637349	Mm.402869	NR_152790	ENSMUSG00000111049	Gm34184	-	predicted gene, 34184	ncRNA
E17HC_Atoh1_1_bam_peak_732	chr11	115708713	115709325	+	178	NA	promoter-TSS (NM_008163)	promoter-TSS (NM_008163)	-422	NM_008163	14784	Mm.439649	NM_008163	ENSMUSG00000059923	Grb2	AA408164|Ash	growth factor receptor bound protein 2	protein-coding
E17HC_Atoh1_1_bam_peak_3639	chr9	57456726	57457447	+	178	NA	intron (NM_001301635, intron 1 of 5)	intron (NM_001301635, intron 1 of 5)	10974	NM_001301635	56807	Mm.102278	NM_020270	ENSMUSG00000040722	Scamp5	Sc5	secretory carrier membrane protein 5	protein-coding
E17HC_Atoh1_1_bam_peak_2430	chr4	52526152	52527067	+	178	NA	Intergenic	Intergenic	-69665	NM_026652	68274	Mm.85045	NM_026652	ENSMUSG00000028314	Toporsl	4930547C10Rik	topoisomerase I binding, arginine/serine-rich like	protein-coding
E17HC_Atoh1_1_bam_peak_2459	chr4	81960721	81961710	+	178	NA	Intergenic	Intergenic	-104165	NR_040659	545641	Mm.216028	NR_040659	ENSMUSG00000085022	Gm5860	EG545641	predicted gene 5860	ncRNA
E17HC_Atoh1_1_bam_peak_3382	chr8	42973581	42974407	+	178	NA	Intergenic	Intergenic	167492	NM_177742	244448	Mm.64542	NM_177742	ENSMUSG00000031651	Triml1	4933403D14|BC050188	tripartite motif family-like 1	protein-coding
E17HC_Atoh1_1_bam_peak_1790	chr18	81023016	81023775	+	178	NA	Intergenic	Intergenic	-36374	NM_001369133	20689	Mm.215917	NM_178280	ENSMUSG00000024565	Sall3	B130022O04Rik|Msal|Msal-1|Sal|Salt|Spalt	spalt like transcription factor 3	protein-coding
E17HC_Atoh1_1_bam_peak_3196	chr7	79302999	79304061	+	178	NA	intron (NM_018811, intron 3 of 10)	intron (NM_018811, intron 3 of 10)	30264	NM_018811	54608	Mm.365490	NM_018811	ENSMUSG00000039202	Abhd2	2210009N18Rik|LABH2|Labh-2	abhydrolase domain containing 2	protein-coding
E17HC_Atoh1_1_bam_peak_3334	chr8	12720226	12721098	+	178	NA	Intergenic	Intergenic	-1535	NR_033546	100038554	Mm.367723	NR_033546	ENSMUSG00000074469	Gm15348	-	predicted gene 15348	ncRNA
E17HC_Atoh1_1_bam_peak_952	chr13	30454997	30455898	+	178	NA	Intergenic	Intergenic	89869	NM_025710	66694	Mm.181933	NM_025710	ENSMUSG00000038462	Uqcrfs1	4430402G14Rik|AI875505	ubiquinol-cytochrome c reductase, Rieske iron-sulfur polypeptide 1	protein-coding
E17HC_Atoh1_1_bam_peak_2857	chr5	136869547	136870277	+	178	NA	intron (NM_024474, intron 1 of 12)	intron (NM_024474, intron 1 of 12)	13303	NM_024474	140709	Mm.295020	NM_024474	ENSMUSG00000004415	Col26a1	9430032K24Rik|BC002218|Col26a|Emid2|Emu2	collagen, type XXVI, alpha 1	protein-coding
E17HC_Atoh1_1_bam_peak_3020	chr6	113508270	113509359	+	178	NA	Intergenic	Intergenic	-6883	NM_001289699	210673	Mm.133060	NM_172487	ENSMUSG00000045009	Prrt3	6330505P20|B230206N24Rik	proline-rich transmembrane protein 3	protein-coding
E17HC_Atoh1_1_bam_peak_171	chr1	132375196	132375954	+	178	NA	intron (NM_178874, intron 2 of 4)	intron (NM_178874, intron 2 of 4)	-7627	NM_001311108	68875	Mm.273785	NM_178874	ENSMUSG00000042066	Tmcc2	1110063G11Rik	transmembrane and coiled-coil domains 2	protein-coding
E17HC_Atoh1_1_bam_peak_1200	chr14	97855166	97855769	+	178	NA	intron (NM_001038610, intron 6 of 10)	intron (NM_001038610, intron 6 of 10)	314298	NM_007826	13134	Mm.320593	NM_007826	ENSMUSG00000055639	Dach1	Dac|Dach	dachshund family transcription factor 1	protein-coding
E17HC_Atoh1_1_bam_peak_1829	chr19	10468873	10469861	+	178	NA	Intergenic	Intergenic	-11920	NM_001111140	278795	Mm.490638	NM_001111140	ENSMUSG00000090291	Lrrc10b	Gm705|SerdinR	leucine rich repeat containing 10B	protein-coding
E17HC_Atoh1_1_bam_peak_1512	chr17	3557240	3557861	+	178	NA	promoter-TSS (NR_045303)	promoter-TSS (NR_045303)	205	NM_146074	224481	Mm.226554	NM_146074	ENSMUSG00000036983	Tfb1m	AI429207|mtTFB1	transcription factor B1, mitochondrial	protein-coding
E17HC_Atoh1_1_bam_peak_1876	chr19	47221691	47223230	+	178	NA	intron (NM_021360, intron 1 of 5)	intron (NM_021360, intron 1 of 5)	-6383	NM_001163480	18011	Mm.313651	NM_021360	ENSMUSG00000006435	Neurl1a	2410129E16Rik|AI450910|AI481072|Neu1|Neur1|Neurl|Neurl1|Nlz|Rnf67	neuralized E3 ubiquitin protein ligase 1A	protein-coding
E17HC_Atoh1_1_bam_peak_3068	chr7	3644336	3645164	+	178	NA	promoter-TSS (NM_146176)	promoter-TSS (NM_146176)	-519	NM_146176	232791	Mm.358731	NM_146176	ENSMUSG00000035632	Cnot3	A930039N10Rik	CCR4-NOT transcription complex, subunit 3	protein-coding
E17HC_Atoh1_1_bam_peak_404	chr10	82863181	82864189	+	178	NA	intron (NM_001042513, intron 2 of 14)	intron (NM_001042513, intron 2 of 14)	-2941	NM_025499	66341	Mm.443284	NM_025499	ENSMUSG00000109864	Eid3	1700027M21Rik|NS4EB	EP300 interacting inhibitor of differentiation 3	protein-coding
E17HC_Atoh1_1_bam_peak_749	chr11	117569426	117570095	+	178	NA	Intergenic	Intergenic	-41487	NR_015489	78403	Mm.212543	NR_015489		2900041M22Rik	-	RIKEN cDNA 2900041M22 gene	ncRNA
E17HC_Atoh1_1_bam_peak_1892	chr19	58052314	58053248	+	178	NA	intron (NM_181415, intron 28 of 28)	intron (NM_181415, intron 28 of 28)	1614	NR_049196	100885835		NR_049196	ENSMUSG00000093757	Mir5623	Gm26068|mir-5623|mmu-mir-5623	microRNA 5623	ncRNA
E17HC_Atoh1_1_bam_peak_3626	chr9	52148271	52149904	+	178	NA	intron (NM_001162921, intron 1 of 5)	intron (NM_001162921, intron 1 of 5)	276	NM_001368810	244871	Mm.295686	NM_001162921	ENSMUSG00000035164	Zc3h12c	A230108E06|C230027N18Rik|mKIAA1726	zinc finger CCCH type containing 12C	protein-coding
E17HC_Atoh1_1_bam_peak_3752	chr9	119939633	119940189	+	178	NA	intron (NM_028735, intron 2 of 28)	ID_B1|SINE|B4	2305	NM_028735	74052	Mm.189573	NM_028735	ENSMUSG00000032514	Ttc21a	4921538N17Rik|AA387572|Thm2	tetratricopeptide repeat domain 21A	protein-coding
E17HC_Atoh1_1_bam_peak_1600	chr17	32450990	32451400	+	178	NA	Intergenic	Intergenic	-1528	NM_177307	320997	Mm.130900	NM_177307	ENSMUSG00000061126	Cyp4f39	4732474A20Rik	cytochrome P450, family 4, subfamily f, polypeptide 39	protein-coding
E17HC_Atoh1_1_bam_peak_1232	chr15	10075557	10076287	+	178	NA	Intergenic	Intergenic	-101316	NM_011169	19116	Mm.10516	NM_011169	ENSMUSG00000005268	Prlr	AI987712|Pr-1|Pr-3|Prlr-rs1	prolactin receptor	protein-coding
E17HC_Atoh1_1_bam_peak_270	chr1	179736738	179737455	+	178	NA	intron (NM_001370897, intron 2 of 22)	B3|SINE|B2	8104	NM_001370897	383592		NM_001370897	ENSMUSG00000087236	Kif28	Gm1305|Kif28p	kinesin family member 28	protein-coding
E17HC_Atoh1_1_bam_peak_2399	chr4	32432112	32432844	+	178	NA	intron (NM_001109661, intron 1 of 4)	intron (NM_001109661, intron 1 of 4)	15043	NM_001109661	12014	Mm.491223	NM_007521	ENSMUSG00000040270	Bach2	E030004N02Rik	BTB and CNC homology, basic leucine zipper transcription factor 2	protein-coding
E17HC_Atoh1_1_bam_peak_1378	chr15	99874604	99875569	+	178	NA	intron (NM_001113545, intron 1 of 10)	intron (NM_001113545, intron 1 of 10)	370	NM_001113545	65970	Mm.33207	NM_023063	ENSMUSG00000023022	Lima1	Eplin	LIM domain and actin binding 1	protein-coding
E17HC_Atoh1_1_bam_peak_2728	chr5	76762280	76763588	+	178	NA	Intergenic	Intergenic	-77665	NM_001163793	320827	Mm.101504	NM_001163793	ENSMUSG00000036377	C530008M17Rik	2810489J07Rik|4930529A19Rik|4931405B09Rik|Crad|mKIAA1211	RIKEN cDNA C530008M17 gene	protein-coding
E17HC_Atoh1_1_bam_peak_2948	chr6	64822896	64823924	+	178	NA	Intergenic	Intergenic	94285	NM_007500	11921	Mm.57229	NM_007500	ENSMUSG00000073043	Atoh1	Hath1|MATH-1|Math1|bHLHa14	atonal bHLH transcription factor 1	protein-coding
E17HC_Atoh1_1_bam_peak_543	chr11	51943196	51943725	+	178	NA	Intergenic	Intergenic	-24171	NM_029976	52626	Mm.289456	NM_029976	ENSMUSG00000020392	Cdkn2aipnl	A430101B06Rik|AA409260|D11Ertd497e|MNCb-1520	CDKN2A interacting protein N-terminal like	protein-coding
E17HC_Atoh1_1_bam_peak_175	chr1	132481043	132481471	+	178	NA	intron (NM_001357487, intron 1 of 14)	intron (NM_001357487, intron 1 of 14)	3890	NM_172517	213464	Mm.132868	NM_172517	ENSMUSG00000026439	Rbbp5	4933411J24Rik|C330016J05	retinoblastoma binding protein 5, histone lysine methyltransferase complex subunit	protein-coding
E17HC_Atoh1_1_bam_peak_278	chr1	182686065	182686967	+	178	NA	Intergenic	Intergenic	62664	NM_001033547	433386	Mm.338103	NM_001033547	ENSMUSG00000043429	Ccdc185	4922505E12Rik	coiled-coil domain containing 185	protein-coding
E17HC_Atoh1_1_bam_peak_1259	chr15	58190945	58191603	+	174	NA	intron (NM_026346, intron 6 of 8)	intron (NM_026346, intron 6 of 8)	23618	NM_026346	67731	Mm.25683	NM_026346	ENSMUSG00000022358	Fbxo32	4833442G10Rik|AI430017|ATROGIN1|Gm20361|MAFbx	F-box protein 32	protein-coding
E17HC_Atoh1_1_bam_peak_2128	chr2	152804169	152805226	+	167	NA	intron (NM_001289716, intron 2 of 2)	intron (NM_001289716, intron 2 of 2)	23792	NR_149254	12048	Mm.238213	NM_009743	ENSMUSG00000007659	Bcl2l1	Bcl(X)L|Bcl-XL|Bcl2l|BclX|bcl-x|bcl2-L-1	BCL2-like 1	protein-coding
E17HC_Atoh1_1_bam_peak_617	chr11	79790796	79791172	+	167	NA	Intergenic	Intergenic	64584	NR_029959	723853		NR_029959	ENSMUSG00000065489	Mir365-2	Mirn365-2|mir-365-2	microRNA 365-2	ncRNA
E17HC_Atoh1_1_bam_peak_525	chr11	35857477	35858058	+	157	NA	intron (NM_170779, intron 17 of 22)	intron (NM_170779, intron 17 of 22)	-23239	NM_025936	104458	Mm.284906	NM_025936	ENSMUSG00000018848	Rars	2610011N19Rik|2610037E21Rik|AL033339|AW985894	arginyl-tRNA synthetase	protein-coding
E17HC_Atoh1_1_bam_peak_1479	chr16	46592799	46593716	+	157	NA	Intergenic	Intergenic	-96290	NM_021495	58998	Mm.40477	NM_021495	ENSMUSG00000022656	Nectin3	2610301B19Rik|3000002N23Rik|4921513D19Rik|AA407785|AU016832|AW538082|CD113|Pvrl3	nectin cell adhesion molecule 3	protein-coding
E17HC_Atoh1_1_bam_peak_2334	chr3	129754290	129755281	+	157	NA	non-coding (NR_040589, exon 2 of 5)	non-coding (NR_040589, exon 2 of 5)	537	NM_010113	13645	Mm.252481	NM_010113	ENSMUSG00000028017	Egf	AI790464	epidermal growth factor	protein-coding
E17HC_Atoh1_1_bam_peak_2167	chr2	165563148	165564041	+	157	NA	Intergenic	CpG	-31434	NM_001271963	14049	Mm.282719	NM_010165	ENSMUSG00000017897	Eya2	Eab1	EYA transcriptional coactivator and phosphatase 2	protein-coding
E17HC_Atoh1_1_bam_peak_3478	chr8	106134694	106135482	+	157	NA	promoter-TSS (NR_040345)	promoter-TSS (NR_040345)	-312	NR_040345	69771	Mm.393274	NR_040344		1810019D21Rik	-	RIKEN cDNA 1810019D21 gene	ncRNA
E17HC_Atoh1_1_bam_peak_1732	chr18	54054438	54054843	+	157	NA	Intergenic	Intergenic	192527	NM_152809	70425	Mm.368668	NM_152809	ENSMUSG00000073563	Csnk1g3	3300002K07Rik|C330049O21Rik	casein kinase 1, gamma 3	protein-coding
E17HC_Atoh1_1_bam_peak_1571	chr17	27665697	27666168	+	157	NA	intron (NM_001286744, intron 1 of 9)	intron (NM_001286744, intron 1 of 9)	10341	NM_011861	23969	Mm.4926	NM_011861	ENSMUSG00000040276	Pacsin1	A830061D09Rik|H74|mKIAA1379|syndapin	protein kinase C and casein kinase substrate in neurons 1	protein-coding
E17HC_Atoh1_1_bam_peak_188	chr1	134060964	134061560	+	157	NA	Intergenic	Intergenic	17893	NM_007570	12227	Mm.392646	NM_007570	ENSMUSG00000020423	Btg2	AA959598|APRO1|Pc3|TIS21	B cell translocation gene 2, anti-proliferative	protein-coding
E17HC_Atoh1_1_bam_peak_2300	chr3	95015691	95016832	+	157	NA	promoter-TSS (NM_001357863)	promoter-TSS (NM_001357863)	-804	NM_001357863	78266	Mm.389478	NM_030074	ENSMUSG00000019338	Zfp687	4931408L03Rik|Znf687|mKIAA1441	zinc finger protein 687	protein-coding
E17HC_Atoh1_1_bam_peak_1533	chr17	13712075	13712800	+	157	NA	Intergenic	Intergenic	-48104	NR_151731	17356	Mm.59167	NM_010806	ENSMUSG00000068036	Afdn	5033403D15Rik|AF6|Af-6|Afadin|Gm314|I-afadin|Mllt4|S-afadin	afadin, adherens junction formation factor	protein-coding
E17HC_Atoh1_1_bam_peak_3750	chr9	119824799	119825836	+	157	NA	intron (NM_011887, intron 1 of 26)	intron (NM_011887, intron 1 of 26)	139	NM_011887	24046	Mm.89981	NM_011887	ENSMUSG00000034115	Scn11a	NSS2|NaN|NaT|NaV1.9|SNS2	sodium channel, voltage-gated, type XI, alpha	protein-coding
E17HC_Atoh1_1_bam_peak_1004	chr13	54322515	54323247	+	157	NA	intron (NM_001362218, intron 2 of 4)	L2a|LINE|L2	20325	NM_001362218	12890	Mm.268902	NM_009946	ENSMUSG00000025867	Cplx2	921-L|AI413745|AW492120|Gm34843	complexin 2	protein-coding
E17HC_Atoh1_1_bam_peak_2565	chr4	133439758	133440804	+	157	NA	Intergenic	Intergenic	-39852	NM_175307	100342	Mm.204656	NM_175307	ENSMUSG00000046694	Tent5b	4732473B16Rik|AU045678|AU046069|Fam46b	terminal nucleotidyltransferase 5B	protein-coding
E17HC_Atoh1_1_bam_peak_263	chr1	177441236	177442225	+	157	NA	promoter-TSS (NM_001355099)	promoter-TSS (NM_001355099)	-621	NM_001355098	30928	Mm.330700	NM_013915	ENSMUSG00000063659	Zbtb18	RP58|Zfp238|Znf238.|zfp-238	zinc finger and BTB domain containing 18	protein-coding
E17HC_Atoh1_1_bam_peak_2850	chr5	135186893	135187393	+	157	NA	promoter-TSS (NM_011714)	promoter-TSS (NM_011714)	-180	NM_011714	22385	Mm.40331	NM_011714	ENSMUSG00000002748	Baz1b	C87820|WSTF|Wbscr9	bromodomain adjacent to zinc finger domain, 1B	protein-coding
E17HC_Atoh1_1_bam_peak_2925	chr6	40019247	40020028	+	157	NA	intron (NM_001360978, intron 2 of 3)	intron (NM_001360978, intron 2 of 3)	-90616	NM_001004182	434008	Mm.53915	NM_001004182	ENSMUSG00000057716	Tmem178b	A930009E05Rik|EG434008|Gm5567	transmembrane protein 178B	protein-coding
E17HC_Atoh1_1_bam_peak_2130	chr2	153049078	153049900	+	157	NA	intron (NM_001011732, intron 1 of 2)	intron (NM_001011732, intron 1 of 2)	-16466	NM_145536	228788	Mm.299979	NM_145536	ENSMUSG00000027474	Ccm2l	-	cerebral cavernous malformation 2-like	protein-coding
E17HC_Atoh1_1_bam_peak_915	chr12	111164111	111164904	+	157	NA	intron (NR_130987, intron 2 of 3)	intron (NR_130987, intron 2 of 3)	-1863	NM_011632	22031	Mm.27431	NM_011632	ENSMUSG00000021277	Traf3	AI528849|CAP-1|CD40bp|CRAF1|LAP1|T-BAM|TRAFAMN|amn	TNF receptor-associated factor 3	protein-coding
E17HC_Atoh1_1_bam_peak_3726	chr9	107985201	107985973	+	155	NA	intron (NM_026597, intron 1 of 1)	intron (NM_026597, intron 1 of 1)	329	NM_026597	68176	Mm.76166	NM_026597	ENSMUSG00000042106	Inka1	6230427J02Rik|Fam212a	inka box actin regulator 1	protein-coding
E17HC_Atoh1_1_bam_peak_2764	chr5	111195607	111196179	+	155	NA	intron (NM_001267622, intron 6 of 22)	intron (NM_001267622, intron 6 of 22)	-134804	NM_001359217	56305	Mm.200516	NM_019640	ENSMUSG00000050017	Pitpnb	PI-TP-beta	phosphatidylinositol transfer protein, beta	protein-coding
E17HC_Atoh1_1_bam_peak_353	chr10	60513456	60514061	+	155	NA	intron (NR_045556, intron 10 of 68)	intron (NR_045556, intron 10 of 68)	114032	NM_001164374	100302688	Mm.444135	NM_001164374	ENSMUSG00000090439	Gm17455	-	predicted gene, 17455	protein-coding
E17HC_Atoh1_1_bam_peak_3625	chr9	51204547	51205725	+	155	NA	Intergenic	Intergenic	-8554	NM_011136	18985	Mm.897	NM_011136	ENSMUSG00000032053	Pou2af1	BOB.1|Bob-1|Bob1|OBF-1|OBF.1|OCA-B|OCAB	POU domain, class 2, associating factor 1	protein-coding
E17HC_Atoh1_1_bam_peak_2150	chr2	156970050	156970989	+	155	NA	intron (NM_180956, intron 1 of 16)	MLT1F2|LTR|ERVL-MaLR	21184	NM_001355391	29812	Mm.279256	NM_013865	ENSMUSG00000027634	Ndrg3	4833415O14Rik|AI747193|Ndr3	N-myc downstream regulated gene 3	protein-coding
E17HC_Atoh1_1_bam_peak_2774	chr5	113164790	113165718	+	155	NA	Intergenic	Intergenic	-1941	NM_172884	243219	Mm.160131	NM_172884	ENSMUSG00000051339	2900026A02Rik	8430408O14Rik|A530094D01|AW539426|Gm449|Kiaa1671|mKIAA1671	RIKEN cDNA 2900026A02 gene	protein-coding
E17HC_Atoh1_1_bam_peak_3151	chr7	45616400	45617800	+	155	NA	promoter-TSS (NM_008051)	promoter-TSS (NM_008051)	-506	NM_008051	14343	Mm.56933	NM_008051	ENSMUSG00000008461	Fut1	-	fucosyltransferase 1	protein-coding
E17HC_Atoh1_1_bam_peak_2129	chr2	152816255	152817088	+	155	NA	intron (NM_001289716, intron 2 of 2)	intron (NM_001289716, intron 2 of 2)	11818	NR_149254	12048	Mm.238213	NM_009743	ENSMUSG00000007659	Bcl2l1	Bcl(X)L|Bcl-XL|Bcl2l|BclX|bcl-x|bcl2-L-1	BCL2-like 1	protein-coding
E17HC_Atoh1_1_bam_peak_3171	chr7	65490755	65491206	+	155	NA	Intergenic	Lx8|LINE|L1	-91051	NR_131060	407810	Mm.249337	NR_131060	ENSMUSG00000086662	BC046251	-	cDNA sequence BC046251	ncRNA
E17HC_Atoh1_1_bam_peak_3531	chr8	122281446	122282099	+	155	NA	promoter-TSS (NM_009569)	promoter-TSS (NM_009569)	-369	NM_009569	22761	Mm.3105	NM_009569	ENSMUSG00000049577	Zfpm1	FOG|Fog1	zinc finger protein, multitype 1	protein-coding
E17HC_Atoh1_1_bam_peak_2687	chr5	33700119	33700999	+	155	NA	Intergenic	Intergenic	-21165	NM_008010	14184	Mm.6904	NM_008010	ENSMUSG00000054252	Fgfr3	CD333|FR3|Fgfr-3|Flg-2|HBGFR|Mfr3|sam3	fibroblast growth factor receptor 3	protein-coding
E17HC_Atoh1_1_bam_peak_413	chr10	84437390	84438255	+	155	NA	intron (NM_001004363, intron 1 of 6)	intron (NM_001004363, intron 1 of 6)	2846	NM_001004363	77976	Mm.25874	NM_001004363	ENSMUSG00000020032	Nuak1	AU014801|AW494241|B230104P22Rik|Omphk1	NUAK family, SNF1-like kinase, 1	protein-coding
E17HC_Atoh1_1_bam_peak_1748	chr18	63657502	63658200	+	155	NA	Intergenic	Intergenic	34508	NM_016792	53382	Mm.19169	NM_016792	ENSMUSG00000024583	Txnl1	32kDa|TRP32|Txnl	thioredoxin-like 1	protein-coding
E17HC_Atoh1_1_bam_peak_3395	chr8	57584560	57585032	+	155	NA	intron (NM_001167981, intron 1 of 11)	intron (NM_001167981, intron 1 of 11)	-66957	NR_040698	100502619	Mm.393851	NR_040698		AW046200	-	expressed sequence AW046200	ncRNA
E17HC_Atoh1_1_bam_peak_1113	chr14	25618916	25619787	+	155	NA	intron (NM_183208, intron 6 of 23)	intron (NM_183208, intron 6 of 23)	15838	NM_001309430	100188919	Mm.473810	NM_001309430		Gm45915	Israa	predicted gene, 45915	protein-coding
E17HC_Atoh1_1_bam_peak_2452	chr4	70259715	70260273	+	155	NA	intron (NM_145990, intron 25 of 36)	intron (NM_145990, intron 25 of 36)	150441	NM_145990	214444	Mm.370777	NM_145990	ENSMUSG00000039298	Cdk5rap2	2900018K03Rik|an|mKIAA1633	CDK5 regulatory subunit associated protein 2	protein-coding
E17HC_Atoh1_1_bam_peak_2854	chr5	135489154	135490160	+	155	NA	intron (NM_146001, intron 1 of 30)	intron (NM_146001, intron 1 of 30)	55465	NM_146001	215114	Mm.280805	NM_146001	ENSMUSG00000039959	Hip1	2610109B09Rik|A930014B11Rik|E130315I21Rik|mKIAA4113	huntingtin interacting protein 1	protein-coding
E17HC_Atoh1_1_bam_peak_1885	chr19	55394554	55395007	+	155	NA	intron (NM_001360431, intron 6 of 8)	intron (NM_001360431, intron 6 of 8)	78723	NM_001360432	53611	Mm.258637	NM_016862	ENSMUSG00000024983	Vti1a	1110014F16Rik|1110018K19Rik|4921537J05Rik|MVti1|MVti1a|Vti1|Vti1-rp2	vesicle transport through interaction with t-SNAREs 1A	protein-coding
E17HC_Atoh1_1_bam_peak_1666	chr17	87203474	87204209	+	155	NA	Intergenic	Intergenic	-8899	NR_046016	399626	Mm.396062	NR_046016	ENSMUSG00000117384	C330024C12Rik	-	RIKEN cDNA C330024C12 gene	ncRNA
E17HC_Atoh1_1_bam_peak_3756	chr9	120733699	120734727	+	155	NA	Intergenic	L2|LINE|L2	156882	NR_073359	76100	Mm.48212	NR_073359	ENSMUSG00000052658	5830454E08Rik	-	RIKEN cDNA 5830454E08 gene	ncRNA
E17HC_Atoh1_1_bam_peak_564	chr11	60726825	60728421	+	155	NA	promoter-TSS (NM_001302207)	promoter-TSS (NM_001302207)	-360	NM_001302207	14248	Mm.339755	NM_022009	ENSMUSG00000002812	Flii	3632430F08Rik|Fliih	flightless I actin binding protein	protein-coding
E17HC_Atoh1_1_bam_peak_1573	chr17	28036989	28037785	+	155	NA	intron (NM_181413, intron 12 of 24)	intron (NM_181413, intron 12 of 24)	43197	NM_013687	21463	Mm.29758	NM_013687	ENSMUSG00000062859	Tcp11	D17Ken1|Tcp-11	t-complex protein 11	protein-coding
E17HC_Atoh1_1_bam_peak_3635	chr9	56918647	56919939	+	155	NA	intron (NM_175483, intron 1 of 1)	intron (NM_175483, intron 1 of 1)	9078	NM_175483	235406	Mm.191459	NM_175483	ENSMUSG00000032733	Snx33	E130307J07Rik|Sh3px3	sorting nexin 33	protein-coding
E17HC_Atoh1_1_bam_peak_1700	chr18	34691766	34692349	+	155	NA	intron (NM_010280, intron 4 of 7)	MTE2a|LTR|ERVL-MaLR	28330	NM_010280	14587	Mm.16520	NM_010280	ENSMUSG00000024366	Gfra3	GFRalpha3|Y15110	glial cell line derived neurotrophic factor family receptor alpha 3	protein-coding
E17HC_Atoh1_1_bam_peak_1484	chr16	65814967	65815729	+	155	NA	5' UTR (NM_001368760, exon 1 of 4)	5' UTR (NM_001368760, exon 1 of 4)	159	NM_001368760	73569	Mm.25670	NM_028572	ENSMUSG00000091243	Vgll3	1700110N18Rik|4832416J22|C80713|Vgl-3|Vito-2	vestigial like family member 3	protein-coding
E17HC_Atoh1_1_bam_peak_3448	chr8	88757826	88758869	+	155	NA	Intergenic	Intergenic	61319	NM_001128170	74256	Mm.490395	NM_173369	ENSMUSG00000036712	Cyld	2010013M14Rik|2900009M21Rik|C130039D01Rik|CDMT|CYLD1|EAC|mKIAA0849	CYLD lysine 63 deubiquitinase	protein-coding
E17HC_Atoh1_1_bam_peak_654	chr11	92471470	92472358	+	155	NA	Intergenic	Intergenic	-626452	NM_001361708	72605	Mm.342160	NM_028296	ENSMUSG00000056158	Car10	2700029L05Rik|BB085816|Ca10	carbonic anhydrase 10	protein-coding
E17HC_Atoh1_1_bam_peak_246	chr1	168923963	168924677	+	155	NA	Intergenic	Intergenic	94769	NR_105772	102466632		NR_105772	ENSMUSG00000098829	Mir6354	Gm27282|mmu-mir-6354	microRNA 6354	ncRNA
E17HC_Atoh1_1_bam_peak_2321	chr3	108591212	108591979	+	155	NA	promoter-TSS (NM_001358055)	promoter-TSS (NM_001358055)	-138	NM_001358055	99512	Mm.285968	NM_181400	ENSMUSG00000040389	Wdr47	1810073M12Rik|AA552998|mKIAA0893	WD repeat domain 47	protein-coding
E17HC_Atoh1_1_bam_peak_2147	chr2	156732018	156732672	+	155	NA	intron (NM_001042487, intron 1 of 6)	intron (NM_001042487, intron 1 of 6)	11066	NM_001042487	228836	Mm.22094	NM_146128	ENSMUSG00000061689	Dlgap4	AI225853|BC024558|DAP-4|DAP4|SAPAP-4|Sapap4|WBP16	DLG associated protein 4	protein-coding
E17HC_Atoh1_1_bam_peak_2496	chr4	107164125	107164816	+	155	NA	intron (NM_025617, intron 3 of 4)	intron (NM_025617, intron 3 of 4)	13896	NM_025617	66526	Mm.246956	NM_025617	ENSMUSG00000028619	Tceanc2	2210010B22Rik|2210012G02Rik|6330404A07Rik|AU015593|Tdeanc2	transcription elongation factor A (SII) N-terminal and central domain containing 2	protein-coding
E17HC_Atoh1_1_bam_peak_1990	chr2	48317991	48318885	+	155	NA	Intergenic	Intergenic	-495671	NM_007396	11480	Mm.314338	NM_007396	ENSMUSG00000052155	Acvr2a	ActrIIa|Acvr2|TactrII	activin receptor IIA	protein-coding
E17HC_Atoh1_1_bam_peak_2135	chr2	154427765	154428542	+	155	NA	Intergenic	Intergenic	-8331	NM_009823	12396	Mm.29914	NM_009823	ENSMUSG00000038533	Cbfa2t2	A430091M07|C330013D05Rik|Cbfa2t2h|MTGR1	CBFA2/RUNX1 translocation partner 2	protein-coding
E17HC_Atoh1_1_bam_peak_3728	chr9	108566980	108567704	+	155	NA	promoter-TSS (NM_023247)	promoter-TSS (NM_023247)	94	NM_023247	66706	Mm.29471	NM_023247	ENSMUSG00000070283	Ndufaf3	4733401H18Rik	NADH:ubiquinone oxidoreductase complex assembly factor 3	protein-coding
E17HC_Atoh1_1_bam_peak_160	chr1	128102807	128103715	+	155	NA	promoter-TSS (NM_027678)	promoter-TSS (NM_027678)	-45	NM_181750	226412	Mm.221041	NM_181750	ENSMUSG00000056211	R3hdm1	R3hdm	R3H domain containing 1	protein-coding
E17HC_Atoh1_1_bam_peak_2483	chr4	102431863	102432670	+	155	NA	intron (NM_019840, intron 1 of 14)	intron (NM_019840, intron 1 of 14)	-137794	NM_001177980	18578	Mm.20181	NM_019840	ENSMUSG00000028525	Pde4b	Dpde4|R74983|dunce	phosphodiesterase 4B, cAMP specific	protein-coding
E17HC_Atoh1_1_bam_peak_1301	chr15	78763018	78763959	+	155	NA	intron (NM_008595, intron 4 of 7)	intron (NM_008595, intron 4 of 7)	9957	NM_008595	17305	Mm.149235	NM_008595	ENSMUSG00000018169	Mfng	AW546563	MFNG O-fucosylpeptide 3-beta-N-acetylglucosaminyltransferase	protein-coding
E17HC_Atoh1_1_bam_peak_1289	chr15	76653659	76654429	+	155	NA	intron (NM_019396, intron 2 of 4)	intron (NM_019396, intron 2 of 4)	2850	NM_001357882	54151	Mm.247752	NM_019396	ENSMUSG00000053929	Cyhr1	1110031M01Rik|AU042374|Chrp	cysteine and histidine rich 1	protein-coding
E17HC_Atoh1_1_bam_peak_670	chr11	98590728	98591706	+	155	NA	Intergenic	Intergenic	-3972	NM_025661	66612	Mm.180546	NM_025661	ENSMUSG00000038150	Ormdl3	2810011N17Rik|AI315223	ORM1-like 3 (S. cerevisiae)	protein-coding
E17HC_Atoh1_1_bam_peak_1496	chr16	85076421	85077363	+	155	NA	intron (NM_007471, intron 5 of 15)	intron (NM_007471, intron 5 of 15)	96815	NM_001198823	11820	Mm.277585	NM_007471	ENSMUSG00000022892	App	Abeta|Abpp|Adap|Ag|Cvap|E030013M08Rik|betaApp	amyloid beta (A4) precursor protein	protein-coding
E17HC_Atoh1_1_bam_peak_2597	chr4	141270135	141270791	+	155	NA	Intergenic	RLTR9B|LTR|ERVK	-7976	NR_151527	100503810		NR_151527	ENSMUSG00000085395	Gm13056	-	predicted gene 13056	ncRNA
E17HC_Atoh1_1_bam_peak_3544	chr8	123267780	123268839	+	155	NA	TTS (NM_016925)	TTS (NM_016925)	-14087	NM_001310661	72325	Mm.276193	NM_028200	ENSMUSG00000001062	Vps9d1	1300018I17Rik|2410004N05Rik|5DOS1|Vsp9d1	VPS9 domain containing 1	protein-coding
E17HC_Atoh1_1_bam_peak_1927	chr2	25460364	25461100	+	155	NA	intron (NM_153557, intron 1 of 6)	CpG-7827	362	NM_153557	227622	Mm.261780	NM_153557	ENSMUSG00000047617	Paxx	D930050G13Rik	non-homologous end joining factor	protein-coding
E17HC_Atoh1_1_bam_peak_3083	chr7	19075423	19076154	+	155	NA	promoter-TSS (NM_010058)	promoter-TSS (NM_010058)	-412	NM_010058	13401	Mm.2852	NM_010058	ENSMUSG00000030410	Dmwd	DMR-N9|Dm9	dystrophia myotonica-containing WD repeat motif	protein-coding
E17HC_Atoh1_1_bam_peak_2348	chr3	145950160	145950922	+	155	NA	Intergenic	Intergenic	12527	NM_025555	66421	Mm.25137	NM_025555	ENSMUSG00000036873	2410004B18Rik	4930572C24Rik	RIKEN cDNA 2410004B18 gene	protein-coding
E17HC_Atoh1_1_bam_peak_3442	chr8	87539780	87540411	+	155	NA	Intergenic	Intergenic	-23812	NM_177901	330820	Mm.212913	NM_177901	ENSMUSG00000069971	4933402J07Rik	-	RIKEN cDNA 4933402J07 gene	protein-coding
E17HC_Atoh1_1_bam_peak_3192	chr7	75859607	75860118	+	155	NA	intron (NM_182782, intron 1 of 1)	intron (NM_182782, intron 1 of 1)	11524	NM_001122780	207952	Mm.206223	NM_029652	ENSMUSG00000055652	Klhl25	2810402K13Rik|BC027373|Enc-1	kelch-like 25	protein-coding
E17HC_Atoh1_1_bam_peak_3084	chr7	19148801	19149800	+	155	NA	promoter-TSS (NM_026943)	promoter-TSS (NM_026943)	-104	NM_026111	67369	Mm.234876	NM_026111	ENSMUSG00000030407	Qpctl	1810019P04Rik|BB101812|gQC	glutaminyl-peptide cyclotransferase-like	protein-coding
E17HC_Atoh1_1_bam_peak_2196	chr2	178593919	178594515	+	155	NA	Intergenic	Intergenic	163702	NM_198656	381409	Mm.330860	NM_198656	ENSMUSG00000039155	Cdh26	Gm1010	cadherin-like 26	protein-coding
E17HC_Atoh1_1_bam_peak_930	chr13	3659254	3659949	+	155	NA	Intergenic	Intergenic	25569	NM_178283	142688	Mm.253061	NM_178283	ENSMUSG00000033781	Asb13	2210015B19Rik|6430573K02Rik|Asb-13|C85285	ankyrin repeat and SOCS box-containing 13	protein-coding
E17HC_Atoh1_1_bam_peak_3443	chr8	88453939	88454695	+	155	NA	Intergenic	CpG	-67027	NM_027280	93960	Mm.30219	NM_027280	ENSMUSG00000031661	Nkd1	2810434J10Rik|9030215G15Rik|Nkd	naked cuticle 1	protein-coding
E17HC_Atoh1_1_bam_peak_29	chr1	11080719	11081440	+	148	NA	intron (NM_029525, intron 5 of 39)	intron (NM_029525, intron 5 of 39)	87614	NM_029525	109294	Mm.123247	NM_029525	ENSMUSG00000048960	Prex2	6230420N16Rik|AI316880|AI553603|C030045D06Rik|D430013K02|Depdc2|P-Rex2	phosphatidylinositol-3,4,5-trisphosphate-dependent Rac exchange factor 2	protein-coding
E17HC_Atoh1_1_bam_peak_3550	chr8	124306229	124306728	+	148	NA	intron (NM_139272, intron 3 of 15)	MTEa|LTR|ERVL-MaLR	75084	NM_139272	108148	Mm.33808	NM_139272	ENSMUSG00000089704	Galnt2	AI480629	polypeptide N-acetylgalactosaminyltransferase 2	protein-coding
E17HC_Atoh1_1_bam_peak_2920	chr6	37657974	37658737	+	148	NA	Intergenic	Intergenic	128182	NM_145364	208665	Mm.262635	NM_145364	ENSMUSG00000038641	Akr1d1	-	aldo-keto reductase family 1, member D1	protein-coding
E17HC_Atoh1_1_bam_peak_745	chr11	117114610	117115081	+	148	NA	promoter-TSS (NM_001166506)	promoter-TSS (NM_001166506)	-323	NR_029459	74136	Mm.272312	NM_028777	ENSMUSG00000020823	Sec14l1	1200017E04Rik|2810012L19Rik|Naa-35	SEC14-like lipid binding 1	protein-coding
E17HC_Atoh1_1_bam_peak_3709	chr9	100194372	100195001	+	141	NA	Intergenic	Intergenic	172386	NR_040763	108970	Mm.390215	NR_040763	ENSMUSG00000101584	4930519F24Rik	-	RIKEN cDNA 4930519F24 gene	ncRNA
E17HC_Atoh1_1_bam_peak_722	chr11	114778680	114779362	+	136	NA	intron (NM_001102615, intron 3 of 19)	intron (NM_001102615, intron 3 of 19)	13632	NM_001102615	286942	Mm.308713	NM_001102615	ENSMUSG00000010021	Kif19a	Kif19	kinesin family member 19A	protein-coding
E17HC_Atoh1_1_bam_peak_1622	chr17	46284082	46285230	+	136	NA	Intergenic	Intergenic	-1630	NM_001252473	74094	Mm.284594	NM_028751	ENSMUSG00000012296	Tjap1	0610041D19Rik|AI415281|AW121008|Pilt|Tjp4	tight junction associated protein 1	protein-coding
E17HC_Atoh1_1_bam_peak_2254	chr3	55873314	55873866	+	136	NA	intron (NM_030595, intron 36 of 57)	intron (NM_030595, intron 36 of 57)	13749	NR_162798	114482873		NR_162798		Mir12194	mmu-mir-12194	microRNA mir-12194	ncRNA
E17HC_Atoh1_1_bam_peak_2520	chr4	119986486	119987064	+	136	NA	intron (NM_010657, intron 1 of 8)	intron (NM_010657, intron 1 of 8)	172097	NM_010657	16656	Mm.302758	NM_010657	ENSMUSG00000028634	Hivep3	2900056N03Rik|A130075N07|AI848000|E030045D18Rik|KBP-1|KBP1|Krc|Rc|Schnurri-3|Shn3|Zas3	human immunodeficiency virus type I enhancer binding protein 3	protein-coding
E17HC_Atoh1_1_bam_peak_2740	chr5	99478989	99479929	+	136	NA	intron (NR_030692, intron 2 of 3)	intron (NR_030692, intron 2 of 3)	-226532	NM_181318	320292	Mm.259074	NM_145839	ENSMUSG00000089809	Rasgef1b	4732452O09Rik|GPIgamma4|Gpig4	RasGEF domain family, member 1B	protein-coding
E17HC_Atoh1_1_bam_peak_1109	chr14	24578470	24579055	+	136	NA	Intergenic	Intergenic	88009	NM_001360586	20088	Mm.16775	NM_011297	ENSMUSG00000025290	Rps24	-	ribosomal protein S24	protein-coding
E17HC_Atoh1_1_bam_peak_308	chr10	12174045	12174877	+	136	NA	Intergenic	Intergenic	565237	NM_013898	30058	Mm.214504	NM_013898	ENSMUSG00000048007	Timm8a1	DXHXS1274E|Ddp1|Fci-12|Tim8a|Timm8a	translocase of inner mitochondrial membrane 8A1	protein-coding
E17HC_Atoh1_1_bam_peak_1964	chr2	32173956	32175679	+	136	NA	intron (NM_001159634, intron 1 of 31)	intron (NM_001159634, intron 1 of 31)	23669	NM_172661	227723	Mm.25504	NM_172661	ENSMUSG00000039262	Prrc2b	5830434P21Rik|AI173903|Bat2l|Bat2l1|D430039P21|mKIAA0515	proline-rich coiled-coil 2B	protein-coding
E17HC_Atoh1_1_bam_peak_1937	chr2	28290076	28290971	+	136	NA	Intergenic	Intergenic	84834	NM_019498	56177	Mm.43278	NM_019498	ENSMUSG00000026833	Olfm1	AMY|AW742568|Noe1|OlfA|Pancortin|Pancortin3	olfactomedin 1	protein-coding
E17HC_Atoh1_1_bam_peak_1163	chr14	62485181	62486195	+	136	NA	Intergenic	Intergenic	-29399	NM_001204340	239134	Mm.236557	NM_172810	ENSMUSG00000021933	Gucy1b2	B930025B03|GC-SB2	guanylate cyclase 1, soluble, beta 2	protein-coding
E17HC_Atoh1_1_bam_peak_104	chr1	75447817	75448248	+	136	NA	Intergenic	G-rich|Low_complexity|Low_complexity	-2478	NM_183022	241118	Mm.110790	NM_183022	ENSMUSG00000033007	Asic4	Accn4|BNAC4	acid-sensing (proton-gated) ion channel family member 4	protein-coding
E17HC_Atoh1_1_bam_peak_3099	chr7	27257193	27258696	+	136	NA	promoter-TSS (NM_010950)	promoter-TSS (NM_010950)	-817	NM_010950	18223	Mm.458153	NM_010950	ENSMUSG00000063160	Numbl	nbl	numb-like	protein-coding
E17HC_Atoh1_1_bam_peak_1547	chr17	15440346	15441213	+	136	NA	Intergenic	Intergenic	44533	NM_024203	67544	Mm.35039	NM_024203	ENSMUSG00000014763	Fam120b	4932442K08Rik|AW049283|AW413338|CCPG|Pgcc1|mKIAA1838	family with sequence similarity 120, member B	protein-coding
E17HC_Atoh1_1_bam_peak_101	chr1	75250436	75252115	+	136	NA	intron (NM_008985, intron 19 of 22)	A-rich|Low_complexity|Low_complexity	12496	NM_001359281	19275	Mm.2902	NM_008985	ENSMUSG00000026204	Ptprn	IA-2|mIA-A|mKIAA4064	protein tyrosine phosphatase, receptor type, N	protein-coding
E17HC_Atoh1_1_bam_peak_1866	chr19	45044602	45045489	+	136	NA	intron (NM_001195265, intron 1 of 15)	intron (NM_001195265, intron 1 of 15)	727	NM_001195265	100503041	Mm.329877	NM_177605	ENSMUSG00000074818	Pdzd7	9130207N01|EG435601|Pdzk7	PDZ domain containing 7	protein-coding
E17HC_Atoh1_1_bam_peak_1714	chr18	42382364	42383309	+	136	NA	Intergenic	Intergenic	-11761	NM_138945	18998	Mm.488204	NM_138945	ENSMUSG00000024497	Pou4f3	Brn3.1|Brn3c|ddl|dreidel	POU domain, class 4, transcription factor 3	protein-coding
E17HC_Atoh1_1_bam_peak_547	chr11	53479612	53480234	+	136	NA	5' UTR (NM_183173, exon 1 of 1)	5' UTR (NM_183173, exon 1 of 1)	272	NM_183173	237761	Mm.145208	NM_183173	ENSMUSG00000044352	Sowaha	A830006N08Rik|Ankrd43	sosondowah ankyrin repeat domain family member A	protein-coding
E17HC_Atoh1_1_bam_peak_320	chr10	21159867	21160587	+	136	NA	intron (NM_001198914, intron 1 of 15)	CpG	757	NM_001198914	17863	Mm.52109	NM_010848	ENSMUSG00000019982	Myb	AI550390|M16449|c-myb	myeloblastosis oncogene	protein-coding
E17HC_Atoh1_1_bam_peak_1947	chr2	29226897	29227796	+	136	NA	intron (NM_133500, intron 2 of 6)	intron (NM_133500, intron 2 of 6)	20753	NM_133501	171171	Mm.442448	NM_133500	ENSMUSG00000035513	Ntng2	2610016D08Rik|Lmnt2	netrin G2	protein-coding
E17HC_Atoh1_1_bam_peak_279	chr1	182810206	182810959	+	136	NA	intron (NM_144796, intron 1 of 7)	B4|SINE|B4	45686	NM_144796	96935	Mm.331052	NM_144796	ENSMUSG00000038576	Susd4	AI848994|E430021N18Rik|N28096	sushi domain containing 4	protein-coding
E17HC_Atoh1_1_bam_peak_3048	chr6	128027690	128028290	+	136	NA	intron (NM_175414, intron 3 of 8)	B4A|SINE|B4	115588	NM_001356301	109246	Mm.21814	NM_175414	ENSMUSG00000030352	Tspan9	6720474K14Rik|9430079M16Rik|AU018597|Tspan-9	tetraspanin 9	protein-coding
E17HC_Atoh1_1_bam_peak_1697	chr18	33455601	33456254	+	136	NA	intron (NM_053078, intron 2 of 3)	intron (NM_053078, intron 2 of 3)	7707	NM_053078	27528	Mm.407415	NM_053078	ENSMUSG00000042834	Nrep	AI325076|D0H4S114|Harp|P311|PTZ17|SEZ17	neuronal regeneration related protein	protein-coding
E17HC_Atoh1_1_bam_peak_1784	chr18	77476239	77476793	+	136	NA	intron (NM_001164504, intron 2 of 7)	Lx6|LINE|L1	88620	NM_001164504	225743	Mm.23293	NM_001164504	ENSMUSG00000025427	Rnf165	2900024M11Rik|AI427432|Akd2|Ark2c|G630064H08Rik|Gm96	ring finger protein 165	protein-coding
E17HC_Atoh1_1_bam_peak_2419	chr4	46546886	46547478	+	136	NA	intron (NM_178893, intron 5 of 12)	intron (NM_178893, intron 5 of 12)	-11041	NM_029077	74735	Mm.240252	NM_029077	ENSMUSG00000039853	Trim14	5830400N10Rik|pub	tripartite motif-containing 14	protein-coding
E17HC_Atoh1_1_bam_peak_562	chr11	60393174	60394084	+	132	NA	intron (NM_029044, intron 12 of 13)	intron (NM_029044, intron 12 of 13)	23405	NM_001364118	246782	Mm.41651	NM_145427	ENSMUSG00000042709	Atpaf2	ATP12|ATP12p	ATP synthase mitochondrial F1 complex assembly factor 2	protein-coding
E17HC_Atoh1_1_bam_peak_1272	chr15	64026570	64027357	+	132	NA	intron (NM_001360036, intron 1 of 12)	MER5B|DNA|hAT-Charlie	-28897	NM_001360035	223601	Mm.246108	NM_144846	ENSMUSG00000022378	Fam49b	0910001A06Rik|AW122079	family with sequence similarity 49, member B	protein-coding
E17HC_Atoh1_1_bam_peak_2991	chr6	94400859	94401875	+	132	NA	Intergenic	Intergenic	-98947	NM_026255	67582	Mm.280725	NM_026255	ENSMUSG00000045100	Slc25a26	4930433D19Rik|4933433F13Rik|AW557176|D6Bwg0781e|Slc25a6	solute carrier family 25 (mitochondrial carrier, phosphate carrier), member 26	protein-coding
E17HC_Atoh1_1_bam_peak_3156	chr7	46267141	46267797	+	132	NA	intron (NM_013624, intron 23 of 55)	intron (NM_013624, intron 23 of 55)	26482	NM_013624	18419	Mm.8020	NM_013624	ENSMUSG00000009487	Otog	4932420K09|Otgn|twt	otogelin	protein-coding
E17HC_Atoh1_1_bam_peak_75	chr1	56675113	56675507	+	132	NA	Intergenic	Intergenic	-37859	NM_027661	71066	Mm.152656	NM_027661	ENSMUSG00000045336	Hsfy2	4933413G11Rik|Hspy2l	heat shock transcription factor, Y-linked 2	protein-coding
E17HC_Atoh1_1_bam_peak_2159	chr2	163922164	163922549	+	132	NA	Intergenic	Intergenic	-3673	NM_183023	241770	Mm.330760	NM_183023	ENSMUSG00000035226	Rims4	6530406L02|Rim4	regulating synaptic membrane exocytosis 4	protein-coding
E17HC_Atoh1_1_bam_peak_3006	chr6	100163163	100163699	+	132	NA	Intergenic	Intergenic	123927	NM_019743	56353	Mm.321633	NM_019743	ENSMUSG00000072872	Rybp	2410018J24Rik|DEDAF|YEAF1	RING1 and YY1 binding protein	protein-coding
E17HC_Atoh1_1_bam_peak_3397	chr8	60982570	60983953	+	132	NA	promoter-TSS (NM_007711)	promoter-TSS (NM_007711)	50	NM_173873	12725	Mm.25263	NM_007711	ENSMUSG00000004319	Clcn3	Clc3	chloride channel, voltage-sensitive 3	protein-coding
E17HC_Atoh1_1_bam_peak_1173	chr14	65162255	65162659	+	132	NA	Intergenic	Intergenic	-64351	NM_001360385	54616	Mm.103748	NM_018788	ENSMUSG00000021978	Extl3	2900009G18Rik|AU040105|Ext1l|mKIAA0519	exostoses (multiple)-like 3	protein-coding
E17HC_Atoh1_1_bam_peak_3669	chr9	65353679	65354575	+	132	NA	intron (NM_016688, intron 1 of 4)	RLTR12D|LTR|ERVK	-6933	NM_001111145	208080	Mm.291862	NM_001111145	ENSMUSG00000086228	Ubap1l	Gm514	ubiquitin-associated protein 1-like	protein-coding
E17HC_Atoh1_1_bam_peak_1873	chr19	46422237	46422919	+	132	NA	intron (NM_001025391, intron 2 of 11)	intron (NM_001025391, intron 2 of 11)	25682	NM_001025391	24069	Mm.41210	NM_015752	ENSMUSG00000025231	Sufu	Su(fu)	SUFU negative regulator of hedgehog signaling	protein-coding
E17HC_Atoh1_1_bam_peak_2090	chr2	131037436	131038104	+	132	NA	Intergenic	Intergenic	2628	NR_105969	102465606		NR_105969	ENSMUSG00000098686	Mir6973b	Gm27815|mmu-mir-6973b	microRNA 6973b	ncRNA
E17HC_Atoh1_1_bam_peak_2067	chr2	118729807	118730755	+	132	NA	Intergenic	Intergenic	-1843	NM_001290790	18796	Mm.215156	NM_177568	ENSMUSG00000040061	Plcb2	AI550384|B230205M18Rik|B230399N12	phospholipase C, beta 2	protein-coding
E17HC_Atoh1_1_bam_peak_3755	chr9	120576747	120577233	+	132	NA	promoter-TSS (NR_073359)	promoter-TSS (NR_073359)	-341	NR_073359	76100	Mm.48212	NR_073359	ENSMUSG00000052658	5830454E08Rik	-	RIKEN cDNA 5830454E08 gene	ncRNA
E17HC_Atoh1_1_bam_peak_2868	chr5	139813943	139814647	+	132	NA	promoter-TSS (NM_001161548)	promoter-TSS (NM_001161548)	-12	NM_001161548	231832	Mm.482655	NM_144914	ENSMUSG00000036687	Tmem184a	Sdmg1	transmembrane protein 184a	protein-coding
E17HC_Atoh1_1_bam_peak_1087	chr13	119412678	119413224	+	132	NA	Intergenic	Intergenic	-3694	NM_001308506	18115	Mm.132584	NM_008710	ENSMUSG00000116207	Nnt	4930423F13Rik|AI323702|BB168308	nicotinamide nucleotide transhydrogenase	protein-coding
E17HC_Atoh1_1_bam_peak_2180	chr2	168438708	168439587	+	132	NA	Intergenic	Intergenic	151218	NM_001037177	18019	Mm.116802	NM_010899	ENSMUSG00000027544	Nfatc2	AI607462|NF-ATc2|NF-ATp|NFAT1|NFAT1-D|Nfatp	nuclear factor of activated T cells, cytoplasmic, calcineurin dependent 2	protein-coding
E17HC_Atoh1_1_bam_peak_1149	chr14	55194429	55195290	+	132	NA	Intergenic	Intergenic	-27148	NM_027790	71412	Mm.85484	NM_027790	ENSMUSG00000022209	Dhrs2	5430405K24Rik|Hep27	dehydrogenase/reductase member 2	protein-coding
E17HC_Atoh1_1_bam_peak_3467	chr8	95331060	95332286	+	132	NA	promoter-TSS (NM_133954)	promoter-TSS (NM_133954)	138	NM_024467	79233	Mm.350514	NM_024467	ENSMUSG00000046556	Zfp319	AI225750|AI413472|Znf319|mKIAA1388	zinc finger protein 319	protein-coding
E17HC_Atoh1_1_bam_peak_1929	chr2	26167604	26169477	+	132	NA	Intergenic	Intergenic	-28034	NM_001256521	109299	Mm.389259	NM_001256521		Tmem250-ps	AI551216|C330006A16Rik	transmembrane protein 250, pseudogene	protein-coding
E17HC_Atoh1_1_bam_peak_760	chr11	120261225	120262444	+	132	NA	intron (NM_198423, intron 3 of 27)	intron (NM_198423, intron 3 of 27)	28887	NM_001347621	268515	Mm.309498	NM_198423	ENSMUSG00000039741	Bahcc1	B930044J06|BC060615	BAH domain and coiled-coil containing 1	protein-coding
E17HC_Atoh1_1_bam_peak_2264	chr3	68352843	68353886	+	132	NA	intron (NM_001113420, intron 1 of 6)	intron (NM_001113420, intron 1 of 6)	-114819	NM_001282045	30953	Mm.331064	NM_013928	ENSMUSG00000027777	Schip1	Nf2ip|Schip-1	schwannomin interacting protein 1	protein-coding
E17HC_Atoh1_1_bam_peak_3102	chr7	28373652	28374456	+	132	NA	Intergenic	Intergenic	-1392	NM_001290542	101497	Mm.235700	NM_138752	ENSMUSG00000037552	Plekhg2	AI194308|Clg|Cslg	pleckstrin homology domain containing, family G (with RhoGef domain) member 2	protein-coding
E17HC_Atoh1_1_bam_peak_2679	chr5	27873364	27873797	+	132	NA	Intergenic	Intergenic	31633	NM_008314	15563	Mm.4835	NM_008314	ENSMUSG00000039106	Htr5a	Htr5	5-hydroxytryptamine (serotonin) receptor 5A	protein-coding
E17HC_Atoh1_1_bam_peak_3211	chr7	83780712	83781153	+	132	NA	intron (NM_029335, intron 4 of 6)	intron (NM_029335, intron 4 of 6)	13907	NM_029335	75556	Mm.17649	NM_029335	ENSMUSG00000011154	Cfap161	1700026D08Rik|AW047638|AW551802	cilia and flagella associated protein 161	protein-coding
E17HC_Atoh1_1_bam_peak_1178	chr14	66949736	66950616	+	132	NA	Intergenic	L1MC2|LINE|L1	38968	NM_175498	239157	Mm.44358	NM_175498	ENSMUSG00000046204	Pnma2	A830049P17Rik|mKIAA0883	paraneoplastic antigen MA2	protein-coding
E17HC_Atoh1_1_bam_peak_2383	chr4	11007647	11008311	+	132	NA	promoter-TSS (NM_175175)	promoter-TSS (NM_175175)	-360	NM_175175	71801	Mm.34351	NM_175175	ENSMUSG00000049969	Plekhf2	1110070J07Rik|AA673237|ZFYVE18	pleckstrin homology domain containing, family F (with FYVE domain) member 2	protein-coding
E17HC_Atoh1_1_bam_peak_2916	chr6	34108583	34109051	+	132	NA	intron (NM_028886, intron 15 of 19)	intron (NM_028886, intron 15 of 19)	68237	NM_021435	58246	Mm.245527	NM_021435	ENSMUSG00000018999	Slc35b4	4930474D06Rik|AB041549|AW494345	solute carrier family 35, member B4	protein-coding
E17HC_Atoh1_1_bam_peak_815	chr12	55620270	55621010	+	132	NA	intron (NM_001368814, intron 39 of 41)	intron (NM_001368814, intron 39 of 41)	21723	NM_020287	56856	Mm.114886	NM_020287	ENSMUSG00000045440	Insm2	Mlt1	insulinoma-associated 2	protein-coding
E17HC_Atoh1_1_bam_peak_2761	chr5	110551607	110552308	+	132	NA	intron (NM_198306, intron 1 of 10)	B3A|SINE|B2	7602	NM_198306	231605	Mm.275748	NM_198306	ENSMUSG00000033316	Galnt9	GalNAc-T9	polypeptide N-acetylgalactosaminyltransferase 9	protein-coding
E17HC_Atoh1_1_bam_peak_2426	chr4	48279011	48280684	+	132	NA	promoter-TSS (NM_029572)	promoter-TSS (NM_029572)	87	NM_010569	16348	Mm.317706	NM_010569	ENSMUSG00000028344	Invs	Nphp2|inv	inversin	protein-coding
E17HC_Atoh1_1_bam_peak_3685	chr9	70675606	70676216	+	132	NA	Intergenic	Intergenic	-3071	NM_007399	11487	Mm.3037	NM_007399	ENSMUSG00000054693	Adam10	1700031C13Rik|MADM|kuz|kuzbanian	a disintegrin and metallopeptidase domain 10	protein-coding
E17HC_Atoh1_1_bam_peak_3770	chrX	42591471	42592197	+	132	NA	intron (NM_011855, intron 24 of 32)	intron (NM_011855, intron 24 of 32)	86512	NM_001313691	20400	Mm.441197	NM_011364	ENSMUSG00000005696	Sh2d1a	Gm686|SAP	SH2 domain containing 1A	protein-coding
E17HC_Atoh1_1_bam_peak_2097	chr2	132526678	132527425	+	132	NA	Intergenic	Intergenic	36323	NR_028286	70371	Mm.394667	NR_028286	ENSMUSG00000086379	1700026D11Rik	-	RIKEN cDNA 1700026D11 gene	ncRNA
E17HC_Atoh1_1_bam_peak_347	chr10	59920916	59921822	+	132	NA	Intergenic	Intergenic	30401	NM_029083	74747	Mm.21697	NM_029083	ENSMUSG00000020108	Ddit4	5830413E08Rik|AA415483|REDD1|Rtp801|dig2	DNA-damage-inducible transcript 4	protein-coding
E17HC_Atoh1_1_bam_peak_124	chr1	89086563	89087317	+	132	NA	intron (NM_133816, intron 1 of 5)	intron (NM_133816, intron 1 of 5)	16525	NM_133816	98402	Mm.170983	NM_133816	ENSMUSG00000036206	Sh3bp4	AI594717|AW227605|BOG25	SH3-domain binding protein 4	protein-coding
E17HC_Atoh1_1_bam_peak_943	chr13	24576515	24576932	+	132	NA	Intergenic	Intergenic	-5466	NM_001286100	193385	Mm.217319	NM_029679	ENSMUSG00000036006	Ripor2	Fam65b	RHO family interacting cell polarization regulator 2	protein-coding
E17HC_Atoh1_1_bam_peak_1467	chr16	42875145	42875811	+	132	NA	non-coding (NR_040521, exon 1 of 4)	non-coding (NR_040521, exon 1 of 4)	109	NR_040521	75722	Mm.243747	NR_040521	ENSMUSG00000075070	4932412D23Rik	Gm10809	RIKEN cDNA 4932412D23 gene	ncRNA
E17HC_Atoh1_1_bam_peak_346	chr10	59899298	59900206	+	132	NA	Intergenic	Intergenic	20161	NM_019965	56709	Mm.103610	NM_019965	ENSMUSG00000020109	Dnajb12	Dj10|mDj10	DnaJ heat shock protein family (Hsp40) member B12	protein-coding
E17HC_Atoh1_1_bam_peak_637	chr11	86972802	86973849	+	132	NA	intron (NM_001005341, intron 1 of 4)	intron (NM_001005341, intron 1 of 4)	20437	NM_001005341	77864	Mm.191894	NM_001005341	ENSMUSG00000018427	Ypel2	6430570G24|E130113K08Rik	yippee like 2	protein-coding
E17HC_Atoh1_1_bam_peak_1249	chr15	42483139	42483888	+	132	NA	intron (NM_001286062, intron 4 of 8)	intron (NM_001286062, intron 4 of 8)	193464	NM_001286062	11600	Mm.309336	NM_009640	ENSMUSG00000022309	Angpt1	1110046O21Rik|Ang-1|Ang1	angiopoietin 1	protein-coding
E17HC_Atoh1_1_bam_peak_774	chr12	11152508	11153671	+	132	NA	Intergenic	Intergenic	-2247	NM_001168564	238076	Mm.113278	NM_173417	ENSMUSG00000043673	Kcns3	-	potassium voltage-gated channel, delayed-rectifier, subfamily S, member 3	protein-coding
E17HC_Atoh1_1_bam_peak_2568	chr4	133729563	133730373	+	132	NA	intron (NM_001363070, intron 1 of 19)	intron (NM_001363070, intron 1 of 19)	-12860	NR_106086	102465707		NR_106086	ENSMUSG00000104566	Mir7227	mmu-mir-7227	microRNA 7227	ncRNA
E17HC_Atoh1_1_bam_peak_3562	chr8	126995427	126995885	+	132	NA	Intergenic	Intergenic	-16218	NR_151744	629746	Mm.264954	NR_151744		Gm29688	-	predicted gene, 29688	ncRNA
E17HC_Atoh1_1_bam_peak_1088	chr13	119727588	119728231	+	132	NA	5' UTR (NM_175538, exon 2 of 4)	5' UTR (NM_175538, exon 2 of 4)	27973	NM_175538	245269	Mm.403943	NM_175538	ENSMUSG00000095930	Nim1k	E130304F04Rik|Nim1	NIM1 serine/threonine protein kinase	protein-coding
E17HC_Atoh1_1_bam_peak_2541	chr4	127375471	127376238	+	132	NA	Intergenic	Intergenic	-17690	NM_010291	14622	Mm.26859	NM_010291	ENSMUSG00000042357	Gjb5	Cnx31.1|Cx31.1|Gjb-5	gap junction protein, beta 5	protein-coding
E17HC_Atoh1_1_bam_peak_3157	chr7	46449031	46449534	+	132	NA	intron (NM_013789, intron 10 of 10)	intron (NM_013789, intron 10 of 10)	52814	NM_001112739	16502	Mm.249386	NM_008421	ENSMUSG00000058975	Kcnc1	C230009H10Rik|KShIIIB|KV4|Kcr2-1|Kv3.1|NGK2|Shaw	potassium voltage gated channel, Shaw-related subfamily, member 1	protein-coding
E17HC_Atoh1_1_bam_peak_1715	chr18	42453939	42454635	+	132	NA	Intergenic	Intergenic	-57200	NM_001360881	56070	Mm.270511	NM_001039474	ENSMUSG00000024498	Tcerg1	2410022J09Rik|2900090C16Rik|AI428505|CA150b|FBP23|FBP28|Taf2s|ca150|p144	transcription elongation regulator 1 (CA150)	protein-coding
E17HC_Atoh1_1_bam_peak_688	chr11	103375198	103375852	+	132	NA	intron (NM_183034, intron 7 of 11)	intron (NM_183034, intron 7 of 11)	-11833	NM_183288	544817	Mm.259113	NM_133715	ENSMUSG00000034255	Arhgap27	2310069I04Rik|5730442P18Rik|Gm21552|Sh3d20	Rho GTPase activating protein 27	protein-coding
E17HC_Atoh1_1_bam_peak_672	chr11	98932431	98933122	+	132	NA	Intergenic	Intergenic	-4920	NM_009024	19401	Mm.439744	NM_009024	ENSMUSG00000037992	Rara	Nr1b1|RAR|RARalpha1	retinoic acid receptor, alpha	protein-coding
E17HC_Atoh1_1_bam_peak_2826	chr5	125492421	125493098	+	132	NA	intron (NM_030210, intron 4 of 17)	intron (NM_030210, intron 4 of 17)	16886	NM_030210	78894	Mm.431573	NM_030210	ENSMUSG00000029482	Aacs	2210408B16Rik|SUR5	acetoacetyl-CoA synthetase	protein-coding
E17HC_Atoh1_1_bam_peak_1184	chr14	71053889	71054353	+	132	NA	Intergenic	Intergenic	164014	NM_001302094	14586	Mm.32619	NM_008115	ENSMUSG00000022103	Gfra2	-	glial cell line derived neurotrophic factor family receptor alpha 2	protein-coding
E17HC_Atoh1_1_bam_peak_2308	chr3	101708753	101709560	+	132	NA	Intergenic	Intergenic	-104449	NM_144900	11928	Mm.193670	NM_144900	ENSMUSG00000033161	Atp1a1	Atpa-1|BC010319	ATPase, Na+/K+ transporting, alpha 1 polypeptide	protein-coding
E17HC_Atoh1_1_bam_peak_1385	chr15	101235395	101236495	+	132	NA	Intergenic	Intergenic	-10759	NR_045328	380977	Mm.399924	NR_045326	ENSMUSG00000097915	A330009N23Rik	-	RIKEN cDNA A330009N23 gene	ncRNA
E17HC_Atoh1_1_bam_peak_3372	chr8	35606606	35607436	+	132	NA	intron (NR_157105, intron 1 of 3)	intron (NR_157105, intron 1 of 3)	-18001	NR_040376	100504714	Mm.381744	NR_040376	ENSMUSG00000097357	Gm16793	-	predicted gene, 16793	ncRNA
E17HC_Atoh1_1_bam_peak_2050	chr2	104551847	104552537	+	132	NA	Intergenic	B2_Mm2|SINE|B2	-4466	NR_136919	668733	Mm.461873	NR_136919		Gm13884	-	SWIM type zinc finger 7 associated protein 1 pseudogene	pseudo
E17HC_Atoh1_1_bam_peak_2070	chr2	119250484	119251009	+	132	NA	Intergenic	Intergenic	13386	NM_016907	20732	Mm.104955	NM_016907	ENSMUSG00000027315	Spint1	HAI-1	serine protease inhibitor, Kunitz type 1	protein-coding
E17HC_Atoh1_1_bam_peak_1537	chr17	14211623	14212259	+	132	NA	Intergenic	Intergenic	-8110	NM_172826	240025	Mm.79993	NM_172826	ENSMUSG00000048826	Dact2	2900084M21Rik|A630024E20|Dpr2|Frd2|dapper2	dishevelled-binding antagonist of beta-catenin 2	protein-coding
E17HC_Atoh1_1_bam_peak_2281	chr3	86223381	86224261	+	132	NA	promoter-TSS (NM_001077687)	promoter-TSS (NM_001077687)	-869	NM_030695	80877	Mm.439825	NM_030695	ENSMUSG00000028080	Lrba	C80285|D3Ertd775e|Lab300|Lba	LPS-responsive beige-like anchor	protein-coding
E17HC_Atoh1_1_bam_peak_1661	chr17	83307346	83308427	+	132	NA	Intergenic	Intergenic	-43045	NM_199466	78798	Mm.295565	NM_199466	ENSMUSG00000032624	Eml4	4930443C24Rik|AI644019	echinoderm microtubule associated protein like 4	protein-coding
E17HC_Atoh1_1_bam_peak_1237	chr15	30162731	30163455	+	132	NA	Intergenic	MLT1B|LTR|ERVL-MaLR	-9441	NM_001355502	18163	Mm.321648	NM_008729	ENSMUSG00000022240	Ctnnd2	Catnd2|Nprap|neurojugin	catenin (cadherin associated protein), delta 2	protein-coding
E17HC_Atoh1_1_bam_peak_172	chr1	132381748	132382237	+	132	NA	intron (NM_178874, intron 1 of 4)	intron (NM_178874, intron 1 of 4)	8326	NM_001311107	68875	Mm.273785	NM_178874	ENSMUSG00000042066	Tmcc2	1110063G11Rik	transmembrane and coiled-coil domains 2	protein-coding
E17HC_Atoh1_1_bam_peak_1865	chr19	44933335	44934242	+	132	NA	intron (NM_001081225, intron 1 of 19)	intron (NM_001081225, intron 1 of 19)	2669	NM_001081225	226151	Mm.212609	NM_172638	ENSMUSG00000036097	Slf2	3632432H19|Fam178a	SMC5-SMC6 complex localization factor 2	protein-coding
E17HC_Atoh1_1_bam_peak_235	chr1	165459670	165461438	+	132	NA	promoter-TSS (NM_027430)	promoter-TSS (NM_027430)	-91	NM_028759	74106	Mm.227605	NM_028759	ENSMUSG00000026571	Dcaf6	1200006M05Rik|Iqwd1|PC326	DDB1 and CUL4 associated factor 6	protein-coding
E17HC_Atoh1_1_bam_peak_719	chr11	114238578	114239683	+	132	NA	Intergenic	Intergenic	40872	NR_045930	73536	Mm.54275	NR_045930	ENSMUSG00000078600	1700092K14Rik	-	RIKEN cDNA 1700092K14 gene	ncRNA
E17HC_Atoh1_1_bam_peak_2216	chr3	9002420	9003211	+	132	NA	intron (NM_001025264, intron 1 of 6)	intron (NM_001025264, intron 1 of 6)	1389	NM_001357073	21985	Mm.371590	NM_009412	ENSMUSG00000027506	Tpd52	AI043038|mD52	tumor protein D52	protein-coding
E17HC_Atoh1_1_bam_peak_2406	chr4	35330569	35331320	+	132	NA	Intergenic	Intergenic	-105108	NM_028466	73205	Mm.331544	NM_028466	ENSMUSG00000028300	C9orf72	3110043O21Rik|AI840585	C9orf72, member of C9orf72-SMCR8 complex	protein-coding
E17HC_Atoh1_1_bam_peak_294	chr1	189064214	189065404	+	132	NA	Intergenic	Intergenic	-56969	NR_153196	226823	Mm.209880	NM_172650	ENSMUSG00000026608	Kctd3	4930438A20Rik|9330185B06|E330032J19Rik|NY-REN-45	potassium channel tetramerisation domain containing 3	protein-coding
E17HC_Atoh1_1_bam_peak_1597	chr17	31916549	31917290	+	132	NA	Intergenic	Intergenic	-61115	NM_010831	17691	Mm.290941	NM_010831	ENSMUSG00000024042	Sik1	Hrt-20|Msk|Sik|Sik-1|Snf1lk	salt inducible kinase 1	protein-coding
E17HC_Atoh1_1_bam_peak_396	chr10	80913771	80914743	+	132	NA	intron (NM_010722, intron 1 of 11)	intron (NM_010722, intron 1 of 11)	3988	NM_010722	16907	Mm.7362	NM_010722	ENSMUSG00000062075	Lmnb2	-	lamin B2	protein-coding
E17HC_Atoh1_1_bam_peak_3283	chr7	126008449	126009284	+	132	NA	intron (NM_001358885, intron 2 of 5)	intron (NM_001358885, intron 2 of 5)	73545	NM_001101488	269994	Mm.39599	NM_001101488	ENSMUSG00000046182	Gsg1l	AI852434|C230098I05Rik|G630023A01Rik|Gm637|g1l	GSG1-like	protein-coding
E17HC_Atoh1_1_bam_peak_3016	chr6	111865826	111866532	+	132	NA	Intergenic	Intergenic	-344529	NR_027865	67336	Mm.378014	NR_027865	ENSMUSG00000100219	1700054K19Rik	-	RIKEN cDNA 1700054K19 gene	ncRNA
E17HC_Atoh1_1_bam_peak_2119	chr2	151670698	151671435	+	132	NA	Intergenic	Intergenic	-2533	NM_001276400	668929	Mm.473683	NM_001114677	ENSMUSG00000074704	Rad21l	Gm14160|MeiRAD21L|Rad21l1	RAD21-like (S. pombe)	protein-coding
E17HC_Atoh1_1_bam_peak_702	chr11	108119836	108120950	+	132	NA	intron (NM_011101, intron 3 of 16)	intron (NM_011101, intron 3 of 16)	123545	NR_106082	102465705		NR_106082	ENSMUSG00000098989	Mir7223	Gm28009|mmu-mir-7223	microRNA 7223	ncRNA
E17HC_Atoh1_1_bam_peak_3713	chr9	101114025	101114738	+	132	NA	intron (NM_001161362, intron 13 of 13)	intron (NM_001161362, intron 13 of 13)	39619	NM_001100451	77853	Mm.326206	NM_001100451	ENSMUSG00000066415	Msl2	E130103E02Rik|Msl2l1|Rnf184	MSL complex subunit 2	protein-coding
E17HC_Atoh1_1_bam_peak_867	chr12	86699723	86700529	+	132	NA	TTS (NM_144524)	TTS (NM_144524)	21426	NM_177354	238328	Mm.216101	NM_177354	ENSMUSG00000021256	Vash1	AI834978|D930046M13Rik|G630009D10Rik|TTCP 1	vasohibin 1	protein-coding
E17HC_Atoh1_1_bam_peak_918	chr12	111693179	111694355	+	132	NA	Intergenic	Intergenic	15662	NM_177374	328162	Mm.425747	NM_177374	ENSMUSG00000060950	Trmt61a	6720458F09Rik|AI606093|Gcd14|Trm61	tRNA methyltransferase 61A	protein-coding
E17HC_Atoh1_1_bam_peak_1468	chr16	43814411	43815386	+	132	NA	intron (NM_007877, intron 3 of 6)	intron (NM_007877, intron 3 of 6)	52677	NM_007877	13490	Mm.439735	NM_007877	ENSMUSG00000022705	Drd3	D3R	dopamine receptor D3	protein-coding
E17HC_Atoh1_1_bam_peak_3601	chr9	42054585	42055248	+	132	NA	intron (NM_001357261, intron 7 of 42)	intron (NM_001357261, intron 7 of 42)	22297	NM_001357261	20660	Mm.121920	NM_011436	ENSMUSG00000049313	Sorl1	2900010L19Rik|AI596264|AW261561|LR11|SorLA|gp250|mSorLA	sortilin-related receptor, LDLR class A repeats-containing	protein-coding
E17HC_Atoh1_1_bam_peak_1145	chr14	54924440	54925231	+	132	NA	intron (NM_010112, intron 1 of 5)	intron (NM_010112, intron 1 of 5)	1953	NM_010112	13644	Mm.236438	NM_010112	ENSMUSG00000022203	Efs	-	embryonal Fyn-associated substrate	protein-coding
E17HC_Atoh1_1_bam_peak_1402	chr16	7528057	7529455	+	132	NA	Intergenic	Intergenic	458921	NM_183188	268859	Mm.370334	NM_021477	ENSMUSG00000008658	Rbfox1	A2bp|A2bp1|Hrnbp1|fox-1	RNA binding protein, fox-1 homolog (C. elegans) 1	protein-coding
E17HC_Atoh1_1_bam_peak_3603	chr9	43699677	43700681	+	132	NA	Intergenic	Intergenic	-43775	NM_021424	58235	Mm.335096	NM_021424	ENSMUSG00000032012	Nectin1	AI835281|AW549174|Cd111|HIgR|HveC|PRR|PRR1|Pvrl1|nectin-1	nectin cell adhesion molecule 1	protein-coding
E17HC_Atoh1_1_bam_peak_2911	chr6	31776874	31777277	+	132	NA	Intergenic	Intergenic	-110944	NR_152155	434003	Mm.332979	NR_152155	ENSMUSG00000084973	Gm13848	-	predicted gene 13848	ncRNA
E17HC_Atoh1_1_bam_peak_1019	chr13	59910425	59911140	+	132	NA	Intergenic	Intergenic	-87635	NM_153538	214290	Mm.233082	NM_153538	ENSMUSG00000035248	Tut7	6030448M23Rik|AA420405|Tent3b|Zcchc6	terminal uridylyl transferase 7	protein-coding
E17HC_Atoh1_1_bam_peak_19	JH584304.1	81434	103040	+	131	NA	NA	NA	NA	NA
E17HC_Atoh1_1_bam_peak_2524	chr4	120701964	120702652	+	130	NA	intron (NM_001081142, intron 11 of 13)	intron (NM_001081142, intron 11 of 13)	35745	NM_019563	56222	Mm.272646	NM_019563	ENSMUSG00000070803	Cited4	MRG-2|Mrg2	Cbp/p300-interacting transactivator, with Glu/Asp-rich carboxy-terminal domain, 4	protein-coding
E17HC_Atoh1_1_bam_peak_3015	chr6	107708353	107708789	+	130	NA	Intergenic	Intergenic	178845	NM_008516	16979	Mm.428543	NM_008516	ENSMUSG00000034648	Lrrn1	2810047E21Rik|NLRR-1	leucine rich repeat protein 1, neuronal	protein-coding
E17HC_Atoh1_1_bam_peak_705	chr11	109650078	109650705	+	130	NA	promoter-TSS (NM_001313976)	promoter-TSS (NM_001313976)	-471	NM_001313975	19084	Mm.30039	NM_021880	ENSMUSG00000020612	Prkar1a	1300018C22Rik|RIalpha|Tse-1|Tse1	protein kinase, cAMP dependent regulatory, type I, alpha	protein-coding
E17HC_Atoh1_1_bam_peak_1614	chr17	42518879	42519758	+	122	NA	Intergenic	Intergenic	91995	NM_181753	353344	Mm.184937	NM_181753	ENSMUSG00000043972	Opn5	Gpr136|Neuropsin|PGR12|TMEM13	opsin 5	protein-coding
E17HC_Atoh1_1_bam_peak_1132	chr14	40955813	40956652	+	122	NA	intron (NM_145928, intron 1 of 8)	intron (NM_145928, intron 1 of 8)	-8023	NM_001316748	52588	Mm.28876	NM_145928	ENSMUSG00000037824	Tspan14	AA958793|D14Ertd226e|Tm4sf14|tspan-14	tetraspanin 14	protein-coding
E17HC_Atoh1_1_bam_peak_1002	chr13	51920360	51921119	+	117	NA	Intergenic	Intergenic	74064	NM_011817	23882	Mm.281298	NM_011817	ENSMUSG00000021453	Gadd45g	AI327420|C86281|CR6|DDIT2|OIG37	growth arrest and DNA-damage-inducible 45 gamma	protein-coding
E17HC_Atoh1_1_bam_peak_2669	chr5	24356482	24357221	+	116	NA	Intergenic	Intergenic	-5247	NM_013569	16511	Mm.6539	NM_013569	ENSMUSG00000038319	Kcnh2	AI326795|ERG1|LQT|Lqt2|M-erg|Merg1|merg1a|merg1b	potassium voltage-gated channel, subfamily H (eag-related), member 2	protein-coding
E17HC_Atoh1_1_bam_peak_3071	chr7	5022674	5023371	+	116	NA	intron (NM_001033383, intron 1 of 2)	B4A|SINE|B4	2646	NM_001290426	319748	Mm.86607	NM_001033383	ENSMUSG00000074405	Zfp865	6430526N21Rik|Znf865	zinc finger protein 865	protein-coding
E17HC_Atoh1_1_bam_peak_2994	chr6	95117019	95117920	+	116	NA	promoter-TSS (NM_001102670)	promoter-TSS (NM_001102670)	162	NR_153843	102634268	Mm.396160	NR_153843		Kbtbd8os	1700010K10Rik	kelch repeat and BTB (POZ) domain containing 8, opposite strand	ncRNA
E17HC_Atoh1_1_bam_peak_764	chr11	120824117	120825149	+	116	NA	promoter-TSS (NM_007988)	promoter-TSS (NM_007988)	-86	NM_007988	14104	Mm.236443	NM_007988	ENSMUSG00000025153	Fasn	A630082H08Rik|FAS	fatty acid synthase	protein-coding
E17HC_Atoh1_1_bam_peak_1543	chr17	15329761	15330544	+	116	NA	Intergenic	Intergenic	24309	NR_033511	100038481	Mm.387544	NR_033511		Gm10510	-	predicted gene 10510	ncRNA
E17HC_Atoh1_1_bam_peak_3101	chr7	28301593	28302686	+	116	NA	promoter-TSS (NM_007866)	promoter-TSS (NM_007866)	-354	NM_007866	13389	Mm.12896	NM_007866	ENSMUSG00000003436	Dll3	pu|pudgy	delta like canonical Notch ligand 3	protein-coding
E17HC_Atoh1_1_bam_peak_2358	chr3	154695298	154696096	+	116	NA	Intergenic	Intergenic	-15436	NM_175176	209601	Mm.331454	NM_175176	ENSMUSG00000078161	Erich3	1700013E18Rik|4922501L14Rik|5031409G23Rik|AI596448|Gm133	glutamate rich 3	protein-coding
E17HC_Atoh1_1_bam_peak_2532	chr4	124672477	124673465	+	116	NA	Intergenic	Intergenic	15325	NM_011141	18991	Mm.297371	NM_011141	ENSMUSG00000090125	Pou3f1	Oct-6|Oct6|Otf-6|Otf6|Scip|Test1|Tst-1|Tst1	POU domain, class 3, transcription factor 1	protein-coding
E17HC_Atoh1_1_bam_peak_832	chr12	76095282	76095989	+	116	NA	exon (NM_001005510, exon 103 of 116)	exon (NM_001005510, exon 103 of 116)	81624	NM_207707	13983	Mm.2561	NM_010157	ENSMUSG00000021055	Esr2	ER[b]|ERbeta|Estrb	estrogen receptor 2 (beta)	protein-coding
E17HC_Atoh1_1_bam_peak_2194	chr2	174858664	174859270	+	116	NA	Intergenic	Intergenic	98348	NM_007903	13616	Mm.9478	NM_007903	ENSMUSG00000027524	Edn3	ET-3|PPET3|ls|tmgc48	endothelin 3	protein-coding
E17HC_Atoh1_1_bam_peak_1822	chr19	8953053	8953699	+	116	NA	promoter-TSS (NM_197993)	promoter-TSS (NM_197993)	-456	NM_197993	70044	Mm.165979	NM_197993	ENSMUSG00000071645	Tut1	2700038E08Rik|PAPD2|Rbm21|TUTase6|Tent1|U6-TUTase|star-PAP	terminal uridylyl transferase 1, U6 snRNA-specific	protein-coding
E17HC_Atoh1_1_bam_peak_3437	chr8	85491976	85492584	+	116	NA	promoter-TSS (NM_173866)	promoter-TSS (NM_173866)	-296	NM_173866	108682	Mm.127905	NM_173866	ENSMUSG00000031700	Gpt2	4631422C05Rik|ALT2|AU014768|AU041193|C87201	glutamic pyruvate transaminase (alanine aminotransferase) 2	protein-coding
E17HC_Atoh1_1_bam_peak_927	chr12	113140120	113140743	+	116	NA	promoter-TSS (NM_001347443)	promoter-TSS (NM_001347443)	-174	NM_001347443	68337	Mm.133825	NM_024223	ENSMUSG00000006356	Crip2	0610010I23Rik|AW743261|C77570|CRP2|CRP4|Crp|ESP1|Hlp	cysteine rich protein 2	protein-coding
E17HC_Atoh1_1_bam_peak_497	chr11	11854830	11855944	+	116	NA	intron (NM_001190448, intron 6 of 14)	intron (NM_001190448, intron 6 of 14)	-12736	NR_045178	73321	Mm.443306	NR_045178	ENSMUSG00000086391	1700042O10Rik	-	RIKEN cDNA 1700042O10 gene	ncRNA
E17HC_Atoh1_1_bam_peak_3233	chr7	101236745	101237726	+	116	NA	intron (NM_001146010, intron 9 of 19)	AT_rich|Low_complexity|Low_complexity	64853	NR_152152	73683	Mm.275744	NM_001111111	ENSMUSG00000047767	Atg16l2	2410118P20Rik	autophagy related 16-like 2 (S. cerevisiae)	protein-coding
E17HC_Atoh1_1_bam_peak_2166	chr2	165288381	165289036	+	116	NA	promoter-TSS (NM_001363015)	promoter-TSS (NM_001363015)	-870	NM_001363016	228875	Mm.21184	NM_144893	ENSMUSG00000017664	Slc35c2	C85957|CGI-15|D2Wsu58e|Ovcov1	solute carrier family 35, member C2	protein-coding
E17HC_Atoh1_1_bam_peak_949	chr13	29737840	29738701	+	116	NA	intron (NR_131896, intron 5 of 16)	intron (NR_131896, intron 5 of 16)	117403	NM_144536	68916	Mm.212227	NM_144536	ENSMUSG00000006191	Cdkal1	1190005B03Rik|6620401C13Rik	CDK5 regulatory subunit associated protein 1-like 1	protein-coding
E17HC_Atoh1_1_bam_peak_887	chr12	100337428	100338281	+	116	NA	intron (NM_001033213, intron 17 of 19)	intron (NM_001033213, intron 17 of 19)	61245	NR_045741	100038713	Mm.470751	NR_045741	ENSMUSG00000113679	Gm10432	-	predicted gene 10432	ncRNA
E17HC_Atoh1_1_bam_peak_2467	chr4	86053514	86053963	+	116	NA	promoter-TSS (NM_001368621)	promoter-TSS (NM_001368621)	-177	NM_029967	77739	Mm.331690	NM_029967	ENSMUSG00000066113	Adamtsl1	5930437A14Rik|6720426B09Rik|ADAMTSL-1	ADAMTS-like 1	protein-coding
E17HC_Atoh1_1_bam_peak_170	chr1	132372533	132373264	+	116	NA	intron (NM_178874, intron 2 of 4)	intron (NM_178874, intron 2 of 4)	-4950	NM_001311108	68875	Mm.273785	NM_178874	ENSMUSG00000042066	Tmcc2	1110063G11Rik	transmembrane and coiled-coil domains 2	protein-coding
E17HC_Atoh1_1_bam_peak_1352	chr15	89429523	89430478	+	116	NA	promoter-TSS (NR_037154)	promoter-TSS (NR_037154)	-73	NR_004843	100134861	Mm.227738	NR_004843	ENSMUSG00000116461	Gm44502	BC090627|Chkb-Cpt1b|ChkbCpt1b|Chkbcpt1b	predicted readthrough transcript (NMD candidate), 44502	ncRNA
E17HC_Atoh1_1_bam_peak_2734	chr5	89128054	89128465	+	116	NA	intron (NM_001359212, intron 5 of 22)	intron (NM_001359212, intron 5 of 22)	100293	NM_001359212	54403	Mm.41044	NM_018760	ENSMUSG00000060961	Slc4a4	AI835705|NBC|NBC1	solute carrier family 4 (anion exchanger), member 4	protein-coding
E17HC_Atoh1_1_bam_peak_1912	chr2	17435834	17436330	+	116	NA	intron (NM_001362722, intron 6 of 25)	intron (NM_001362722, intron 6 of 25)	26774	NM_001362722	74103	Mm.120298	NM_028757	ENSMUSG00000053702	Nebl	1200007O21Rik|A630080F05Rik|BB140644|D830029A09Rik|Lnebl	nebulette	protein-coding
E17HC_Atoh1_1_bam_peak_1563	chr17	26368378	26368911	+	116	NA	Intergenic	L1ME1|LINE|L1	-46215	NM_001081656	240055	Mm.133211	NM_001081656	ENSMUSG00000034413	Neurl1b	C230078M08Rik|EG240055	neuralized E3 ubiquitin protein ligase 1B	protein-coding
E17HC_Atoh1_1_bam_peak_3385	chr8	45755468	45756219	+	116	NA	intron (NM_172752, intron 6 of 22)	intron (NM_172752, intron 6 of 22)	63454	NR_045739	319940	Mm.441720	NR_045739	ENSMUSG00000085440	Sorbs2os	D330022K07Rik	sorbin and SH3 domain containing 2, opposite strand	ncRNA
E17HC_Atoh1_1_bam_peak_1001	chr13	51917570	51919688	+	112	NA	Intergenic	Intergenic	71954	NM_011817	23882	Mm.281298	NM_011817	ENSMUSG00000021453	Gadd45g	AI327420|C86281|CR6|DDIT2|OIG37	growth arrest and DNA-damage-inducible 45 gamma	protein-coding
E17HC_Atoh1_1_bam_peak_3719	chr9	102689580	102690976	+	112	NA	Intergenic	CpG	-27526	NM_019764	56332	Mm.21145	NM_019764	ENSMUSG00000032531	Amotl2	AW549739|C79691|Lccp|MASCOT|mKIAA0989	angiomotin-like 2	protein-coding
E17HC_Atoh1_1_bam_peak_284	chr1	184842022	184842571	+	112	NA	intron (NM_001368286, intron 1 of 7)	MTEa|LTR|ERVL-MaLR	3612	NM_001368285	67247	Mm.177724	NM_133684	ENSMUSG00000073481	2021-03-02	2810484M10Rik|Mosc2|mARC1	mitochondrial amidoxime reducing component 2	protein-coding
E17HC_Atoh1_1_bam_peak_1024	chr13	67559619	67560286	+	110	NA	intron (NR_131099, intron 3 of 3)	RMER5|LTR|ERV1	6718	NR_131099	77857	Mm.160006	NR_131098	ENSMUSG00000097360	9430065F17Rik	E130110G22Rik	RIKEN cDNA 9430065F17 gene	ncRNA
E17HC_Atoh1_1_bam_peak_2026	chr2	77933721	77934668	+	110	NA	intron (NM_001362657, intron 2 of 19)	intron (NM_001362657, intron 2 of 19)	12162	NM_001362657	80744	Mm.288151	NM_030560	ENSMUSG00000027014	Cwc22	AA684037|AI173004|AL022752|B230213M24|mKIAA1604	CWC22 spliceosome-associated protein	protein-coding
E17HC_Atoh1_1_bam_peak_3282	chr7	125991837	125992588	+	110	NA	intron (NM_001358885, intron 2 of 5)	intron (NM_001358885, intron 2 of 5)	90199	NM_001101488	269994	Mm.39599	NM_001101488	ENSMUSG00000046182	Gsg1l	AI852434|C230098I05Rik|G630023A01Rik|Gm637|g1l	GSG1-like	protein-coding
E17HC_Atoh1_1_bam_peak_1063	chr13	99501527	99502279	+	110	NA	intron (NM_008634, intron 2 of 6)	intron (NM_008634, intron 2 of 6)	14699	NM_008634	17755	Mm.4173	NM_008634	ENSMUSG00000052727	Map1b	A230055D22|AI843217|LC1|MAP5|Mtap-5|Mtap1b|Mtap5	microtubule-associated protein 1B	protein-coding
E17HC_Atoh1_1_bam_peak_3110	chr7	29292031	29292664	+	110	NA	intron (NM_026731, intron 3 of 3)	intron (NM_026731, intron 3 of 3)	3027	NM_026731	68458	Mm.2343	NM_026731	ENSMUSG00000037166	Ppp1r14a	1110001M11Rik|Cpi17	protein phosphatase 1, regulatory inhibitor subunit 14A	protein-coding
E17HC_Atoh1_1_bam_peak_1271	chr15	63998050	63998609	+	110	NA	promoter-TSS (NM_001360035)	promoter-TSS (NM_001360035)	-263	NM_001360035	223601	Mm.246108	NM_144846	ENSMUSG00000022378	Fam49b	0910001A06Rik|AW122079	family with sequence similarity 49, member B	protein-coding
E17HC_Atoh1_1_bam_peak_2835	chr5	131675788	131676160	+	110	NA	intron (NM_001363480, intron 5 of 19)	intron (NM_001363480, intron 5 of 19)	-204295	NR_040704	75369	Mm.389696	NR_040704	ENSMUSG00000105773	4930563F08Rik	-	RIKEN cDNA 4930563F08 gene	ncRNA
E17HC_Atoh1_1_bam_peak_2711	chr5	54279270	54279904	+	110	NA	Intergenic	Intergenic	-70405	NR_038045	330086	Mm.254449	NM_177871	ENSMUSG00000105912	Gm10440	D130065D13	predicted gene 10440	ncRNA
E17HC_Atoh1_1_bam_peak_1561	chr17	26359711	26360603	+	110	NA	Intergenic	Intergenic	-54702	NM_001081656	240055	Mm.133211	NM_001081656	ENSMUSG00000034413	Neurl1b	C230078M08Rik|EG240055	neuralized E3 ubiquitin protein ligase 1B	protein-coding
E17HC_Atoh1_1_bam_peak_282	chr1	184033800	184034555	+	110	NA	promoter-TSS (NM_028516)	promoter-TSS (NM_028516)	-179	NM_028516	73363	Mm.50115	NM_028516	ENSMUSG00000044854	1700056E22Rik	-	RIKEN cDNA 1700056E22 gene	protein-coding
E17HC_Atoh1_1_bam_peak_1968	chr2	32693836	32694530	+	110	NA	promoter-TSS (NM_010236)	promoter-TSS (NM_010236)	-8	NM_010236	14287	Mm.3830	NM_010236	ENSMUSG00000009566	Fpgs	AA408187	folylpolyglutamyl synthetase	protein-coding
E17HC_Atoh1_1_bam_peak_1390	chr15	102092919	102093424	+	110	NA	exon (NM_145625, exon 11 of 15)	exon (NM_145625, exon 11 of 15)	-9763	NM_153533	209039	Mm.29389	NM_153533	ENSMUSG00000037003	Tns2	C1-ten|Tenc1|nep|nph	tensin 2	protein-coding
E17HC_Atoh1_1_bam_peak_1071	chr13	106352846	106353454	+	110	NA	Intergenic	Intergenic	583808	NM_001360897	76582	Mm.132208	NM_029665	ENSMUSG00000042590	Ipo11	1700081H05Rik|2510001A17Rik|AI314624|AW555235|E330021B14Rik|Ranbp11	importin 11	protein-coding
E17HC_Atoh1_1_bam_peak_2795	chr5	117413233	117414140	+	110	NA	promoter-TSS (NM_001312914)	promoter-TSS (NM_001312914)	-316	NM_001312914	333050	Mm.437947	NM_001034873	ENSMUSG00000061578	Ksr2	-	kinase suppressor of ras 2	protein-coding
E17HC_Atoh1_1_bam_peak_1003	chr13	53236315	53237083	+	110	NA	intron (NM_013846, intron 1 of 8)	intron (NM_013846, intron 1 of 8)	49425	NM_013846	26564	Mm.342774	NM_013846	ENSMUSG00000021464	Ror2	Ntrkr2	receptor tyrosine kinase-like orphan receptor 2	protein-coding
E17HC_Atoh1_1_bam_peak_988	chr13	48027681	48028350	+	110	NA	Intergenic	MER130|Unknown|Unknown	-9407	NR_038004	70971	Mm.158514	NR_038004	ENSMUSG00000047324	4931429P17Rik	-	RIKEN cDNA 4931429P17 gene	ncRNA
E17HC_Atoh1_1_bam_peak_3520	chr8	120437690	120438232	+	110	NA	Intergenic	Intergenic	-50905	NM_198671	382034	Mm.334856	NM_198671	ENSMUSG00000031822	Gse1	2210013I18Rik|mKIAA0182	genetic suppressor element 1, coiled-coil protein	protein-coding
E17HC_Atoh1_1_bam_peak_1738	chr18	57831499	57831957	+	110	NA	Intergenic	Intergenic	-39395	NR_152225	100503033	Mm.381112	NR_152224	ENSMUSG00000118391	Gm19519	-	predicted gene, 19519	ncRNA
E17HC_Atoh1_1_bam_peak_2539	chr4	126745502	126746155	+	110	NA	intron (NM_001355413, intron 6 of 6)	intron (NM_001355413, intron 6 of 6)	6739	NM_001355413	26562	Mm.206206	NM_011986	ENSMUSG00000028833	Ncdn	AU042419|MMS10-AE|Ms10ae|mKIAA0607|norbin	neurochondrin	protein-coding
E17HC_Atoh1_1_bam_peak_2754	chr5	107688028	107688639	+	110	NA	Intergenic	Intergenic	15147	NR_045871	654809	Mm.399159	NR_045871	ENSMUSG00000106333	4930428O21Rik	-	RIKEN cDNA 4930428O21 gene	ncRNA
E17HC_Atoh1_1_bam_peak_357	chr10	60981625	60982355	+	110	NA	Intergenic	Intergenic	21267	NR_130327	100316671		NR_130327	ENSMUSG00000080526	Mir466j	Mirn466j|mmu-mir-466j	microRNA 466j	ncRNA
E17HC_Atoh1_1_bam_peak_2529	chr4	123050561	123051594	+	110	NA	intron (NR_151450, intron 8 of 9)	intron (NR_151450, intron 8 of 9)	34484	NM_025873	66966	Mm.235030	NM_025873	ENSMUSG00000028653	Trit1	2310075G14Rik|AI314189|AI314635|AV099619|IPPT|IPT|MOD5	tRNA isopentenyltransferase 1	protein-coding
E17HC_Atoh1_1_bam_peak_2057	chr2	109692391	109692958	+	110	NA	promoter-TSS (NM_001285420)	promoter-TSS (NM_001285420)	238	NM_001048141	12064	Mm.1442	NM_007540	ENSMUSG00000048482	Bdnf	-	brain derived neurotrophic factor	protein-coding
E17HC_Atoh1_1_bam_peak_3396	chr8	57615164	57615633	+	110	NA	intron (NM_001167981, intron 1 of 11)	intron (NM_001167981, intron 1 of 11)	-36355	NR_040698	100502619	Mm.393851	NR_040698		AW046200	-	expressed sequence AW046200	ncRNA
E17HC_Atoh1_1_bam_peak_1502	chr16	91579366	91579854	+	110	NA	intron (NM_030018, intron 5 of 6)	intron (NM_030018, intron 5 of 6)	18070	NM_030018	77975	Mm.290341	NM_030018	ENSMUSG00000022964	Tmem50b	AU015466|AU019872|B230114J08Rik	transmembrane protein 50B	protein-coding
E17HC_Atoh1_1_bam_peak_2871	chr5	140239207	140239923	+	110	NA	intron (NM_001359025, intron 10 of 17)	intron (NM_001359025, intron 10 of 17)	-64647	NM_001359027	17120	Mm.27250	NM_010752	ENSMUSG00000029554	Mad1l1	AI173502|AW550425|Mad1	MAD1 mitotic arrest deficient 1-like 1	protein-coding
E17HC_Atoh1_1_bam_peak_2262	chr3	66398325	66398751	+	110	NA	Intergenic	Intergenic	-101701	NM_145820	72789	Mm.443526	NM_028357	ENSMUSG00000027831	Veph1	2810471M23Rik|Veph	ventricular zone expressed PH domain-containing 1	protein-coding
E17HC_Atoh1_1_bam_peak_448	chr10	110744668	110745426	+	110	NA	promoter-TSS (NM_001358560)	promoter-TSS (NM_001358560)	-392	NM_001358560	52679	Mm.11747	NM_178609	ENSMUSG00000020185	E2f7	A630014C11Rik|D10Ertd739e|E2F-7	E2F transcription factor 7	protein-coding
E17HC_Atoh1_1_bam_peak_3598	chr9	40458851	40459772	+	110	NA	intron (NM_001357617, intron 1 of 20)	intron (NM_001357617, intron 1 of 20)	-3547	NM_172768	235283	Mm.138434	NM_172768	ENSMUSG00000040111	Gramd1b	3222402H23|A930008A22Rik|AI593249|mKIAA1201	GRAM domain containing 1B	protein-coding
E17HC_Atoh1_1_bam_peak_1204	chr14	103630051	103630712	+	110	NA	Intergenic	Intergenic	-19847	NM_001361639	105439	Mm.27548	NM_198014	ENSMUSG00000055717	Slain1	9630044O09Rik|AA675320|AW742596	SLAIN motif family, member 1	protein-coding
E17HC_Atoh1_1_bam_peak_3109	chr7	29281065	29282260	+	110	NA	5' UTR (NM_001082548, exon 1 of 6)	5' UTR (NM_001082548, exon 1 of 6)	315	NM_001082548	20733	Mm.295230	NM_011464	ENSMUSG00000074227	Spint2	AL024025|C76321|HAI-2	serine protease inhibitor, Kunitz type 2	protein-coding
E17HC_Atoh1_1_bam_peak_2152	chr2	157517409	157518020	+	110	NA	Intergenic	Intergenic	-42364	NM_001291129	18111	Mm.34330	NM_010923	ENSMUSG00000067786	Nnat	5730414I02Rik|AW107673|Peg5	neuronatin	protein-coding
E17HC_Atoh1_1_bam_peak_1194	chr14	78790618	78791536	+	110	NA	Intergenic	Intergenic	-58101	NM_027906	219189	Mm.159651	NM_027906	ENSMUSG00000058997	Vwa8	1300010F03Rik|4932416F07Rik|AI957255|Kiaa0564|mKIAA0564	von Willebrand factor A domain containing 8	protein-coding
E17HC_Atoh1_1_bam_peak_1332	chr15	84531631	84532716	+	110	NA	Intergenic	L1M5|LINE|L1	25650	NM_177630	223732	Mm.6471	NM_177630	ENSMUSG00000055745	Rtl6	BC058638|Ldoc1l|Mar6|Mart6	retrotransposon Gag like 6	protein-coding
E17HC_Atoh1_1_bam_peak_1615	chr17	43518515	43519141	+	110	NA	Intergenic	Intergenic	-16055	NM_008585	17287	Mm.5346	NM_008585	ENSMUSG00000023914	Mep1a	AI098089|AW107200|Mep-1|Mep-1a|Mep1	meprin 1 alpha	protein-coding
E17HC_Atoh1_1_bam_peak_2635	chr4	152558032	152558667	+	110	NA	intron (NM_153424, intron 23 of 29)	intron (NM_153424, intron 23 of 29)	80207	NM_153424	260305	Mm.302496	NM_153424	ENSMUSG00000039577	Nphp4	4930564O18Rik|nmf192	nephronophthisis 4 (juvenile) homolog (human)	protein-coding
E17HC_Atoh1_1_bam_peak_2127	chr2	152397890	152399027	+	110	NA	promoter-TSS (NM_011438)	promoter-TSS (NM_011438)	-412	NM_011438	20667	Mm.28424	NM_011438	ENSMUSG00000051817	Sox12	2010205A02Rik	SRY (sex determining region Y)-box 12	protein-coding
E17HC_Atoh1_1_bam_peak_574	chr11	65650258	65651066	+	110	NA	Intergenic	L1MA9|LINE|L1	84170	NR_030417	791070		NR_030417	ENSMUSG00000076460	Mir744	Mirn744|mir-744|mmu-mir-744	microRNA 744	ncRNA
E17HC_Atoh1_1_bam_peak_3081	chr7	17056188	17056781	+	110	NA	intron (NM_001162950, intron 1 of 14)	CpG-12728	195	NM_016868	53417	Mm.135110	NM_016868	ENSMUSG00000004328	Hif3a	Ipas|MOP7|NEPAS|bHLHe17	hypoxia inducible factor 3, alpha subunit	protein-coding
E17HC_Atoh1_1_bam_peak_250	chr1	170701985	170702962	+	110	NA	Intergenic	Intergenic	57941	NM_177068	320078	Mm.287131	NM_177068	ENSMUSG00000038463	Olfml2b	1110018N05Rik|4832415H08Rik|AI467542	olfactomedin-like 2B	protein-coding
E17HC_Atoh1_1_bam_peak_2181	chr2	168440704	168441278	+	110	NA	Intergenic	Intergenic	149374	NM_001037177	18019	Mm.116802	NM_010899	ENSMUSG00000027544	Nfatc2	AI607462|NF-ATc2|NF-ATp|NFAT1|NFAT1-D|Nfatp	nuclear factor of activated T cells, cytoplasmic, calcineurin dependent 2	protein-coding
E17HC_Atoh1_1_bam_peak_452	chr10	111921575	111922401	+	110	NA	Intergenic	URR1A|DNA|hAT-Charlie	-47612	NR_046029	629206	Mm.391444	NR_046029	ENSMUSG00000112533	Gm20758	-	predicted gene, 20758	ncRNA
E17HC_Atoh1_1_bam_peak_3530	chr8	121896969	121898967	+	110	NA	intron (NM_011404, intron 1 of 9)	intron (NM_011404, intron 1 of 9)	9718	NM_011404	20539	Mm.22374	NM_011404	ENSMUSG00000040010	Slc7a5	4F2LC|D0H16S474E|LAT1|TA1	solute carrier family 7 (cationic amino acid transporter, y+ system), member 5	protein-coding
E17HC_Atoh1_1_bam_peak_1767	chr18	67483915	67484497	+	110	NA	Intergenic	Intergenic	19357	NM_144867	225655	Mm.221420	NM_144867	ENSMUSG00000024530	Prelid3a	A230074A19Rik|BC019561|Slmo1	PRELI domain containing 3A	protein-coding
E17HC_Atoh1_1_bam_peak_3327	chr8	10400229	10400964	+	110	NA	intron (NM_001319151, intron 14 of 34)	intron (NM_001319151, intron 14 of 34)	246685	NM_001319151	244281	Mm.422761	NM_001081397	ENSMUSG00000039057	Myo16	BM140241|C230040D10Rik|Gm1105|NYAP3|mKIAA0865	myosin XVI	protein-coding
E17HC_Atoh1_1_bam_peak_3646	chr9	58373909	58374442	+	110	NA	TTS (NR_040727)	TTS (NR_040727)	3671	NR_040727	73529	Mm.490924	NR_040727	ENSMUSG00000100487	1700072B07Rik	-	RIKEN cDNA 1700072B07 gene	ncRNA
E17HC_Atoh1_1_bam_peak_2845	chr5	134688750	134689290	+	110	NA	promoter-TSS (NM_010717)	promoter-TSS (NM_010717)	-430	NM_010717	16885	Mm.15409	NM_010717	ENSMUSG00000029674	Limk1	KIZ-1|LIMK-1|Limk	LIM-domain containing, protein kinase	protein-coding
E17HC_Atoh1_1_bam_peak_2169	chr2	165854335	165854747	+	110	NA	intron (NM_001363018, intron 2 of 23)	intron (NM_001363018, intron 2 of 23)	3632	NM_001252585	228880	Mm.227598	NM_027230	ENSMUSG00000039671	Zmynd8	1110013E22Rik|2010005I16Rik|3632413B07Rik|AI316811|AL024039|Prkcbp1|RACK7	zinc finger, MYND-type containing 8	protein-coding
E17HC_Atoh1_1_bam_peak_898	chr12	106223899	106224506	+	110	NA	Intergenic	Intergenic	187662	NM_001364368	22367	Mm.2981	NM_011705	ENSMUSG00000021115	Vrk1	51PK	vaccinia related kinase 1	protein-coding
E17HC_Atoh1_1_bam_peak_2340	chr3	136669567	136670031	+	110	NA	promoter-TSS (NM_008913)	promoter-TSS (NM_008913)	-267	NM_008913	19055	Mm.331389	NM_008913	ENSMUSG00000028161	Ppp3ca	2900074D19Rik|CN|Caln|Calna|CnA	protein phosphatase 3, catalytic subunit, alpha isoform	protein-coding
E17HC_Atoh1_1_bam_peak_2064	chr2	116019788	116020794	+	110	NA	intron (NM_001136072, intron 7 of 12)	intron (NM_001136072, intron 7 of 12)	44328	NM_001346036	17536	Mm.247566	NM_010825	ENSMUSG00000027210	Meis2	A430109D20Rik|Mrg1|Stra10	Meis homeobox 2	protein-coding
E17HC_Atoh1_1_bam_peak_1787	chr18	79105882	79106537	+	110	NA	intron (NM_053099, intron 1 of 5)	intron (NM_053099, intron 1 of 5)	3182	NM_053099	240427	Mm.312871	NM_053099	ENSMUSG00000024548	Setbp1	C130092E12|Seb|mKIAA0437	SET binding protein 1	protein-coding
E17HC_Atoh1_1_bam_peak_1651	chr17	72076304	72076862	+	110	NA	intron (NM_007439, intron 4 of 28)	intron (NM_007439, intron 4 of 28)	294636	NM_030179	78785	Mm.196382	NM_030179	ENSMUSG00000024059	Clip4	1700024K14Rik|1700074B05Rik|4833417L20Rik|5830409B12Rik|Rsnl2	CAP-GLY domain containing linker protein family, member 4	protein-coding
E17HC_Atoh1_1_bam_peak_1302	chr15	78773052	78774070	+	110	NA	promoter-TSS (NM_008595)	promoter-TSS (NM_008595)	-116	NM_008595	17305	Mm.149235	NM_008595	ENSMUSG00000018169	Mfng	AW546563	MFNG O-fucosylpeptide 3-beta-N-acetylglucosaminyltransferase	protein-coding
E17HC_Atoh1_1_bam_peak_2725	chr5	76340719	76341577	+	110	NA	non-coding (NR_152115, exon 6 of 6)	non-coding (NR_152115, exon 6 of 6)	9910	NR_152115	74621	Mm.444687	NR_152115		4930432L08Rik	-	RIKEN cDNA 4930432L08 gene	ncRNA
E17HC_Atoh1_1_bam_peak_2100	chr2	133509253	133510115	+	110	NA	Intergenic	Intergenic	-42475	NM_007553	12156	Mm.103205	NM_007553	ENSMUSG00000027358	Bmp2	AI467020|Bmp2a	bone morphogenetic protein 2	protein-coding
E17HC_Atoh1_1_bam_peak_599	chr11	75654252	75654852	+	110	NA	intron (NM_001080774, intron 1 of 31)	intron (NM_001080774, intron 1 of 31)	-1463	NM_001080775	17913	Mm.234502	NM_008659	ENSMUSG00000017774	Myo1c	C80397|MMIb|MYO1E|NMI|mm1beta|myr2	myosin IC	protein-coding
E17HC_Atoh1_1_bam_peak_3573	chr9	20664064	20664833	+	110	NA	TTS (NM_023371)	TTS (NM_023371)	12330	NM_001364495	23988	Mm.7906	NM_023371	ENSMUSG00000032171	Pin1	0610025L01Rik|D9Bwg1161e	protein (peptidyl-prolyl cis/trans isomerase) NIMA-interacting 1	protein-coding
E17HC_Atoh1_1_bam_peak_3204	chr7	81565315	81565877	+	110	NA	intron (NM_172904, intron 1 of 12)	intron (NM_172904, intron 1 of 12)	1385	NM_172904	244091	Mm.38773	NM_172904	ENSMUSG00000038663	Fsd2	9830160G03Rik|Spryd1	fibronectin type III and SPRY domain containing 2	protein-coding
E17HC_Atoh1_1_bam_peak_1406	chr16	10979260	10979945	+	110	NA	intron (NM_019980, intron 1 of 3)	MLT-int|LTR|ERVL-MaLR	13519	NM_019980	56722	Mm.294753	NM_019980	ENSMUSG00000022500	Litaf	3222402J11Rik|C85531|N4WBP3|TBX1	LPS-induced TN factor	protein-coding
E17HC_Atoh1_1_bam_peak_2088	chr2	128817899	128818602	+	110	NA	promoter-TSS (NM_028248)	promoter-TSS (NM_028248)	-53	NM_001355628	72477	Mm.259688	NM_028248	ENSMUSG00000014353	Tmem87b	2610301K12Rik|2810431I02Rik|AU014804	transmembrane protein 87B	protein-coding
E17HC_Atoh1_1_bam_peak_2236	chr3	35282882	35283946	+	110	NA	Intergenic	Intergenic	-360763	NR_105799	102466155		NR_105799	ENSMUSG00000098862	Mir6378	Gm27706|mmu-mir-6378	microRNA 6378	ncRNA
E17HC_Atoh1_1_bam_peak_713	chr11	113611552	113612576	+	110	NA	intron (NM_001362939, intron 1 of 9)	intron (NM_001362939, intron 1 of 9)	-7263	NM_001042606	20606		NM_009217	ENSMUSG00000047904	Sstr2	SRIF-1|SS2R|SSTR-2|Smstr-2|Smstr2|sst2	somatostatin receptor 2	protein-coding
E17HC_Atoh1_1_bam_peak_179	chr1	132747916	132748689	+	110	NA	Intergenic	Intergenic	-6505	NM_182716	269116	Mm.326702	NM_182716	ENSMUSG00000026442	Nfasc	AA387016|D430023G06Rik|NF|mKIAA0756	neurofascin	protein-coding
E17HC_Atoh1_1_bam_peak_3200	chr7	80323646	80324546	+	110	NA	5' UTR (NM_173445, exon 1 of 9)	5' UTR (NM_173445, exon 1 of 9)	358	NM_173445	269955	Mm.474502	NM_173445	ENSMUSG00000038930	Rccd1	5830436H09|E430018M08Rik	RCC1 domain containing 1	protein-coding
E17HC_Atoh1_1_bam_peak_1729	chr18	47857374	47858245	+	110	NA	Intergenic	Intergenic	-65032	NR_045404	414127	Mm.450768	NR_045404	ENSMUSG00000118267	G630055G22Rik	-	RIKEN cDNA G630055G22 gene	ncRNA
E17HC_Atoh1_1_bam_peak_2853	chr5	135365353	135365919	+	110	NA	intron (NM_001346745, intron 4 of 5)	ORR1D1|LTR|ERVL-MaLR	-4317	NR_153312	100609	Mm.281189	NM_145414	ENSMUSG00000000916	Nsun5	9830109N13Rik|AI326939|Nol1r|Wbscr20|Wbscr20a	NOL1/NOP2/Sun domain family, member 5	protein-coding
E17HC_Atoh1_1_bam_peak_982	chr13	47043258	47044595	+	110	NA	promoter-TSS (NM_016785)	promoter-TSS (NM_016785)	427	NM_172262	218214	Mm.31259	NM_172262	ENSMUSG00000038080	Kdm1b	4632428N09Rik|AI482520|Aof1	lysine (K)-specific demethylase 1B	protein-coding
E17HC_Atoh1_1_bam_peak_3167	chr7	58486074	58486454	+	110	NA	Intergenic	Intergenic	-171938	NM_009728	11982	Mm.135129	NM_009728	ENSMUSG00000025324	Atp10a	Atp10c|pfatp	ATPase, class V, type 10A	protein-coding
E17HC_Atoh1_1_bam_peak_3748	chr9	119483613	119483986	+	110	NA	3' UTR (NM_001253860, exon 27 of 27)	3' UTR (NM_001253860, exon 27 of 27)	38839	NR_153319	208194	Mm.101578	NM_172456	ENSMUSG00000042787	Exog	AW557704|ENGL-B|ENGL-a|Endogl1|Endogl2|Engl|Engla|Englb	endo/exonuclease (5'-3'), endonuclease G-like	protein-coding
E17HC_Atoh1_1_bam_peak_356	chr10	60952277	60953156	+	110	NA	Intergenic	Intergenic	-8007	NR_130327	100316671		NR_130327	ENSMUSG00000080526	Mir466j	Mirn466j|mmu-mir-466j	microRNA 466j	ncRNA
E17HC_Atoh1_1_bam_peak_2124	chr2	152005530	152005932	+	110	NA	exon (NM_001164819, exon 3 of 5)	exon (NM_001164819, exon 3 of 5)	5865	NM_001164820	69698	Mm.258262	NM_027172	ENSMUSG00000027463	Slc52a3	2310046K01Rik|RFT2	solute carrier protein family 52, member 3	protein-coding
E17HC_Atoh1_1_bam_peak_931	chr13	9151757	9152438	+	110	NA	intron (NM_001311117, intron 11 of 16)	intron (NM_001311117, intron 11 of 16)	58216	NM_001311117	217980	Mm.234944	NM_172585	ENSMUSG00000033499	Larp4b	A630096F19|AI256361|D13Wsu64e|Larp5	La ribonucleoprotein domain family, member 4B	protein-coding
E17HC_Atoh1_1_bam_peak_1306	chr15	79229117	79229698	+	110	NA	promoter-TSS (NM_001045558)	promoter-TSS (NM_001045558)	25	NM_001045558	18693	Mm.259464	NM_008837	ENSMUSG00000068206	Pick1	Prkcabp	protein interacting with C kinase 1	protein-coding
E17HC_Atoh1_1_bam_peak_3294	chr7	127928733	127929261	+	110	NA	intron (NM_133351, intron 2 of 5)	intron (NM_133351, intron 2 of 5)	1116	NM_133351	76560	Mm.5875	NM_133351	ENSMUSG00000030800	Prss8	2410039E18Rik|AI313909|C79772|CAP1|fr|mCAP1	protease, serine 8 (prostasin)	protein-coding
E17HC_Atoh1_1_bam_peak_2975	chr6	88759667	88760336	+	110	NA	intron (NM_001166249, intron 2 of 7)	intron (NM_001166249, intron 2 of 7)	35297	NM_001166251	23945	Mm.272197	NM_011844	ENSMUSG00000033174	Mgll	AA589436|Magl|Mgl	monoglyceride lipase	protein-coding
E17HC_Atoh1_1_bam_peak_31	chr1	13649708	13650493	+	110	NA	intron (NM_145381, intron 2 of 6)	intron (NM_145381, intron 2 of 6)	10409	NM_145381	212442	Mm.89572	NM_145381	ENSMUSG00000025937	Lactb2	Cgi-83|E430032H21Rik	lactamase, beta 2	protein-coding
E17HC_Atoh1_1_bam_peak_202	chr1	135571993	135572719	+	110	NA	intron (NM_173437, intron 1 of 28)	intron (NM_173437, intron 1 of 28)	12999	NM_173437	215690	Mm.34977	NM_173437	ENSMUSG00000009418	Nav1	9530089B19|9930003A20Rik|C230080M11Rik|Gm38399|Pomfil3|Unc53h1|mKIAA1151|steerin-1	neuron navigator 1	protein-coding
E17HC_Atoh1_1_bam_peak_3677	chr9	67043478	67044065	+	110	NA	promoter-TSS (NM_001164253)	promoter-TSS (NM_001164253)	100	NM_001164252	22003	Mm.121878	NM_024427	ENSMUSG00000032366	Tpm1	AA986836|AI854628|TM2|TPM1kappa|Tm3|Tmpa|Tpm-1|alpha-TM	tropomyosin 1, alpha	protein-coding
E17HC_Atoh1_1_bam_peak_66	chr1	43566680	43567319	+	110	NA	intron (NM_010879, intron 4 of 4)	intron (NM_010879, intron 4 of 4)	121248	NM_010879	17974	Mm.389903	NM_010879	ENSMUSG00000066877	Nck2	4833426I10Rik|Grb4|NCKbeta|Nck-2	non-catalytic region of tyrosine kinase adaptor protein 2	protein-coding
E17HC_Atoh1_1_bam_peak_109	chr1	78310272	78311715	+	110	NA	intron (NM_001004173, intron 1 of 4)	intron (NM_001004173, intron 1 of 4)	647	NM_001004173	433323	Mm.276248	NM_001004173	ENSMUSG00000032908	Sgpp2	SPPase2|Spp2	sphingosine-1-phosphate phosphotase 2	protein-coding
E17HC_Atoh1_1_bam_peak_2409	chr4	40142957	40143697	+	110	NA	promoter-TSS (NM_007386)	promoter-TSS (NM_007386)	62	NM_007386	11428	Mm.331547	NM_007386	ENSMUSG00000028405	Aco1	Aco-1|Irebp|Irp1	aconitase 1	protein-coding
E17HC_Atoh1_1_bam_peak_1768	chr18	69592328	69593649	+	110	NA	intron (NM_001361127, intron 8 of 19)	intron (NM_001361127, intron 8 of 19)	246828	NM_001361128	21413	Mm.4269	NM_013685	ENSMUSG00000053477	Tcf4	5730422P05Rik|ASP-I2|E2-2|E2.2|ITF-2|ITF-2b|ITF2|ME2|MITF-2A|MITF-2B|SEF-2|SEF2|SEF2-1|TFE|Tcf-4|bHLHb19	transcription factor 4	protein-coding
E17HC_Atoh1_1_bam_peak_274	chr1	181826672	181827286	+	110	NA	intron (NM_133815, intron 6 of 13)	intron (NM_133815, intron 6 of 13)	15422	NM_133815	98386	Mm.4538	NM_133815	ENSMUSG00000004880	Lbr	AI505894|C14SR|ic	lamin B receptor	protein-coding
E17HC_Atoh1_1_bam_peak_2509	chr4	116876672	116877073	+	110	NA	promoter-TSS (NM_001029912)	promoter-TSS (NM_001029912)	-530	NM_001029912	74464	Mm.218946	NM_001029912	ENSMUSG00000033948	Zswim5	4933426E21Rik|AI503093|mKIAA1511	zinc finger SWIM-type containing 5	protein-coding
E17HC_Atoh1_1_bam_peak_913	chr12	108959161	108959736	+	110	NA	intron (NM_177602, intron 2 of 6)	intron (NM_177602, intron 2 of 6)	65176	NM_177602	212198	Mm.342082	NM_177602	ENSMUSG00000040877	Wdr25	B930090D16Rik	WD repeat domain 25	protein-coding
E17HC_Atoh1_1_bam_peak_2926	chr6	40431041	40432484	+	110	NA	intron (NM_001356375, intron 1 of 8)	intron (NM_001356375, intron 1 of 8)	4373	NM_001356375	243780	Mm.333006	NM_175528	ENSMUSG00000037172	E330009J07Rik	AI841796|Lchn|mKIAA1147	RIKEN cDNA E330009J07 gene	protein-coding
E17HC_Atoh1_1_bam_peak_2628	chr4	152082996	152083818	+	110	NA	Intergenic	Intergenic	-3456	NR_104381	269608	Mm.332102	NM_001004156	ENSMUSG00000039713	Plekhg5	BC023181|Syx	pleckstrin homology domain containing, family G (with RhoGef domain) member 5	protein-coding
E17HC_Atoh1_1_bam_peak_1013	chr13	56426226	56426858	+	110	NA	Intergenic	Intergenic	-11813	NM_177809	328258	Mm.482177	NM_177809	ENSMUSG00000021509	Slc25a48	AU042651|E230025K15	solute carrier family 25, member 48	protein-coding
E17HC_Atoh1_1_bam_peak_2015	chr2	64920284	64921117	+	110	NA	intron (NM_016719, intron 9 of 13)	intron (NM_016719, intron 9 of 13)	102066	NM_016719	50915	Mm.214554	NM_016719	ENSMUSG00000026888	Grb14	AI505286	growth factor receptor bound protein 14	protein-coding
E17HC_Atoh1_1_bam_peak_1138	chr14	51062880	51063486	+	110	NA	Intergenic	Intergenic	-5941	NM_001011875	497106	Mm.379740	NM_001011875	ENSMUSG00000068407	Rnase12	Rai1	ribonuclease, RNase A family, 12 (non-active)	protein-coding
E17HC_Atoh1_1_bam_peak_2080	chr2	124618278	124619096	+	110	NA	intron (NM_172537, intron 1 of 16)	intron (NM_172537, intron 1 of 16)	8391	NM_001291000	214968	Mm.330536	NM_172537	ENSMUSG00000027200	Sema6d	1110067B02Rik|AA409156|D330011G23|mKIAA1479	sema domain, transmembrane domain (TM), and cytoplasmic domain, (semaphorin) 6D	protein-coding
E17HC_Atoh1_1_bam_peak_2238	chr3	35318035	35318919	+	110	NA	Intergenic	Intergenic	347686	NR_040748	625963	Mm.251506	NR_040748	ENSMUSG00000105662	Gm6639	-	predicted gene 6639	ncRNA
E17HC_Atoh1_1_bam_peak_2480	chr4	99205683	99206630	+	110	NA	intron (NM_175029, intron 1 of 10)	intron (NM_175029, intron 1 of 10)	12009	NM_001145967	242557	Mm.241663	NM_175029	ENSMUSG00000028550	Atg4c	Apg4-C|Apg4c|Atg4cl|Autl1	autophagy related 4C, cysteine peptidase	protein-coding
E17HC_Atoh1_1_bam_peak_3541	chr8	122769191	122769960	+	110	NA	Intergenic	Intergenic	-5911	NM_144932	257633	Mm.334875	NM_144932	ENSMUSG00000015016	Acsf3	BB101783	acyl-CoA synthetase family member 3	protein-coding
E17HC_Atoh1_1_bam_peak_3753	chr9	120011064	120011776	+	110	NA	Intergenic	CpG	12178	NM_011724	22437	Mm.10117	NM_011724	ENSMUSG00000079243	Xirp1	AI415219|Cmya1	xin actin-binding repeat containing 1	protein-coding
E17HC_Atoh1_1_bam_peak_2604	chr4	148766204	148767036	+	110	NA	Intergenic	Intergenic	-37772	NM_027195	69743	Mm.233879	NM_027195	ENSMUSG00000028977	Casz1	2410019P08Rik|AV096627|BC040081|Cst|D4Ertd432e	castor zinc finger 1	protein-coding
E17HC_Atoh1_1_bam_peak_3246	chr7	109325426	109326203	+	110	NA	intron (NM_001355145, intron 6 of 10)	intron (NM_001355145, intron 6 of 10)	-112804	NR_152110	74293	Mm.381252	NR_152110	ENSMUSG00000085407	1700095J03Rik	-	RIKEN cDNA 1700095J03 gene	ncRNA
E17HC_Atoh1_1_bam_peak_1766	chr18	66270842	66271469	+	110	NA	intron (NM_178793, intron 2 of 10)	intron (NM_178793, intron 2 of 10)	20683	NM_178793	320924	Mm.442049	NM_178793	ENSMUSG00000046318	Ccbe1	4933426F18Rik|9430093N24Rik|mKIAA1983	collagen and calcium binding EGF domains 1	protein-coding
E17HC_Atoh1_1_bam_peak_400	chr10	81403183	81404290	+	110	NA	intron (NM_008688, intron 8 of 9)	intron (NM_008688, intron 8 of 9)	-5839	NR_152732	102634174	Mm.392213	NR_152732	ENSMUSG00000085327	Gm16104	-	predicted gene 16104	ncRNA
E17HC_Atoh1_1_bam_peak_1111	chr14	24778904	24779604	+	110	NA	Intergenic	CpG	288501	NM_001360586	20088	Mm.16775	NM_011297	ENSMUSG00000025290	Rps24	-	ribosomal protein S24	protein-coding
E17HC_Atoh1_1_bam_peak_1035	chr13	78118002	78118404	+	110	NA	intron (NM_001163419, intron 9 of 9)	intron (NM_001163419, intron 9 of 9)	78246	NM_001347538	13865	Mm.439653	NM_010151	ENSMUSG00000069171	Nr2f1	COUP-TF1|COUP-TFI|COUPTFA|EAR-3|EAR3|Erbal3|SVP44|Tcfcoup1	nuclear receptor subfamily 2, group F, member 1	protein-coding
E17HC_Atoh1_1_bam_peak_2545	chr4	128903979	128904765	+	110	NA	intron (NM_001370757, intron 3 of 3)	intron (NM_001370757, intron 3 of 3)	20328	NM_001370756	67525	Mm.30653	NM_178110	ENSMUSG00000041000	Trim62	6330414G21Rik|AI450348|Dear1	tripartite motif-containing 62	protein-coding
E17HC_Atoh1_1_bam_peak_264	chr1	177444096	177445993	+	110	NA	promoter-TSS (NM_013915)	promoter-TSS (NM_013915)	106	NM_001355102	30928	Mm.330700	NM_013915	ENSMUSG00000063659	Zbtb18	RP58|Zfp238|Znf238.|zfp-238	zinc finger and BTB domain containing 18	protein-coding
E17HC_Atoh1_1_bam_peak_1785	chr18	78124125	78124814	+	110	NA	intron (NM_001171011, intron 1 of 8)	intron (NM_001171011, intron 1 of 8)	-1043	NM_001171010	108052	Mm.33832	NM_028122	ENSMUSG00000059336	Slc14a1	2610507K20Rik|3021401A05Rik|UT-B|Utb1	solute carrier family 14 (urea transporter), member 1	protein-coding
E17HC_Atoh1_1_bam_peak_3405	chr8	70233871	70234561	+	110	NA	promoter-TSS (NM_001168290)	promoter-TSS (NM_001168290)	-10	NM_001168290	234373	Mm.284505	NM_172755	ENSMUSG00000036054	Sugp2	Sfrs14|Srsf14|mKIAA0365	SURP and G patch domain containing 2	protein-coding
E17HC_Atoh1_1_bam_peak_3557	chr8	125080629	125081490	+	110	NA	intron (NM_174853, intron 1 of 11)	intron (NM_174853, intron 1 of 11)	26864	NM_174853	244667	Mm.233504	NM_170596	ENSMUSG00000043051	Disc1	-	disrupted in schizophrenia 1	protein-coding
E17HC_Atoh1_1_bam_peak_1108	chr14	22936675	22937230	+	110	NA	intron (NM_028275, intron 6 of 6)	intron (NM_028275, intron 6 of 6)	157619	NR_033550	791307	Mm.364384	NR_033550	ENSMUSG00000068680	Gm10248	-	predicted gene 10248	ncRNA
E17HC_Atoh1_1_bam_peak_2698	chr5	37262590	37263151	+	110	NA	intron (NM_007765, intron 1 of 13)	MTD|LTR|ERVL-MaLR	17106	NM_007765	12933	Mm.290995	NM_007765	ENSMUSG00000029121	Crmp1	CRMP-1|DRP-1|Dpysl1|ULIP-3|Ulip3	collapsin response mediator protein 1	protein-coding
E17HC_Atoh1_1_bam_peak_2371	chr4	8577193	8578014	+	110	NA	intron (NM_021518, intron 3 of 7)	intron (NM_021518, intron 3 of 7)	41959	NM_021518	59021	Mm.397471	NM_021518	ENSMUSG00000047187	Rab2a	9330148M11Rik|C80220|Rab2	RAB2A, member RAS oncogene family	protein-coding
E17HC_Atoh1_1_bam_peak_1386	chr15	101375682	101376518	+	110	NA	Intergenic	Intergenic	-5938	NM_028770	74127	Mm.440055	NM_028770	ENSMUSG00000037185	Krt80	1200016G03Rik|2310041I20Rik|CK-80|K80|Kb20	keratin 80	protein-coding
E17HC_Atoh1_1_bam_peak_3243	chr7	109163468	109164201	+	110	NA	intron (NM_001302205, intron 1 of 3)	intron (NM_001302205, intron 1 of 3)	6678	NM_001302206	109594	Mm.360145	NM_057173	ENSMUSG00000036111	Lmo1	Rbtn-1|Rbtn1|Ttg1	LIM domain only 1	protein-coding
E17HC_Atoh1_1_bam_peak_2641	chr4	154142291	154142998	+	110	NA	intron (NM_021499, intron 1 of 11)	intron (NM_021499, intron 1 of 11)	272	NM_021499	59002	Mm.46508	NM_021499	ENSMUSG00000029029	Wrap73	2610044M17Rik|5330425N03Rik|Dd57|Wdr8	WD repeat containing, antisense to Trp73	protein-coding
E17HC_Atoh1_1_bam_peak_3741	chr9	115450828	115451307	+	110	NA	Intergenic	Intergenic	69248	NR_130329	100316675		NR_130329	ENSMUSG00000080409	Mir467h	Mirn467h|mmu-mir-467h	microRNA 467h	ncRNA
E17HC_Atoh1_1_bam_peak_1074	chr13	107469407	107469968	+	110	NA	promoter-TSS (NR_045083)	promoter-TSS (NR_045083)	-135	NR_045083	105120	Mm.417700	NR_045083	ENSMUSG00000114780	AI197445	-	expressed sequence AI197445	ncRNA
E17HC_Atoh1_1_bam_peak_119	chr1	86434249	86435843	+	110	NA	Intergenic	Intergenic	8717	NM_027966	71863	Mm.179627	NM_027966	ENSMUSG00000036574	Tex44	1700019O17Rik	testis expressed 44	protein-coding
E17HC_Atoh1_1_bam_peak_625	chr11	82845615	82846434	+	110	NA	intron (NM_001164569, intron 1 of 7)	intron (NM_001164569, intron 1 of 7)	-16981	NM_026097	67338	Mm.341608	NM_026097	ENSMUSG00000020696	Rffl	1700051E09Rik|4930516L10Rik|BG080975|Carp2	ring finger and FYVE like domain containing protein	protein-coding
E17HC_Atoh1_1_bam_peak_1077	chr13	111002763	111003345	+	110	NA	Intergenic	Intergenic	-99208	NR_131194	102636142	Mm.417611	NR_131194		4930526H09Rik	-	RIKEN cDNA 4930526H09 gene	ncRNA
E17HC_Atoh1_1_bam_peak_1341	chr15	86168309	86168702	+	110	NA	intron (NM_145475, intron 1 of 12)	intron (NM_145475, intron 1 of 12)	-17223	NR_155352	102638208	Mm.415090	NR_155352	ENSMUSG00000086424	Gm15569	-	predicted gene 15569	ncRNA
E17HC_Atoh1_1_bam_peak_787	chr12	25092473	25093605	+	110	NA	TTS (NM_010496)	TTS (NM_010496)	3053	NM_010496	15902	Mm.34871	NM_010496	ENSMUSG00000020644	Id2	AI255428|C78922|Idb2|bHLHb26	inhibitor of DNA binding 2	protein-coding
E17HC_Atoh1_1_bam_peak_60	chr1	43098141	43098972	+	110	NA	promoter-TSS (NM_133818)	promoter-TSS (NM_133818)	72	NM_001013025	73122	Mm.246069	NM_001013025	ENSMUSG00000070939	Tgfbrap1	3110018K12Rik|AU024090|AU042859|AW742551|Trap1	transforming growth factor, beta receptor associated protein 1	protein-coding
E17HC_Atoh1_1_bam_peak_761	chr11	120268912	120270071	+	110	NA	intron (NM_198423, intron 4 of 27)	intron (NM_198423, intron 4 of 27)	36544	NM_001347621	268515	Mm.309498	NM_198423	ENSMUSG00000039741	Bahcc1	B930044J06|BC060615	BAH domain and coiled-coil containing 1	protein-coding
E17HC_Atoh1_1_bam_peak_1626	chr17	47521762	47522163	+	110	NA	intron (NM_001081635, intron 1 of 6)	intron (NM_001081635, intron 1 of 6)	16911	NM_001081636	12445	Mm.27291	NM_007632	ENSMUSG00000034165	Ccnd3	9230106B05Rik|AA682053|AL024085|AW146355|C78795	cyclin D3	protein-coding
E17HC_Atoh1_1_bam_peak_947	chr13	28959226	28960133	+	110	NA	Intergenic	CpG	-5980	NM_009238	20677	Mm.240627	NM_009238	ENSMUSG00000076431	Sox4	AA682046|Sox-4	SRY (sex determining region Y)-box 4	protein-coding
E17HC_Atoh1_1_bam_peak_64	chr1	43396832	43397607	+	110	NA	Intergenic	Intergenic	-48532	NM_010879	17974	Mm.389903	NM_010879	ENSMUSG00000066877	Nck2	4833426I10Rik|Grb4|NCKbeta|Nck-2	non-catalytic region of tyrosine kinase adaptor protein 2	protein-coding
E17HC_Atoh1_1_bam_peak_844	chr12	80812099	80812737	+	110	NA	intron (NM_178682, intron 1 of 5)	intron (NM_178682, intron 1 of 5)	21886	NM_001242419	217684	Mm.341776	NM_178682	ENSMUSG00000021133	Susd6	4933426M11Rik|mKIAA0247	sushi domain containing 6	protein-coding
E17HC_Atoh1_1_bam_peak_2259	chr3	65829192	65830178	+	110	NA	intron (NM_001166659, intron 12 of 12)	intron (NM_001166659, intron 12 of 12)	128564	NM_019937	56706	Mm.175612	NM_019937	ENSMUSG00000027829	Ccnl1	2610030E23Rik|AU018493|Ccnl|ania-6a	cyclin L1	protein-coding
E17HC_Atoh1_1_bam_peak_267	chr1	178489001	178489635	+	110	NA	Intergenic	Intergenic	-39807	NM_001161665	269152	Mm.129727	NM_177724	ENSMUSG00000026494	Kif26b	4832420M10|BC056349|D230039L06Rik	kinesin family member 26B	protein-coding
E17HC_Atoh1_1_bam_peak_692	chr11	105524208	105524957	+	110	NA	Intergenic	Intergenic	-65404	NM_181071	77097	Mm.22501	NM_175492	ENSMUSG00000053580	Tanc2	3526402J09Rik|5730590C14Rik	tetratricopeptide repeat, ankyrin repeat and coiled-coil containing 2	protein-coding
E17HC_Atoh1_1_bam_peak_968	chr13	43288220	43288726	+	110	NA	intron (NM_001033399, intron 1 of 1)	intron (NM_001033399, intron 1 of 1)	15699	NM_001033399	328232	Mm.441399	NM_001033399	ENSMUSG00000051335	Gfod1	9630032O13|AI850995	glucose-fructose oxidoreductase domain containing 1	protein-coding
E17HC_Atoh1_1_bam_peak_53	chr1	38180899	38181804	+	110	NA	exon (NM_001290814, exon 21 of 22)	exon (NM_001290814, exon 21 of 22)	49268	NR_151587	329123	Mm.207123	NR_151587	ENSMUSG00000102716	Gm5099	EG329123	predicted gene 5099	ncRNA
E17HC_Atoh1_1_bam_peak_1825	chr19	10277193	10277975	+	110	NA	intron (NM_198114, intron 1 of 19)	intron (NM_198114, intron 1 of 19)	27293	NM_198114	269060	Mm.329718	NM_198114	ENSMUSG00000035735	Dagla	Nsddr	diacylglycerol lipase, alpha	protein-coding
E17HC_Atoh1_1_bam_peak_1644	chr17	62697996	62698631	+	110	NA	intron (NM_207654, intron 1 of 4)	intron (NM_207654, intron 1 of 4)	183004	NM_010109	13640	Mm.7978	NM_010109	ENSMUSG00000048915	Efna5	AL-1|AV158822|EFL-5|Ephrin-A5|Epl7|LERK-7|RAGS	ephrin A5	protein-coding
E17HC_Atoh1_1_bam_peak_491	chr11	5825074	5826100	+	110	NA	Intergenic	MERVL_2A-int|LTR|ERVL	12429	NM_017401	54125	Mm.260194	NM_017401	ENSMUSG00000020474	Polm	AI462166|B230309I03Rik|Tdt-N	polymerase (DNA directed), mu	protein-coding
E17HC_Atoh1_1_bam_peak_613	chr11	78953026	78953693	+	109	NA	intron (NM_001313922, intron 21 of 25)	MTD|LTR|ERVL-MaLR	28068	NM_001313922	18126	Mm.2893	NM_010927	ENSMUSG00000020826	Nos2	MAC-NOS|NOS-II|Nos-2|Nos2a|i-NOS|iNOS	nitric oxide synthase 2, inducible	protein-coding
E17HC_Atoh1_1_bam_peak_2540	chr4	127227186	127227897	+	105	NA	intron (NM_198618, intron 8 of 11)	intron (NM_198618, intron 8 of 11)	-16243	NM_030252	80284	Mm.139607	NM_030252	ENSMUSG00000042380	Smim12	BC003266	small integral membrane protein 12	protein-coding
E17HC_Atoh1_1_bam_peak_2106	chr2	138405957	138406884	+	96	NA	Intergenic	Intergenic	127927	NM_145534	228662	Mm.153405	NM_145534	ENSMUSG00000062098	Btbd3	mKIAA0952	BTB (POZ) domain containing 3	protein-coding
E17HC_Atoh1_1_bam_peak_1253	chr15	44427583	44428416	+	96	NA	promoter-TSS (NM_175009)	promoter-TSS (NM_175009)	-112	NM_175009	223527	Mm.291828	NM_175009	ENSMUSG00000022338	Eny2	1810057B09Rik|6720481I12|DC6|Ey2	ENY2 transcription and export complex 2 subunit	protein-coding
E17HC_Atoh1_1_bam_peak_1880	chr19	53076102	53076746	+	96	NA	non-coding (NR_045320, exon 1 of 3)	non-coding (NR_045320, exon 1 of 3)	172	NR_045320	78457	Mm.76932	NR_045320	ENSMUSG00000099988	1700054A03Rik	-	RIKEN cDNA 1700054A03 gene	ncRNA
E17HC_Atoh1_1_bam_peak_778	chr12	12937977	12939052	+	96	NA	intron (NM_008709, intron 2 of 2)	intron (NM_008709, intron 2 of 2)	3322	NM_008709	18109	Mm.16469	NM_008709	ENSMUSG00000037169	Mycn	N-myc|Nmyc|Nmyc-1|Nmyc1|bHLHe37|c-nmyc	v-myc avian myelocytomatosis viral related oncogene, neuroblastoma derived	protein-coding
E17HC_Atoh1_1_bam_peak_2040	chr2	93176825	93177570	+	96	NA	Intergenic	Intergenic	-10351	NM_001356536	277414	Mm.41033	NM_001025246	ENSMUSG00000068735	Trp53i11	Tp53i11	transformation related protein 53 inducible protein 11	protein-coding
E17HC_Atoh1_1_bam_peak_668	chr11	97811750	97812249	+	96	NA	intron (NM_010688, intron 2 of 6)	intron (NM_010688, intron 2 of 6)	12434	NM_010688	16796	Mm.271967	NM_010688	ENSMUSG00000038366	Lasp1	AA408629|Def-4|LASP-1|MLN 50|SH3P6|Tg(Col1a1-lacZ)1Ngma	LIM and SH3 protein 1	protein-coding
E17HC_Atoh1_1_bam_peak_2558	chr4	132011573	132012301	+	96	NA	intron (NM_183428, intron 1 of 20)	intron (NM_183428, intron 1 of 20)	37141	NM_001128606	269587	Mm.30038	NM_183428	ENSMUSG00000028906	Epb41	4.1R|AI415518|D4Ertd442e|Elp-1|Elp1|Epb4.1|mKIAA4056	erythrocyte membrane protein band 4.1	protein-coding
E17HC_Atoh1_1_bam_peak_1198	chr14	87426017	87426915	+	96	NA	intron (NM_001253755, intron 1 of 11)	intron (NM_001253755, intron 1 of 11)	9883	NM_172605	219249	Mm.35168	NM_172605	ENSMUSG00000022019	Tdrd3	4732418C03Rik|6720468N18	tudor domain containing 3	protein-coding
E17HC_Atoh1_1_bam_peak_2484	chr4	102446206	102447116	+	96	NA	intron (NM_019840, intron 1 of 14)	intron (NM_019840, intron 1 of 14)	-123399	NM_001177980	18578	Mm.20181	NM_019840	ENSMUSG00000028525	Pde4b	Dpde4|R74983|dunce	phosphodiesterase 4B, cAMP specific	protein-coding
E17HC_Atoh1_1_bam_peak_59	chr1	40694176	40694591	+	96	NA	intron (NM_001033289, intron 1 of 11)	intron (NM_001033289, intron 1 of 11)	12671	NM_001033289	226999	Mm.256414	NM_001033289	ENSMUSG00000026062	Slc9a2	2210416H12Rik|4932415O19Rik|AV333884|NHE2	solute carrier family 9 (sodium/hydrogen exchanger), member 2	protein-coding
E17HC_Atoh1_1_bam_peak_471	chr10	126239527	126240472	+	96	NA	Intergenic	Intergenic	273780	NM_177152	320398	Mm.275586	NM_177152	ENSMUSG00000020105	Lrig3	9030421L11Rik|9130004I02Rik|9430095K15Rik|mKIAA3016	leucine-rich repeats and immunoglobulin-like domains 3	protein-coding
E17HC_Atoh1_1_bam_peak_2710	chr5	53602024	53602905	+	96	NA	intron (NM_001277116, intron 3 of 12)	intron (NM_001277116, intron 3 of 12)	11978	NM_001080927	19664	Mm.209292	NM_009035	ENSMUSG00000039191	Rbpj	AI843960|CBF1|Igkjrb|Igkrsbp|RBP-J|RBP-J kappa|RBP-Jkappa|RBPjk|Rbpsuh	recombination signal binding protein for immunoglobulin kappa J region	protein-coding
E17HC_Atoh1_1_bam_peak_131	chr1	91413331	91414552	+	96	NA	promoter-TSS (NM_001360899)	promoter-TSS (NM_001360899)	97	NM_001360900	55927	Mm.280029	NM_019479	ENSMUSG00000067071	Hes6	AI326893|bHLHb41	hairy and enhancer of split 6	protein-coding
E17HC_Atoh1_1_bam_peak_3278	chr7	122680346	122680824	+	96	NA	intron (NM_019430, intron 1 of 3)	intron (NM_019430, intron 1 of 3)	8841	NM_019430	54376	Mm.444212	NM_019430	ENSMUSG00000066189	Cacng3	-	calcium channel, voltage-dependent, gamma subunit 3	protein-coding
E17HC_Atoh1_1_bam_peak_2429	chr4	52264268	52265360	+	96	NA	Intergenic	Intergenic	174150	NR_045175	72648	Mm.391869	NR_045175	ENSMUSG00000085763	Smc2os	2700081L22Rik	structural maintenance of chromosomes 2, opposite strand	ncRNA
E17HC_Atoh1_1_bam_peak_1015	chr13	59626328	59627067	+	96	NA	intron (NM_030153, intron 17 of 22)	intron (NM_030153, intron 17 of 22)	41364	NM_030153	78689	Mm.253902	NM_030153	ENSMUSG00000021555	Naa35	A330021G12Rik|A330027C19Rik|AI158944|C030004C14Rik|Mak10	N(alpha)-acetyltransferase 35, NatC auxiliary subunit	protein-coding
E17HC_Atoh1_1_bam_peak_417	chr10	85421024	85421884	+	96	NA	intron (NM_028709, intron 1 of 16)	intron (NM_028709, intron 1 of 16)	34640	NM_028709	74007	Mm.36544	NM_028709	ENSMUSG00000020042	Btbd11	6330404E16Rik	BTB (POZ) domain containing 11	protein-coding
E17HC_Atoh1_1_bam_peak_1804	chr19	4510041	4510765	+	96	NA	promoter-TSS (NM_001162946)	promoter-TSS (NM_001162946)	-69	NM_001162946	18563	Mm.1845	NM_008797	ENSMUSG00000024892	Pcx	Pc|Pcb	pyruvate carboxylase	protein-coding
E17HC_Atoh1_1_bam_peak_1161	chr14	62342107	62342769	+	96	NA	intron (NM_026001, intron 1 of 10)	L1M2|LINE|L1	10370	NM_026001	67153	Mm.26040	NM_026001	ENSMUSG00000021932	Rnaseh2b	1110019N06Rik|2610207P08Rik|Dleu8	ribonuclease H2, subunit B	protein-coding
E17HC_Atoh1_1_bam_peak_2338	chr3	135438154	135438791	+	96	NA	promoter-TSS (NM_025356)	promoter-TSS (NM_025356)	-8	NM_001356596	66105	Mm.49884	NM_025356	ENSMUSG00000078578	Ube2d3	1100001F19Rik|9430029A22Rik|AA414951	ubiquitin-conjugating enzyme E2D 3	protein-coding
E17HC_Atoh1_1_bam_peak_2808	chr5	122997464	122998302	+	96	NA	non-coding (NR_045820, exon 3 of 3)	non-coding (NR_045820, exon 3 of 3)	8529	NR_045820	109202	Mm.30769	NM_175405	ENSMUSG00000056735	A930024E05Rik	-	RIKEN cDNA A930024E05 gene	ncRNA
E17HC_Atoh1_1_bam_peak_577	chr11	68555812	68556535	+	96	NA	promoter-TSS (NM_146004)	promoter-TSS (NM_146004)	-13	NM_146004	215723	Mm.131205	NM_146004	ENSMUSG00000048329	Mfsd6l	-	major facilitator superfamily domain containing 6-like	protein-coding
E17HC_Atoh1_1_bam_peak_1005	chr13	55168815	55169671	+	96	NA	TTS (NM_008011)	TTS (NM_008011)	16425	NM_008011	14186	Mm.276715	NM_008011	ENSMUSG00000005320	Fgfr4	Fgfr-4	fibroblast growth factor receptor 4	protein-coding
E17HC_Atoh1_1_bam_peak_1395	chr15	103215112	103216146	+	96	NA	promoter-TSS (NM_007626)	promoter-TSS (NM_007626)	-277	NM_001110216	12419	Mm.262059	NM_007626	ENSMUSG00000009575	Cbx5	2610029O15Rik|C75991|HP1|Hp1a|Hp1alpha	chromobox 5	protein-coding
E17HC_Atoh1_1_bam_peak_2652	chr5	5483085	5484182	+	96	NA	Intergenic	Intergenic	-4490	NM_001200025	381716	Mm.276086	NM_001200025	ENSMUSG00000079666	1700015F17Rik	Gm1686	RIKEN cDNA 1700015F17 gene	protein-coding
E17HC_Atoh1_1_bam_peak_1243	chr15	37559451	37560123	+	96	NA	intron (NM_001359841, intron 3 of 7)	intron (NM_001359841, intron 3 of 7)	-100405	NM_001170867	52589	Mm.283370	NM_134094	ENSMUSG00000051359	Ncald	AI848120|D030020D09Rik|D15Ertd412e	neurocalcin delta	protein-coding
E17HC_Atoh1_1_bam_peak_2252	chr3	55664494	55665194	+	96	NA	intron (NM_030595, intron 49 of 57)	intron (NM_030595, intron 49 of 57)	-117666	NM_010750	17116	Mm.440209	NM_010750	ENSMUSG00000056947	Mab21l1	AW047968	mab-21-like 1	protein-coding
E17HC_Atoh1_1_bam_peak_3599	chr9	40613945	40614715	+	96	NA	Intergenic	Intergenic	-71689	NM_133733	71566	Mm.280560	NM_133733	ENSMUSG00000032024	Clmp	9030425E11Rik|ACAM|ASP5|AW557819	CXADR-like membrane protein	protein-coding
E17HC_Atoh1_1_bam_peak_2794	chr5	116591594	116592954	+	96	NA	promoter-TSS (NM_026886)	promoter-TSS (NM_026886)	-457	NM_026886	68955	Mm.146779	NM_026886	ENSMUSG00000063919	Srrm4	1500001A10Rik|B230202K19Rik|bv|mKIAA1853|nSR100	serine/arginine repetitive matrix 4	protein-coding
E17HC_Atoh1_1_bam_peak_43	chr1	33499611	33500648	+	96	NA	intron (NM_008922, intron 10 of 13)	intron (NM_008922, intron 10 of 13)	169665	NM_008922	19076	Mm.27705	NM_008922	ENSMUSG00000026134	Prim2	AI323589	DNA primase, p58 subunit	protein-coding
E17HC_Atoh1_1_bam_peak_3638	chr9	57148095	57148524	+	96	NA	promoter-TSS (NM_028347)	promoter-TSS (NM_028347)	-4	NM_001357409	72774	Mm.35749	NM_028347	ENSMUSG00000032298	Neil1	2810450N13Rik|NEH1|Nei1	nei endonuclease VIII-like 1 (E. coli)	protein-coding
E17HC_Atoh1_1_bam_peak_3561	chr8	126790613	126791490	+	96	NA	Intergenic	Intergenic	-57969	NR_151740	414091	Mm.240068	NM_001033546		A630001O12Rik	Gm45803	RIKEN cDNA A630001O12 gene	ncRNA
E17HC_Atoh1_1_bam_peak_2039	chr2	92915961	92916695	+	96	NA	intron (NM_030725, intron 1 of 5)	intron (NM_030725, intron 1 of 5)	1227	NM_030725	80976	Mm.33490	NM_030725	ENSMUSG00000027220	Syt13	5730409J20Rik|AI549909|mKIAA1427	synaptotagmin XIII	protein-coding
E17HC_Atoh1_1_bam_peak_1655	chr17	75551607	75552423	+	96	NA	promoter-TSS (NM_001357860)	promoter-TSS (NM_001357860)	-69	NM_133747	72722	Mm.24641	NM_133747	ENSMUSG00000002017	Fam98a	2810405J04Rik|AL024114	family with sequence similarity 98, member A	protein-coding
E17HC_Atoh1_1_bam_peak_3088	chr7	19541366	19542376	+	96	NA	intron (NM_199149, intron 1 of 12)	intron (NM_199149, intron 1 of 12)	20527	NM_199149	232947	Mm.219662	NM_199149	ENSMUSG00000051403	Ppp1r37	Gm158|Lrrc68	protein phosphatase 1, regulatory subunit 37	protein-coding
E17HC_Atoh1_1_bam_peak_1923	chr2	25224365	25225365	+	96	NA	promoter-TSS (NM_146116)	promoter-TSS (NM_146116)	-163	NM_146116	227613	Mm.227260	NM_146116	ENSMUSG00000036752	Tubb4b	4930542G03Rik|Tubb2c|Tubb2c1	tubulin, beta 4B class IVB	protein-coding
E17HC_Atoh1_1_bam_peak_3017	chr6	112848355	112849421	+	96	NA	intron (NM_080448, intron 1 of 21)	intron (NM_080448, intron 1 of 21)	98378	NM_080448	259302	Mm.236401	NM_080448	ENSMUSG00000030257	Srgap3	AI452337|Arhgap14|D130026O08Rik|Gbi|MEGAP|WRP|mKIAA0411	SLIT-ROBO Rho GTPase activating protein 3	protein-coding
E17HC_Atoh1_1_bam_peak_2038	chr2	92325504	92327163	+	96	NA	intron (NM_138755, intron 7 of 17)	intron (NM_138755, intron 7 of 17)	44724	NM_001290774	228366	Mm.31158	NM_172670	ENSMUSG00000040434	Large2	5730485C17Rik|AI891893|Gyltl1b|Largel|mKIAA4105	LARGE xylosyl- and glucuronyltransferase 2	protein-coding
E17HC_Atoh1_1_bam_peak_3624	chr9	50746085	50747231	+	96	NA	promoter-TSS (NM_025865)	promoter-TSS (NM_025865)	-131	NM_025865	66952	Mm.273375	NM_025865	ENSMUSG00000032062	2310030G06Rik	2610024D04Rik|AV017521	RIKEN cDNA 2310030G06 gene	protein-coding
E17HC_Atoh1_1_bam_peak_582	chr11	69417272	69418608	+	96	NA	Intergenic	Intergenic	-1746	NM_001017426	216850	Mm.261201	NM_001017426	ENSMUSG00000018476	Kdm6b	1700064E03Rik|BC038313|Jmjd3	KDM1 lysine (K)-specific demethylase 6B	protein-coding
E17HC_Atoh1_1_bam_peak_2904	chr6	24408655	24409217	+	96	NA	Intergenic	Intergenic	106131	NM_172535	214704	Mm.61131	NM_172535	ENSMUSG00000046192	Iqub	4932408B21Rik|Trs4	IQ motif and ubiquitin domain containing	protein-coding
E17HC_Atoh1_1_bam_peak_3696	chr9	80226662	80227423	+	96	NA	intron (NM_001039546, intron 4 of 32)	intron (NM_001039546, intron 4 of 32)	62008	NM_001039546	17920	Mm.4040	NM_008662	ENSMUSG00000033577	Myo6	BC029719|Myo6<rsv>|Tlc|rsv|sv	myosin VI	protein-coding
E17HC_Atoh1_1_bam_peak_1227	chr15	5894793	5895501	+	96	NA	Intergenic	Intergenic	149557	NR_155428	105245876	Mm.128197	NR_155428		Gm41259	-	predicted gene, 41259	ncRNA
E17HC_Atoh1_1_bam_peak_3360	chr8	25601517	25602842	+	96	NA	promoter-TSS (NM_001308482)	promoter-TSS (NM_001308482)	-105	NM_001308482	234135	Mm.217337	NM_001001735	ENSMUSG00000054823	Nsd3	6720429E03|A530023P05|AI528490|WHISTLE|Whsc1l1	nuclear receptor binding SET domain protein 3	protein-coding
E17HC_Atoh1_1_bam_peak_472	chr10	127404551	127405070	+	96	NA	intron (NM_001359244, intron 3 of 25)	B3|SINE|B2	14499	NM_001168292	71750	Mm.29342	NM_027900	ENSMUSG00000025404	R3hdm2	1300003K24Rik|AU041262|mKIAA1002	R3H domain containing 2	protein-coding
E17HC_Atoh1_1_bam_peak_2525	chr4	121080129	121080801	+	96	NA	intron (NM_172700, intron 6 of 9)	intron (NM_172700, intron 6 of 9)	17745	NM_172700	230709	Mm.34399	NM_172700	ENSMUSG00000043207	Zmpste24	A530043O15Rik|D030046F19|FACE1|Face-1|MADB|STE24|Ste24p	zinc metallopeptidase, STE24	protein-coding
E17HC_Atoh1_1_bam_peak_2093	chr2	132040048	132040519	+	96	NA	Intergenic	Intergenic	-9959	NM_001362866	215653	Mm.204737	NM_175445	ENSMUSG00000027339	Rassf2	3830431H01Rik|9030412M04Rik|AI852669|AW495050	Ras association (RalGDS/AF-6) domain family member 2	protein-coding
E17HC_Atoh1_1_bam_peak_3652	chr9	62387639	62388162	+	96	NA	Intergenic	ORR1F|LTR|ERVL-MaLR	46557	NM_009672	11737	Mm.269088	NM_009672	ENSMUSG00000032249	Anp32a	Anp32|I1PP2A|LANP|PHAP1|W91701|pp32	acidic (leucine-rich) nuclear phosphoprotein 32 family, member A	protein-coding
E17HC_Atoh1_1_bam_peak_3604	chr9	43729602	43730063	+	96	NA	Intergenic	Intergenic	-14122	NM_021424	58235	Mm.335096	NM_021424	ENSMUSG00000032012	Nectin1	AI835281|AW549174|Cd111|HIgR|HveC|PRR|PRR1|Pvrl1|nectin-1	nectin cell adhesion molecule 1	protein-coding
E17HC_Atoh1_1_bam_peak_2741	chr5	99540985	99541822	+	96	NA	intron (NR_030692, intron 2 of 3)	intron (NR_030692, intron 2 of 3)	187657	NR_030692	319818	Mm.295233	NR_030692	ENSMUSG00000089809	A930011G23Rik	-	RIKEN cDNA A930011G23 gene	ncRNA
E17HC_Atoh1_1_bam_peak_1126	chr14	34843911	34844300	+	96	NA	intron (NM_008166, intron 2 of 15)	intron (NM_008166, intron 2 of 15)	23969	NM_008166	14803	Mm.121569	NM_008166	ENSMUSG00000041078	Grid1	GluD1|GluRdelta1	glutamate receptor, ionotropic, delta 1	protein-coding
E17HC_Atoh1_1_bam_peak_3000	chr6	99881512	99882115	+	96	NA	Intergenic	Intergenic	-155421	NM_001037539	50501	Mm.87365	NM_015768	ENSMUSG00000030069	Prok2	Bv8|PK2|Prok1	prokineticin 2	protein-coding
E17HC_Atoh1_1_bam_peak_450	chr10	111522713	111523381	+	96	NA	Intergenic	Intergenic	16761	NM_009344	21664	Mm.3117	NM_009344	ENSMUSG00000020205	Phlda1	DT1P1B11|TDAG51|Tdag	pleckstrin homology like domain, family A, member 1	protein-coding
E17HC_Atoh1_1_bam_peak_576	chr11	68425563	68426169	+	96	NA	Intergenic	LTR88a|LTR|Gypsy?	-6259	NM_177320	320207	Mm.244960	NM_177320	ENSMUSG00000020901	Pik3r5	AV230647|F730038I15Rik|Foap2|p101	phosphoinositide-3-kinase regulatory subunit 5	protein-coding
E17HC_Atoh1_1_bam_peak_2178	chr2	167899945	167900548	+	96	NA	Intergenic	Intergenic	-32081	NM_011201	19246	Mm.277916	NM_011201	ENSMUSG00000027540	Ptpn1	PTP-1B|PTP-HA2|PTP1B	protein tyrosine phosphatase, non-receptor type 1	protein-coding
E17HC_Atoh1_1_bam_peak_3045	chr6	125493985	125494846	+	96	NA	intron (NM_007657, intron 1 of 7)	CpG	345	NM_007657	12527	Mm.210676	NM_007657	ENSMUSG00000030342	Cd9	Tspan29	CD9 antigen	protein-coding
E17HC_Atoh1_1_bam_peak_561	chr11	60310873	60311718	+	96	NA	intron (NM_001359810, intron 1 of 12)	intron (NM_001359810, intron 1 of 12)	41610	NM_001039092	216810	Mm.218875	NM_153080	ENSMUSG00000000538	Tom1l2	2900016I08Rik|A730055F12Rik|AU042072|Srebf1	target of myb1-like 2 (chicken)	protein-coding
E17HC_Atoh1_1_bam_peak_322	chr10	22726254	22726841	+	96	NA	intron (NM_011603, intron 1 of 6)	intron (NM_011603, intron 1 of 6)	2885	NR_106123	102465768		NR_106123	ENSMUSG00000098714	Mir7663	Gm28034|mmu-mir-7663	microRNA 7663	ncRNA
E17HC_Atoh1_1_bam_peak_3450	chr8	89562534	89563751	+	95	NA	Intergenic	Intergenic	-518980	NM_021390	58198	Mm.214361	NM_021390	ENSMUSG00000031665	Sall1	Msal-3	spalt like transcription factor 1	protein-coding
E17HC_Atoh1_1_bam_peak_317	chr10	20023191	20023698	+	95	NA	intron (NM_008580, intron 3 of 29)	intron (NM_008580, intron 3 of 29)	88918	NM_008580	26408	Mm.6595	NM_008580	ENSMUSG00000071369	Map3k5	7420452D20Rik|ASK|ASK1|MAPKKK5|Mekk5	mitogen-activated protein kinase kinase kinase 5	protein-coding
E17HC_Atoh1_1_bam_peak_979	chr13	46534256	46534696	+	95	NA	intron (NM_026056, intron 3 of 12)	intron (NM_026056, intron 3 of 12)	32573	NM_026056	67252	Mm.44529	NM_026056	ENSMUSG00000021373	Cap2	2810452G09Rik|AV045235	CAP, adenylate cyclase-associated protein, 2 (yeast)	protein-coding
E17HC_Atoh1_1_bam_peak_3293	chr7	127745435	127746064	+	95	NA	Intergenic	Intergenic	-1026	NM_172748	233902	Mm.259353	NM_172748	ENSMUSG00000030811	Fbxl19	6030430O11|BC059812|Fbl19	F-box and leucine-rich repeat protein 19	protein-coding
E17HC_Atoh1_1_bam_peak_1747	chr18	63312977	63313517	+	95	NA	intron (NM_001039485, intron 2 of 53)	intron (NM_001039485, intron 2 of 53)	73936	NM_001039485	667742	Mm.158720	NM_172629	ENSMUSG00000041482	Piezo2	5930434P17|9030411M15Rik|9430028L06Rik|Fam38b|Fam38b2	piezo-type mechanosensitive ion channel component 2	protein-coding
E17HC_Atoh1_1_bam_peak_1480	chr16	51937160	51939184	+	95	NA	Intergenic	AT_rich|Low_complexity|Low_complexity	49115	NR_153657	629091	Mm.364775	NR_153657		Gm29686	-	predicted gene, 29686	ncRNA
E17HC_Atoh1_1_bam_peak_2461	chr4	82933779	82934374	+	93	NA	intron (NM_177863, intron 26 of 35)	intron (NM_177863, intron 26 of 35)	-48925	NM_009887	12622	Mm.6780	NM_009887	ENSMUSG00000038192	Cer1	Cerl|Cerl1|Cerr1|cer-1	cerberus 1, DAN family BMP antagonist	protein-coding
E17HC_Atoh1_1_bam_peak_3338	chr8	12991218	12991905	+	89	NA	intron (NM_001159486, intron 4 of 29)	intron (NM_001159486, intron 4 of 29)	-34473	NM_010172	14068	Mm.4827	NM_010172	ENSMUSG00000031443	F7	AI132620|Cf7|FVII	coagulation factor VII	protein-coding
E17HC_Atoh1_1_bam_peak_3323	chr8	4493303	4493965	+	89	NA	intron (NM_026058, intron 1 of 10)	intron (NM_026058, intron 1 of 10)	229	NM_026058	67260	Mm.35511	NM_026058	ENSMUSG00000008206	Cers4	2900019C14Rik|Lass4|Trh1	ceramide synthase 4	protein-coding
E17HC_Atoh1_1_bam_peak_2780	chr5	114504988	114505925	+	89	NA	Intergenic	ORR1D2|LTR|ERVL-MaLR	61187	NM_023556	17855	Mm.28088	NM_023556	ENSMUSG00000041939	Mvk	2310010A05Rik|AI256848|AI414037|MK	mevalonate kinase	protein-coding
E17HC_Atoh1_1_bam_peak_2425	chr4	48063716	48064869	+	89	NA	intron (NM_015743, intron 5 of 7)	intron (NM_015743, intron 5 of 7)	18987	NM_015743	18124	Mm.247261	NM_015743	ENSMUSG00000028341	Nr4a3	AI573420|CHN|CSMF|MINOR|NOR-1|Nor1|TEC	nuclear receptor subfamily 4, group A, member 3	protein-coding
E17HC_Atoh1_1_bam_peak_1987	chr2	39339949	39340608	+	89	NA	Intergenic	Intergenic	-113929	NM_024209	67857	Mm.389242	NM_024209	ENSMUSG00000026753	Ppp6c	2310003C10Rik|Pp6C	protein phosphatase 6, catalytic subunit	protein-coding
E17HC_Atoh1_1_bam_peak_65	chr1	43548676	43549402	+	89	NA	intron (NM_010879, intron 3 of 4)	intron (NM_010879, intron 3 of 4)	103288	NM_010879	17974	Mm.389903	NM_010879	ENSMUSG00000066877	Nck2	4833426I10Rik|Grb4|NCKbeta|Nck-2	non-catalytic region of tyrosine kinase adaptor protein 2	protein-coding
E17HC_Atoh1_1_bam_peak_45	chr1	34158540	34158986	+	89	NA	intron (NM_001276764, intron 14 of 102)	PB1D10|SINE|Alu	-1497	NM_010081	13518	Mm.336625	NM_010081	ENSMUSG00000026131	Dst	2310001O04Rik|A830042E19Rik|AW554249|BP230|BPAG1-n|Bpag|Bpag1|Macf2|ah|athetoid|dt|mKIAA0728|nmf203|nmf339	dystonin	protein-coding
E17HC_Atoh1_1_bam_peak_302	chr10	4053261	4053904	+	89	NA	intron (NM_172308, intron 19 of 27)	intron (NM_172308, intron 19 of 27)	80507	NM_001170786	270685	Mm.184752	NM_172308	ENSMUSG00000040675	Mthfd1l	2410004L15Rik|AI647056|Fthfsdc1	methylenetetrahydrofolate dehydrogenase (NADP+ dependent) 1-like	protein-coding
E17HC_Atoh1_1_bam_peak_2362	chr3	155457679	155458365	+	89	NA	Intergenic	Intergenic	364588	NM_028938	74435	Mm.195711	NM_028938	ENSMUSG00000028182	Lrriq3	4930438B07Rik|4930511J15Rik|4933403H06Rik|BB020367|Lrrc44	leucine-rich repeats and IQ motif containing 3	protein-coding
E17HC_Atoh1_1_bam_peak_601	chr11	76398610	76399814	+	89	NA	promoter-TSS (NM_008750)	promoter-TSS (NM_008750)	-71	NM_008750	18230	Mm.27915	NM_008750	ENSMUSG00000020844	Nxn	l11Jus13	nucleoredoxin	protein-coding
E17HC_Atoh1_1_bam_peak_1594	chr17	31296018	31296749	+	89	NA	5' UTR (NM_001242427, exon 1 of 20)	5' UTR (NM_001242427, exon 1 of 20)	159	NM_001242427	224674	Mm.311395	NM_153062	ENSMUSG00000024036	Slc37a1	G3PP	solute carrier family 37 (glycerol-3-phosphate transporter), member 1	protein-coding
E17HC_Atoh1_1_bam_peak_2985	chr6	91813351	91814108	+	89	NA	Intergenic	Intergenic	-6336	NM_001159507	243547	Mm.333264	NM_001033353	ENSMUSG00000030098	Grip2	-	glutamate receptor interacting protein 2	protein-coding
E17HC_Atoh1_1_bam_peak_698	chr11	106795876	106796512	+	89	NA	exon (NM_001166685, exon 4 of 19)	exon (NM_001166685, exon 4 of 19)	6942	NM_001166685	320162	Mm.30524	NM_177088	ENSMUSG00000018372	Cep95	4732496G21Rik|AI118346|AI448335|Ccdc45|D330027A14Rik|F630025I20Rik	centrosomal protein 95	protein-coding
E17HC_Atoh1_1_bam_peak_3774	chrX	73228085	73229141	+	89	NA	exon (NM_007978, exon 1 of 1)	exon (NM_007978, exon 1 of 1)	307	NM_007978	14070	Mm.165807	NM_007978	ENSMUSG00000078317	F8a	AI852759|DXUcsf1|F8a1	factor 8-associated gene A	protein-coding
E17HC_Atoh1_1_bam_peak_1397	chr16	4559766	4560398	+	89	NA	promoter-TSS (NM_031182)	promoter-TSS (NM_031182)	-362	NM_031182	83383	Mm.273210	NM_031182	ENSMUSG00000005718	Tfap4	AI642933|AP-4|D930048N17Rik|Tcfap4|bHLHc41	transcription factor AP4	protein-coding
E17HC_Atoh1_1_bam_peak_1693	chr18	33200343	33201166	+	89	NA	3' UTR (NM_001347624, exon 6 of 6)	3' UTR (NM_001347624, exon 6 of 6)	13108	NM_001347624	170459	Mm.127058	NM_133774	ENSMUSG00000024378	Stard4	4632419C16Rik|9030213J02Rik	StAR-related lipid transfer (START) domain containing 4	protein-coding
E17HC_Atoh1_1_bam_peak_3512	chr8	120288137	120288754	+	89	NA	Intergenic	Intergenic	-60215	NR_110496	434353	Mm.411793	NR_110496	ENSMUSG00000097960	A330074K22Rik	-	RIKEN cDNA A330074K22 gene	ncRNA
E17HC_Atoh1_1_bam_peak_112	chr1	80627884	80628571	+	89	NA	intron (NM_175291, intron 3 of 55)	intron (NM_175291, intron 3 of 55)	37125	NM_001285927	210293	Mm.133473	NM_175291	ENSMUSG00000038608	Dock10	9330153B10Rik|A630054M16Rik|Jr4|Jr5|R75174|ZIZ3|Zizimin3|mKIAA0694	dedicator of cytokinesis 10	protein-coding
E17HC_Atoh1_1_bam_peak_3271	chr7	118725286	118726112	+	89	NA	intron (NM_182995, intron 7 of 15)	intron (NM_182995, intron 7 of 15)	13156	NM_182995	101565	Mm.23279	NM_182995	ENSMUSG00000033904	Ccp110	6330503K22Rik|AA415922|AI427129|AW557948|CP110|cep110	centriolar coiled coil protein 110	protein-coding
E17HC_Atoh1_1_bam_peak_1110	chr14	24650492	24651052	+	89	NA	Intergenic	Intergenic	160019	NM_001360586	20088	Mm.16775	NM_011297	ENSMUSG00000025290	Rps24	-	ribosomal protein S24	protein-coding
E17HC_Atoh1_1_bam_peak_3198	chr7	80143355	80144143	+	89	NA	Intergenic	GC_rich|Low_complexity|Low_complexity	-28399	NM_173011	269951	Mm.246432	NM_173011	ENSMUSG00000030541	Idh2	E430004F23|IDPm|Idh-2	isocitrate dehydrogenase 2 (NADP+), mitochondrial	protein-coding
E17HC_Atoh1_1_bam_peak_2792	chr5	116525370	116526338	+	89	NA	intron (NM_026886, intron 1 of 12)	intron (NM_026886, intron 1 of 12)	65963	NM_026886	68955	Mm.146779	NM_026886	ENSMUSG00000063919	Srrm4	1500001A10Rik|B230202K19Rik|bv|mKIAA1853|nSR100	serine/arginine repetitive matrix 4	protein-coding
E17HC_Atoh1_1_bam_peak_2301	chr3	95027138	95028196	+	89	NA	Intergenic	B1_Mus1|SINE|Alu	-12210	NM_001357863	78266	Mm.389478	NM_030074	ENSMUSG00000019338	Zfp687	4931408L03Rik|Znf687|mKIAA1441	zinc finger protein 687	protein-coding
E17HC_Atoh1_1_bam_peak_1046	chr13	94116823	94117449	+	89	NA	intron (NM_172589, intron 1 of 3)	intron (NM_172589, intron 1 of 3)	59340	NM_172589	218454	Mm.316553	NM_172589	ENSMUSG00000045312	Lhfpl2	6030465B15|AI447312|AW050335|mKIAA0206|vgim	lipoma HMGIC fusion partner-like 2	protein-coding
E17HC_Atoh1_1_bam_peak_2887	chr5	146287752	146288306	+	89	NA	intron (NM_001359991, intron 6 of 12)	intron (NM_001359991, intron 6 of 12)	56779	NM_153599	264064	Mm.260576	NM_153599	ENSMUSG00000029635	Cdk8	-	cyclin-dependent kinase 8	protein-coding
E17HC_Atoh1_1_bam_peak_836	chr12	76689614	76690189	+	89	NA	intron (NM_013675, intron 1 of 35)	intron (NM_013675, intron 1 of 35)	20646	NM_013675	20741	Mm.32881	NM_013675	ENSMUSG00000021061	Sptb	AI842465|D330027P03Rik|Gm1301|Spnb-1|Spnb1|ja|jaundiced|mKIAA4219	spectrin beta, erythrocytic	protein-coding
E17HC_Atoh1_1_bam_peak_3412	chr8	70792520	70792956	+	89	NA	promoter-TSS (NM_199308)	promoter-TSS (NM_199308)	-305	NM_199308	546071	Mm.250731	NM_199308	ENSMUSG00000031833	Mast3	BC024265|mKIAA0561	microtubule associated serine/threonine kinase 3	protein-coding
E17HC_Atoh1_1_bam_peak_1643	chr17	62694979	62695619	+	89	NA	intron (NM_207654, intron 1 of 4)	intron (NM_207654, intron 1 of 4)	186018	NM_010109	13640	Mm.7978	NM_010109	ENSMUSG00000048915	Efna5	AL-1|AV158822|EFL-5|Ephrin-A5|Epl7|LERK-7|RAGS	ephrin A5	protein-coding
E17HC_Atoh1_1_bam_peak_1288	chr15	75781377	75782549	+	89	NA	intron (NM_172121, intron 5 of 11)	intron (NM_172121, intron 5 of 11)	-33642	NM_194350	378435		NM_194350	ENSMUSG00000047591	Mafa	RIPE3b1	v-maf musculoaponeurotic fibrosarcoma oncogene family, protein A (avian)	protein-coding
E17HC_Atoh1_1_bam_peak_1279	chr15	69413388	69413893	+	89	NA	Intergenic	Intergenic	143107	NR_130983	75076		NR_130983	ENSMUSG00000116167	4930504C09Rik	-	RIKEN cDNA 4930504C09 gene	ncRNA
E17HC_Atoh1_1_bam_peak_2521	chr4	120277113	120277839	+	89	NA	intron (NM_194060, intron 1 of 1)	intron (NM_194060, intron 1 of 1)	9785	NM_194060	329934	Mm.277090	NM_194060	ENSMUSG00000052135	Foxo6	-	forkhead box O6	protein-coding
E17HC_Atoh1_1_bam_peak_1840	chr19	21784391	21785042	+	89	NA	intron (NM_031997, intron 2 of 24)	intron (NM_031997, intron 2 of 24)	6376	NM_031997	83921	Mm.329776	NM_031997	ENSMUSG00000024754	Cemip2	Tmem2	cell migration inducing hyaluronidase 2	protein-coding
E17HC_Atoh1_1_bam_peak_1089	chr14	8642328	8643175	+	89	NA	intron (NM_028934, intron 4 of 15)	intron (NM_028934, intron 4 of 15)	23539	NM_028934	74430	Mm.271901	NM_028934	ENSMUSG00000021747	4930452B06Rik	4933406L09Rik|AI854000	RIKEN cDNA 4930452B06 gene	protein-coding
E17HC_Atoh1_1_bam_peak_1978	chr2	33886073	33886873	+	89	NA	intron (NM_175184, intron 1 of 9)	intron (NM_175184, intron 1 of 9)	1473	NM_175184	72543	Mm.254914	NM_175184	ENSMUSG00000038740	Mvb12b	2610200O14Rik|2610528K11Rik|AI414895|Fam125b	multivesicular body subunit 12B	protein-coding
E17HC_Atoh1_1_bam_peak_2078	chr2	121690607	121691250	+	89	NA	intron (NM_001360084, intron 1 of 13)	intron (NM_001360084, intron 1 of 13)	116129	NM_001360084	228564	Mm.121514	NM_172673	ENSMUSG00000027238	Frmd5	1500032A09Rik|A930004K21Rik|R75430	FERM domain containing 5	protein-coding
E17HC_Atoh1_1_bam_peak_604	chr11	77343960	77344804	+	89	NA	intron (NM_177710, intron 2 of 14)	intron (NM_177710, intron 2 of 14)	-3898	NM_001291190	237860	Mm.440381	NM_177710	ENSMUSG00000037926	Ssh2	SSH-2|SSH-2L|mSSH-2L	slingshot protein phosphatase 2	protein-coding
E17HC_Atoh1_1_bam_peak_2118	chr2	151597778	151598482	+	89	NA	intron (NM_001291077, intron 3 of 4)	intron (NM_001291077, intron 3 of 4)	25507	NM_145535	228765	Mm.32068	NM_145535	ENSMUSG00000027456	Sdcbp2	-	syndecan binding protein (syntenin) 2	protein-coding
E17HC_Atoh1_1_bam_peak_3112	chr7	29421247	29421774	+	89	NA	intron (NM_001081028, intron 3 of 22)	intron (NM_001081028, intron 3 of 22)	83950	NM_001081028	74206	Mm.447042	NM_001081028	ENSMUSG00000030583	Sipa1l3	2610511M17Rik	signal-induced proliferation-associated 1 like 3	protein-coding
E17HC_Atoh1_1_bam_peak_2594	chr4	140319862	140320809	+	89	NA	Intergenic	Intergenic	-60132	NR_151509	329970	Mm.404705	NR_151508		Gm13016	A830025M08	predicted gene 13016	ncRNA
E17HC_Atoh1_1_bam_peak_3024	chr6	114684290	114685114	+	89	NA	intron (NM_001253717, intron 7 of 19)	intron (NM_001253717, intron 7 of 19)	41605	NM_028835	74244	Mm.275332	NM_028835	ENSMUSG00000030314	Atg7	1810013K23Rik|Agp7|Apg7l|Atg7l|Gm21553	autophagy related 7	protein-coding
E17HC_Atoh1_1_bam_peak_1076	chr13	107846517	107847589	+	89	NA	intron (NM_145456, intron 5 of 17)	intron (NM_145456, intron 5 of 17)	43011	NM_145456	67263	Mm.490418	NM_145456		Zswim6	2900036G02Rik|mKIAA1577	zinc finger SWIM-type containing 6	protein-coding
E17HC_Atoh1_1_bam_peak_2581	chr4	138453267	138454312	+	89	NA	Intergenic	Intergenic	-1359	NM_025451	66259	Mm.41603	NM_025451	ENSMUSG00000046447	Camk2n1	1810006K23Rik|AI848599|AI891706	calcium/calmodulin-dependent protein kinase II inhibitor 1	protein-coding
E17HC_Atoh1_1_bam_peak_1268	chr15	59647728	59648423	+	89	NA	promoter-TSS (NM_144549)	promoter-TSS (NM_144549)	-579	NM_144549	211770	Mm.40298	NM_144549	ENSMUSG00000032501	Trib1	A530090O15Rik|TRB-1|Trb1	tribbles pseudokinase 1	protein-coding
E17HC_Atoh1_1_bam_peak_1030	chr13	73322747	73323230	+	89	NA	intron (NR_033306, intron 2 of 3)	intron (NR_033306, intron 2 of 3)	5494	NR_033306	407785	Mm.29897	NM_010888	ENSMUSG00000021606	Ndufs6	BC059730|IP13	NADH:ubiquinone oxidoreductase core subunit S6	protein-coding
E17HC_Atoh1_1_bam_peak_3220	chr7	96480454	96480832	+	89	NA	intron (NM_001310760, intron 3 of 32)	intron (NM_001310760, intron 3 of 32)	-138679	NR_046043	670727	Mm.421352	NR_046043	ENSMUSG00000085751	Gm15412	-	predicted gene 15412	ncRNA
E17HC_Atoh1_1_bam_peak_2401	chr4	33839728	33840747	+	89	NA	Intergenic	Intergenic	-84027	NM_001355020	12801	Mm.7992	NM_007726	ENSMUSG00000044288	Cnr1	CB-R|CB1|CB1A|CB1B|CB1R	cannabinoid receptor 1 (brain)	protein-coding
E17HC_Atoh1_1_bam_peak_2729	chr5	76782324	76783197	+	89	NA	Intergenic	Intergenic	-57839	NM_001163793	320827	Mm.101504	NM_001163793	ENSMUSG00000036377	C530008M17Rik	2810489J07Rik|4930529A19Rik|4931405B09Rik|Crad|mKIAA1211	RIKEN cDNA C530008M17 gene	protein-coding
E17HC_Atoh1_1_bam_peak_2044	chr2	97196775	97197642	+	89	NA	intron (NM_001363047, intron 4 of 8)	intron (NM_001363047, intron 4 of 8)	-270449	NM_001289744	241568	Mm.241682	NM_178725	ENSMUSG00000050587	Lrrc4c	6430556C10Rik|NGL-1	leucine rich repeat containing 4C	protein-coding
E17HC_Atoh1_1_bam_peak_2298	chr3	90231594	90232201	+	89	NA	5' UTR (NM_206924, exon 1 of 5)	5' UTR (NM_206924, exon 1 of 5)	300	NM_206924	23922	Mm.13912	NM_206924	ENSMUSG00000027937	Jtb	Gm622	jumping translocation breakpoint	protein-coding
E17HC_Atoh1_1_bam_peak_1942	chr2	28537398	28539480	+	89	NA	intron (NM_001145835, intron 1 of 17)	intron (NM_001145835, intron 1 of 17)	4975	NM_001145835	19730	Mm.5236	NM_009058	ENSMUSG00000026821	Ralgds	Gnds|Rgds|mKIAA1308	ral guanine nucleotide dissociation stimulator	protein-coding
E17HC_Atoh1_1_bam_peak_199	chr1	134955599	134955985	+	89	NA	5' UTR (NM_001368827, exon 1 of 24)	5' UTR (NM_001368827, exon 1 of 24)	148	NM_001081307	329251	Mm.188709	NM_001081307	ENSMUSG00000073557	Ppp1r12b	1810037O03Rik|9530009M10Rik|AI132431|Mypt2	protein phosphatase 1, regulatory subunit 12B	protein-coding
E17HC_Atoh1_1_bam_peak_1121	chr14	32546441	32547178	+	89	NA	exon (NM_001081221, exon 7 of 21)	exon (NM_001081221, exon 7 of 21)	33288	NM_001081221	319955	Mm.318310	NM_001081221	ENSMUSG00000054051	Ercc6	4732403I04|C130058G22Rik|CSB	excision repair cross-complementing rodent repair deficiency, complementation group 6	protein-coding
E17HC_Atoh1_1_bam_peak_3591	chr9	31176235	31176615	+	89	NA	intron (NM_001102456, intron 3 of 16)	intron (NM_001102456, intron 3 of 16)	35423	NM_009691	11804	Mm.19133	NM_009691	ENSMUSG00000031996	Aplp2	AI790698|APLP-2|CDEBP	amyloid beta (A4) precursor-like protein 2	protein-coding
E17HC_Atoh1_1_bam_peak_747	chr11	117317453	117318315	+	89	NA	intron (NM_001113486, intron 3 of 11)	intron (NM_001113486, intron 3 of 11)	-13831	NM_017380	53860	Mm.38450	NM_017380	ENSMUSG00000059248	2021-09-09	MSF1|Msf|PNUTL4|Sint1	septin 9	protein-coding
E17HC_Atoh1_1_bam_peak_2716	chr5	68010808	68011456	+	89	NA	Intergenic	L3|LINE|CR1	-20703	NM_001018019	433899	Mm.332422	NM_001018019	ENSMUSG00000068082	Grxcr1	Tg(Eno2-Gabrb3)0370Brll|pi|tde	glutaredoxin, cysteine rich 1	protein-coding
E17HC_Atoh1_1_bam_peak_3738	chr9	114753009	114753399	+	89	NA	Intergenic	CpG	22001	NM_026036	67213	Mm.28858	NM_026036	ENSMUSG00000032434	Cmtm6	2810051A14Rik|AA536733|Cklfsf6	CKLF-like MARVEL transmembrane domain containing 6	protein-coding
E17HC_Atoh1_1_bam_peak_126	chr1	89538387	89539264	+	89	NA	intron (NM_001037136, intron 1 of 16)	intron (NM_001037136, intron 1 of 16)	84014	NM_001037136	347722	Mm.291135	NM_178119	ENSMUSG00000055013	Agap1	Centg2|Ggap1|R75364|mKIAA1099	ArfGAP with GTPase domain, ankyrin repeat and PH domain 1	protein-coding
E17HC_Atoh1_1_bam_peak_998	chr13	51845675	51846581	+	89	NA	promoter-TSS (NM_011817)	promoter-TSS (NM_011817)	-547	NM_011817	23882	Mm.281298	NM_011817	ENSMUSG00000021453	Gadd45g	AI327420|C86281|CR6|DDIT2|OIG37	growth arrest and DNA-damage-inducible 45 gamma	protein-coding
E17HC_Atoh1_1_bam_peak_1970	chr2	32757178	32757921	+	89	NA	exon (NM_001290563, exon 15 of 15)	exon (NM_001290563, exon 15 of 15)	315	NR_045485	30933	Mm.200695	NM_152800	ENSMUSG00000009563	Tor2a	Prosalusin	torsin family 2, member A	protein-coding
E17HC_Atoh1_1_bam_peak_2504	chr4	114578462	114579096	+	89	NA	intron (NM_001085549, intron 2 of 6)	intron (NM_001085549, intron 2 of 6)	172055	NM_001085549	666048	Mm.331779	NM_001085549	ENSMUSG00000070867	Trabd2b	Gm12824|Hkat	TraB domain containing 2B	protein-coding
E17HC_Atoh1_1_bam_peak_1519	chr17	5164992	5165713	+	89	NA	intron (NM_001085355, intron 4 of 19)	intron (NM_001085355, intron 4 of 19)	170278	NM_001085355	239985	Mm.133401	NM_001085355	ENSMUSG00000069729	Arid1b	8030481M12|9330189K18Rik|AI836955|Ardi1b|B230217J03Rik|BAF250B|mKIAA1235	AT rich interactive domain 1B (SWI-like)	protein-coding
E17HC_Atoh1_1_bam_peak_42	chr1	30721702	30722097	+	89	NA	Intergenic	Intergenic	141357	NM_001081080	213109	Mm.194486	NM_025871	ENSMUSG00000048874	Phf3	2310061N19Rik	PHD finger protein 3	protein-coding
E17HC_Atoh1_1_bam_peak_881	chr12	99783354	99784128	+	89	NA	intron (NM_030172, intron 5 of 5)	intron (NM_030172, intron 5 of 5)	99701	NM_030172	78767	Mm.235920	NM_030172	ENSMUSG00000021176	Efcab11	2610021K21Rik|2610110A13Rik	EF-hand calcium binding domain 11	protein-coding
E17HC_Atoh1_1_bam_peak_566	chr11	61484503	61485275	+	89	NA	promoter-TSS (NM_001347545)	promoter-TSS (NM_001347545)	-542	NM_029568	76293	Mm.272278	NM_029568	ENSMUSG00000042436	Mfap4	1110007F23Rik	microfibrillar-associated protein 4	protein-coding
E17HC_Atoh1_1_bam_peak_493	chr11	6291507	6292568	+	89	NA	promoter-TSS (NM_001361904)	promoter-TSS (NM_001361904)	-133	NM_001361904	18293	Mm.276348	NM_010956	ENSMUSG00000020456	Ogdh	2210403E04Rik|2210412K19Rik|AA409584|d1401|mKIAA4192	oxoglutarate (alpha-ketoglutarate) dehydrogenase (lipoamide)	protein-coding
E17HC_Atoh1_1_bam_peak_2929	chr6	46414173	46414992	+	89	NA	intron (NM_001004357, intron 11 of 23)	intron (NM_001004357, intron 11 of 23)	-829814	NM_025771	66797	Mm.440084	NM_025771	ENSMUSG00000039419	Cntnap2	5430425M22Rik|Caspr2|mKIAA0868	contactin associated protein-like 2	protein-coding
E17HC_Atoh1_1_bam_peak_151	chr1	122889003	122889538	+	89	NA	Intergenic	Intergenic	684125	NR_151524	102638832	Mm.112794	NR_151524	ENSMUSG00000099960	Gm28590	-	predicted gene 28590	ncRNA
E17HC_Atoh1_1_bam_peak_469	chr10	124559668	124560303	+	89	NA	Intergenic	Intergenic	90911	NR_028310	75030	Mm.159403	NR_028310	ENSMUSG00000112364	4930503E24Rik	-	eukaryotic translation initiation factor 3, subunit I pseudogene	pseudo
E17HC_Atoh1_1_bam_peak_3648	chr9	59656007	59656796	+	89	NA	promoter-TSS (NM_001253883)	promoter-TSS (NM_001253883)	33	NM_011099	18746	Mm.326167	NM_011099	ENSMUSG00000032294	Pkm	AA414905|AL024370|AL024424|Pk-2|Pk-3|Pk3|Pkm2	pyruvate kinase, muscle	protein-coding
E17HC_Atoh1_1_bam_peak_1967	chr2	32627737	32628159	+	89	NA	promoter-TSS (NM_001198792)	promoter-TSS (NM_001198792)	-442	NM_001198792	11636	Mm.29189	NM_021515	ENSMUSG00000026817	Ak1	Ak-1|B430205N08Rik	adenylate kinase 1	protein-coding
E17HC_Atoh1_1_bam_peak_3634	chr9	56642868	56643791	+	89	NA	intron (NM_001361115, intron 5 of 5)	intron (NM_001361115, intron 5 of 5)	-7681	NM_001311076	235402	Mm.246605	NM_181074	ENSMUSG00000049556	Lingo1	4930471K13Rik|AV148400|LERN1|LINGO-1|Lrrn6a|UNQ201	leucine rich repeat and Ig domain containing 1	protein-coding
E17HC_Atoh1_1_bam_peak_1008	chr13	55337529	55338077	+	89	NA	Intergenic	Intergenic	-8072	NM_016662	17121	Mm.20350	NM_016662	ENSMUSG00000021485	Mxd3	4631412E13Rik|Mad3|bHLHc13	Max dimerization protein 3	protein-coding
E17HC_Atoh1_1_bam_peak_3114	chr7	30009490	30010224	+	89	NA	intron (NM_001167873, intron 6 of 9)	intron (NM_001167873, intron 6 of 9)	25902	NM_001167872	243905	Mm.322432	NM_001033355	ENSMUSG00000074221	Zfp568	C80731|Gm1691|Znf568|chato	zinc finger protein 568	protein-coding
E17HC_Atoh1_1_bam_peak_3707	chr9	99243109	99243911	+	89	NA	intron (NM_023873, intron 1 of 17)	CpG	169	NM_023873	68121	Mm.288739	NM_023873	ENSMUSG00000056267	Cep70	6720484E09Rik|Bite|C030018L16Rik	centrosomal protein 70	protein-coding
E17HC_Atoh1_1_bam_peak_1345	chr15	87200227	87200898	+	89	NA	Intergenic	Intergenic	-343737	NM_001252310	106014	Mm.244319	NM_134096	ENSMUSG00000054863	Tafa5	Fam19a5|Tafa-5|Tara-5	TAFA chemokine like family member 5	protein-coding
E17HC_Atoh1_1_bam_peak_3475	chr8	104184885	104185448	+	89	NA	intron (NM_001141924, intron 2 of 4)	intron (NM_001141924, intron 2 of 4)	14653	NM_001141924	65115	Mm.41849	NM_001141922	ENSMUSG00000031872	Bean1	Bean	brain expressed, associated with Nedd4, 1	protein-coding
E17HC_Atoh1_1_bam_peak_1928	chr2	26020475	26021703	+	89	NA	intron (NM_001362681, intron 1 of 8)	intron (NM_001362681, intron 1 of 8)	671	NM_133835	98766	Mm.247824	NM_133835	ENSMUSG00000036352	Ubac1	1110033G07Rik|AA407978|GBDR1|Gdbr1|Kpc2|Ubadc1	ubiquitin associated domain containing 1	protein-coding
E17HC_Atoh1_1_bam_peak_3429	chr8	83331701	83332554	+	89	NA	intron (NM_001170691, intron 1 of 8)	CpG	359	NM_178736	244548	Mm.38762	NM_178736	ENSMUSG00000035151	Elmod2	9830169G11Rik	ELMO/CED-12 domain containing 2	protein-coding
E17HC_Atoh1_1_bam_peak_271	chr1	181255398	181257028	+	89	NA	Intergenic	Intergenic	-44235	NM_145514	226757	Mm.289082	NM_145514	ENSMUSG00000038733	Wdr26	1600024A01Rik|AA693241|AI447817|AU044014|C77982|Gid7	WD repeat domain 26	protein-coding
E17HC_Atoh1_1_bam_peak_1763	chr18	65873197	65874172	+	89	NA	exon (NM_175012, exon 1 of 3)	exon (NM_175012, exon 1 of 3)	198	NM_175012	225642	Mm.20298	NM_175012	ENSMUSG00000024517	Grp	BLP	gastrin releasing peptide	protein-coding
E17HC_Atoh1_1_bam_peak_882	chr12	100123187	100124000	+	89	NA	TTS (NM_008947)	TTS (NM_008947)	11262	NM_008947	19179	Mm.157105	NM_008947	ENSMUSG00000021178	Psmc1	AI325227|P26s4|Rpt2/S4|S4|rpt2	protease (prosome, macropain) 26S subunit, ATPase 1	protein-coding
E17HC_Atoh1_1_bam_peak_1342	chr15	86188128	86188869	+	89	NA	Intergenic	Intergenic	-2357	NM_145475	223753	Mm.222685	NM_145475	ENSMUSG00000035891	Cerk	AI848610|D330016D08Rik|mKIAA1646	ceramide kinase	protein-coding
E17HC_Atoh1_1_bam_peak_751	chr11	117809662	117810929	+	89	NA	intron (NM_009304, intron 1 of 3)	intron (NM_009304, intron 1 of 3)	628	NM_009304	20973	Mm.468228	NM_009304	ENSMUSG00000048277	Syngr2	Clast2|cellugyrin	synaptogyrin 2	protein-coding
E17HC_Atoh1_1_bam_peak_90	chr1	68046873	68047385	+	89	NA	intron (NM_010154, intron 25 of 26)	intron (NM_010154, intron 25 of 26)	924102	NM_001080809	227231	Mm.343942	NM_001080809	ENSMUSG00000025991	Cps1	4732433M03Rik|CPS|D1Ucla3	carbamoyl-phosphate synthetase 1	protein-coding
E17HC_Atoh1_1_bam_peak_1851	chr19	34161256	34162011	+	89	NA	intron (NM_024204, intron 1 of 5)	intron (NM_024204, intron 1 of 5)	4408	NM_024204	52024	Mm.183030	NM_024204	ENSMUSG00000024774	Ankrd22	5430429D21Rik|D19Ertd675e	ankyrin repeat domain 22	protein-coding
E17HC_Atoh1_1_bam_peak_2083	chr2	125693770	125694579	+	89	NA	intron (NM_199022, intron 2 of 11)	intron (NM_199022, intron 2 of 11)	21074	NM_025613	58521	Mm.425101	NM_025613	ENSMUSG00000091337	Eid1	2610002K20Rik|Cri1|EID-1|ORF12|PNAS-22|PTD014	EP300 interacting inhibitor of differentiation 1	protein-coding
E17HC_Atoh1_1_bam_peak_1945	chr2	28797276	28798451	+	89	NA	intron (NM_001033874, intron 11 of 12)	intron (NM_001033874, intron 11 of 12)	42497	NM_172977	269252	Mm.26043	NM_172977	ENSMUSG00000035666	Gtf3c4	5330400C03|AI426938|AU014771|AU017413|KAT12|TFIIIC90	general transcription factor IIIC, polypeptide 4	protein-coding
E17HC_Atoh1_1_bam_peak_909	chr12	108392546	108393329	+	89	NA	intron (NM_001286346, intron 1 of 21)	intron (NM_001286346, intron 1 of 21)	-17696	NM_001043336	68519	Mm.236645	NM_001043335	ENSMUSG00000058070	Eml1	1110008N23Rik|A930030P13Rik|AA171013|AI847476|AI853955|ELP79|EMAP|EMAP-1|EMAPL|heco	echinoderm microtubule associated protein like 1	protein-coding
E17HC_Atoh1_1_bam_peak_1699	chr18	34102548	34103372	+	89	NA	Intergenic	Intergenic	-95754	NM_013512	13824	Mm.3465	NM_013512	ENSMUSG00000024376	Epb41l4a	Epb4.1l4|Epb4.1l4a|NBL4	erythrocyte membrane protein band 4.1 like 4a	protein-coding
E17HC_Atoh1_1_bam_peak_1346	chr15	87879123	87879747	+	89	NA	Intergenic	(TCTG)n|Simple_repeat|Simple_repeat	-83492	NR_105817	102465209		NR_105817	ENSMUSG00000098938	Mir6393	Gm27424|mmu-mir-6393	microRNA 6393	ncRNA
E17HC_Atoh1_1_bam_peak_2283	chr3	87376830	87377485	+	89	NA	intron (NM_001136236, intron 1 of 8)	intron (NM_001136236, intron 1 of 8)	770	NM_153090	229499	Mm.255203	NM_153090	ENSMUSG00000059994	Fcrl1	A230020G22Rik|Bxmas1|Bxmh1|Bxmh1b|Fcrh1|Fcrh1l|Fcrh1s|Ifgp1	Fc receptor-like 1	protein-coding
E17HC_Atoh1_1_bam_peak_1048	chr13	94490235	94490870	+	89	NA	intron (NM_009680, intron 20 of 26)	intron (NM_009680, intron 20 of 26)	131592	NM_009680	11774	Mm.21185	NM_009680	ENSMUSG00000021686	Ap3b1	AP-3|AU015684|C78395|Hps2|beta3A|pe|pearl|rim2	adaptor-related protein complex 3, beta 1 subunit	protein-coding
E17HC_Atoh1_1_bam_peak_3108	chr7	28810320	28810911	+	89	NA	promoter-TSS (NM_177301)	promoter-TSS (NM_177301)	-275	NM_177301	15388	Mm.9043	NM_177301	ENSMUSG00000015165	Hnrnpl	C79783|D830027H13Rik|Hnrpl	heterogeneous nuclear ribonucleoprotein L	protein-coding
E17HC_Atoh1_1_bam_peak_2003	chr2	58489058	58489737	+	89	NA	intron (NM_001355048, intron 3 of 10)	intron (NM_001355048, intron 3 of 10)	72013	NM_001355048	11477	Mm.689	NM_007394	ENSMUSG00000026836	Acvr1	ALK2|ActR-I|ActRIA|Acvr|Acvr1a|Acvrlk2|Alk-2|Alk8|D330013D15Rik|SKR1|Tsk7L	activin A receptor, type 1	protein-coding
E17HC_Atoh1_1_bam_peak_2356	chr3	153078155	153078659	+	89	NA	Intergenic	Intergenic	73701	NR_108044	75001		NR_108044		4930482G09Rik	-	RIKEN cDNA 4930482G09 gene	ncRNA
E17HC_Atoh1_1_bam_peak_2610	chr4	149445350	149445927	+	89	NA	Intergenic	Intergenic	9330	NM_022020	63954	Mm.46023	NM_022020	ENSMUSG00000028996	Rbp7	1110002J23Rik|CRBP-III	retinol binding protein 7, cellular	protein-coding
E17HC_Atoh1_1_bam_peak_1839	chr19	21781334	21781918	+	89	NA	intron (NM_031997, intron 2 of 24)	intron (NM_031997, intron 2 of 24)	3286	NM_031997	83921	Mm.329776	NM_031997	ENSMUSG00000024754	Cemip2	Tmem2	cell migration inducing hyaluronidase 2	protein-coding
E17HC_Atoh1_1_bam_peak_1260	chr15	58212043	58212529	+	89	NA	intron (NM_026346, intron 1 of 8)	intron (NM_026346, intron 1 of 8)	2606	NM_026346	67731	Mm.25683	NM_026346	ENSMUSG00000022358	Fbxo32	4833442G10Rik|AI430017|ATROGIN1|Gm20361|MAFbx	F-box protein 32	protein-coding
E17HC_Atoh1_1_bam_peak_2731	chr5	78608174	78609062	+	89	NA	Intergenic	Intergenic	1143130	NR_131050	69370	Mm.426881	NR_131050	ENSMUSG00000107232	1700017L05Rik	-	RIKEN cDNA 1700017L05 gene	ncRNA
E17HC_Atoh1_1_bam_peak_3195	chr7	79146900	79147557	+	89	NA	intron (NM_001045489, intron 1 of 8)	intron (NM_001045489, intron 1 of 8)	1832	NM_008594	17304	Mm.1451	NM_008594	ENSMUSG00000030605	Mfge8	AA408458|AI325141|MFG-E8|MP47|Mfgm|P47|SED1|lactadherin	milk fat globule-EGF factor 8 protein	protein-coding
E17HC_Atoh1_1_bam_peak_1127	chr14	36964941	36965682	+	89	NA	intron (NM_027045, intron 1 of 10)	intron (NM_027045, intron 1 of 10)	3453	NM_027045	72972	Mm.27621	NM_027045	ENSMUSG00000058690	Ccser2	1700012P13Rik|2900054P12Rik|AI035535|AW108503|Fam190b|Gcap14	coiled-coil serine rich 2	protein-coding
E17HC_Atoh1_1_bam_peak_3040	chr6	124655598	124656398	+	89	NA	Intergenic	MLT1J1|LTR|ERVL-MaLR	-7106	NM_145130	14792	Mm.273915	NM_145130	ENSMUSG00000004270	Lpcat3	C3f|Grcc3f|Lpcat|Lpeat|Lplat5|Lpsat|Mboat5|Moact5|Oact5|PTG	lysophosphatidylcholine acyltransferase 3	protein-coding
E17HC_Atoh1_1_bam_peak_2730	chr5	76923030	76923708	+	89	NA	intron (NM_172146, intron 3 of 10)	B3|SINE|B2	-17855	NM_173765	231326	Mm.39271	NM_173765	ENSMUSG00000055923	Aasdh	A230062G08Rik|A830035E16|Acsf4|U26	aminoadipate-semialdehyde dehydrogenase	protein-coding
E17HC_Atoh1_1_bam_peak_2778	chr5	114456469	114456920	+	89	NA	intron (NM_023556, intron 9 of 10)	intron (NM_023556, intron 9 of 10)	12425	NM_023556	17855	Mm.28088	NM_023556	ENSMUSG00000041939	Mvk	2310010A05Rik|AI256848|AI414037|MK	mevalonate kinase	protein-coding
E17HC_Atoh1_1_bam_peak_52	chr1	37718636	37719152	+	89	NA	intron (NM_028096, intron 1 of 9)	intron (NM_028096, intron 1 of 9)	917	NM_028096	72097	Mm.142607	NM_028096	ENSMUSG00000026090	2010300C02Rik	-	RIKEN cDNA 2010300C02 gene	protein-coding
E17HC_Atoh1_1_bam_peak_257	chr1	172309544	172310242	+	89	NA	Intergenic	Intergenic	-2474	NM_080419	140559	Mm.271717	NM_080419	ENSMUSG00000038034	Igsf8	ESTM34|EWI-2|KCT-4|PGRL	immunoglobulin superfamily, member 8	protein-coding
E17HC_Atoh1_1_bam_peak_1290	chr15	76659814	76660191	+	89	NA	promoter-TSS (NM_001358912)	promoter-TSS (NM_001358912)	144	NM_001358909	16581	Mm.378950	NM_010630	ENSMUSG00000004187	Kifc2	-	kinesin family member C2	protein-coding
E17HC_Atoh1_1_bam_peak_1544	chr17	15342922	15343645	+	89	NA	Intergenic	Intergenic	11178	NR_033511	100038481	Mm.387544	NR_033511		Gm10510	-	predicted gene 10510	ncRNA
E17HC_Atoh1_1_bam_peak_1801	chr19	3845517	3846189	+	89	NA	Intergenic	Intergenic	4963	NR_162795	114482860		NR_162795		Mir12192	mmu-mir-12192	microRNA mir-12192	ncRNA
E17HC_Atoh1_1_bam_peak_3044	chr6	125215225	125215863	+	89	NA	promoter-TSS (NM_001080557)	promoter-TSS (NM_001080557)	-37	NM_009496	22317	Mm.32321	NM_009496	ENSMUSG00000030337	Vamp1	Syb-1|Syb1|VAMP-1|lew	vesicle-associated membrane protein 1	protein-coding
E17HC_Atoh1_1_bam_peak_3689	chr9	72985452	72986094	+	89	NA	promoter-TSS (NM_001198789)	promoter-TSS (NM_001198789)	269	NM_028181	72278	Mm.268475	NM_028181	ENSMUSG00000034563	Ccpg1	1700030B06Rik|1810073J13Rik|9430028F23Rik|AI426686|AI875170|CPR8|D9Ertd392e	cell cycle progression 1	protein-coding
E17HC_Atoh1_1_bam_peak_3370	chr8	34729046	34729764	+	89	NA	Intergenic	B4|SINE|B4	-78205	NM_176933	319520	Mm.170276	NM_176933	ENSMUSG00000031530	Dusp4	2700078F24Rik|AI844617|BB104621|E130306H24Rik|MKP2	dual specificity phosphatase 4	protein-coding
E17HC_Atoh1_1_bam_peak_194	chr1	134320544	134321209	+	89	NA	intron (NM_001144855, intron 12 of 28)	intron (NM_001144855, intron 12 of 28)	12052	NM_001144855	68507	Mm.295105	NM_001144855	ENSMUSG00000026458	Ppfia4	100042382|1110008G13Rik|AI448359|AI852265|C81506|Gm3812	protein tyrosine phosphatase, receptor type, f polypeptide (PTPRF), interacting protein (liprin), alpha 4	protein-coding
E17HC_Atoh1_1_bam_peak_1757	chr18	65149268	65150829	+	89	NA	intron (NM_031881, intron 5 of 29)	intron (NM_031881, intron 5 of 29)	-98813	NR_029600	387231		NR_029600	ENSMUSG00000065402	Mir122	Mir122a|Mirn122a|mir-122|mmu-mir-122	microRNA 122	ncRNA
E17HC_Atoh1_1_bam_peak_1897	chr2	3335676	3336444	+	89	NA	promoter-TSS (NM_030063)	promoter-TSS (NM_030063)	-108	NM_030063	78245	Mm.99733	NM_030063	ENSMUSG00000026644	Acbd7	9230116B18Rik	acyl-Coenzyme A binding domain containing 7	protein-coding
E17HC_Atoh1_1_bam_peak_2513	chr4	117661189	117661613	+	89	NA	intron (NM_001356405, intron 8 of 8)	intron (NM_001356405, intron 8 of 8)	20824	NM_023178	66233	Mm.29142	NM_023178	ENSMUSG00000009640	Dmap1	1500016M21Rik|DNMAP1|DNMTAP1|Dmtap1|mKIAA1425	DNA methyltransferase 1-associated protein 1	protein-coding
E17HC_Atoh1_1_bam_peak_2161	chr2	164069979	164071126	+	89	NA	exon (NM_025996, exon 1 of 7)	exon (NM_025996, exon 1 of 7)	550	NM_025996	67145	Mm.23173	NM_025996	ENSMUSG00000018322	Tomm34	2610100K07Rik|TOM34	translocase of outer mitochondrial membrane 34	protein-coding
E17HC_Atoh1_1_bam_peak_2215	chr3	8963982	8964681	+	89	NA	promoter-TSS (NM_001025262)	promoter-TSS (NM_001025262)	-185	NM_001025261	21985	Mm.371590	NM_009412	ENSMUSG00000027506	Tpd52	AI043038|mD52	tumor protein D52	protein-coding
E17HC_Atoh1_1_bam_peak_821	chr12	70212480	70213073	+	89	NA	intron (NM_133198, intron 4 of 19)	intron (NM_133198, intron 4 of 19)	14907	NM_133198	110095	Mm.256926	NM_133198	ENSMUSG00000021069	Pygl	-	liver glycogen phosphorylase	protein-coding
E17HC_Atoh1_1_bam_peak_3526	chr8	120548234	120548883	+	89	NA	intron (NM_001145896, intron 1 of 15)	intron (NM_001145896, intron 1 of 15)	9862	NR_106159	102466849		NR_106159	ENSMUSG00000098280	Mir7687	Gm27573|mmu-mir-7687	microRNA 7687	ncRNA
E17HC_Atoh1_1_bam_peak_1244	chr15	37627595	37628395	+	89	NA	intron (NM_001359844, intron 3 of 7)	intron (NM_001359844, intron 3 of 7)	52579	NM_001359839	52589	Mm.283370	NM_134094	ENSMUSG00000051359	Ncald	AI848120|D030020D09Rik|D15Ertd412e	neurocalcin delta	protein-coding
E17HC_Atoh1_1_bam_peak_2143	chr2	155961679	155962368	+	89	NA	exon (NM_177217, exon 2 of 34)	exon (NM_177217, exon 2 of 34)	5465	NM_001130000	16328	Mm.288729	NM_008383	ENSMUSG00000038241	Cep250	AW490617|B230210E21Rik|Cep2|Inmp	centrosomal protein 250	protein-coding
E17HC_Atoh1_1_bam_peak_313	chr10	18103547	18104212	+	89	NA	intron (NM_009048, intron 8 of 19)	intron (NM_009048, intron 8 of 19)	47939	NM_001111065	19707	Mm.4479	NM_009048	ENSMUSG00000019854	Reps1	BB161292	RalBP1 associated Eps domain containing protein	protein-coding
E17HC_Atoh1_1_bam_peak_1553	chr17	23924822	23925359	+	89	NA	Intergenic	RLTR31D_MM|LTR|ERVK	7632	NM_001077633	620253	Mm.390964	NM_001077633	ENSMUSG00000057417	Dcpp3	Dcpp-3|EG620253|SPT-3	demilune cell and parotid protein 3	protein-coding
E17HC_Atoh1_1_bam_peak_3178	chr7	67950690	67951842	+	89	NA	promoter-TSS (NM_010513)	promoter-TSS (NM_010513)	-991	NM_010513	16001	Mm.275742	NM_010513	ENSMUSG00000005533	Igf1r	A330103N21Rik|CD221|D930020L01|IGF-1R|hyft	insulin-like growth factor I receptor	protein-coding
E17HC_Atoh1_1_bam_peak_142	chr1	116578346	116578728	+	89	NA	intron (NM_001371013, intron 23 of 23)	intron (NM_001371013, intron 23 of 23)	893800	NM_001077425	636808	Mm.101576	NM_001077425	ENSMUSG00000070695	Cntnap5a	Caspr5-1|EG636808	contactin associated protein-like 5A	protein-coding
E17HC_Atoh1_1_bam_peak_461	chr10	121350459	121351271	+	89	NA	intron (NM_001361015, intron 1 of 12)	intron (NM_001361015, intron 1 of 12)	779	NM_001361015	74694	Mm.233833	NM_029057	ENSMUSG00000052302	Tbc1d30	4930505D03Rik|9530013E20Rik	TBC1 domain family, member 30	protein-coding
E17HC_Atoh1_1_bam_peak_3175	chr7	66689697	66690212	+	89	NA	promoter-TSS (NR_034030)	promoter-TSS (NR_034030)	65	NM_152815	72635	Mm.289796	NM_152815	ENSMUSG00000053091	Lins1	2700083B01Rik|AW547219|Lins|Lins2|Wins2	lines homolog 1	protein-coding
E17HC_Atoh1_1_bam_peak_2213	chr3	5754502	5755245	+	89	NA	Intergenic	Intergenic	-178625	NM_008994	19302	Mm.132336	NM_008994	ENSMUSG00000040374	Pex2	D3Ertd138e|PAF-1|PMP35|Pxmp3	peroxisomal biogenesis factor 2	protein-coding
E17HC_Atoh1_1_bam_peak_1656	chr17	75640927	75641478	+	89	NA	Intergenic	Intergenic	-89256	NM_133747	72722	Mm.24641	NM_133747	ENSMUSG00000002017	Fam98a	2810405J04Rik|AL024114	family with sequence similarity 98, member A	protein-coding
E17HC_Atoh1_1_bam_peak_1834	chr19	15923879	15925090	+	89	NA	5' UTR (NM_001205339, exon 1 of 9)	5' UTR (NM_001205339, exon 1 of 9)	138	NM_001205339	107272	Mm.289936	NM_177420	ENSMUSG00000024640	Psat1	D8Ertd814e|EPIP|PSA|Psat	phosphoserine aminotransferase 1	protein-coding
E17HC_Atoh1_1_bam_peak_616	chr11	79116549	79117335	+	89	NA	intron (NM_013571, intron 1 of 17)	intron (NM_013571, intron 1 of 17)	29531	NM_013571	16706	Mm.4745	NM_013571	ENSMUSG00000018334	Ksr1	AW492498|B-KSR1|D11Bhm183e|D11Bhm184e|Ksr|RSU2|hb|mKSR1	kinase suppressor of ras 1	protein-coding
E17HC_Atoh1_1_bam_peak_1996	chr2	51768499	51769234	+	89	NA	Intergenic	Intergenic	-36857	NR_040639	433426	Mm.244381	NR_040639	ENSMUSG00000085014	Gm13490	-	predicted gene 13490	ncRNA
E17HC_Atoh1_1_bam_peak_3010	chr6	100562844	100564474	+	89	NA	Intergenic	CpG	36259	NR_040525	73395	Mm.69413	NR_040525	ENSMUSG00000101553	1700049E22Rik	-	RIKEN cDNA 1700049E22 gene	ncRNA
E17HC_Atoh1_1_bam_peak_1896	chr19	60292378	60293202	+	89	NA	Intergenic	Intergenic	-66089	NR_152390	76539	Mm.290183	NM_029648	ENSMUSG00000057858	Fam204a	2310065H12Rik|2610015K05Rik|D19Ertd737e	family with sequence similarity 204, member A	protein-coding
E17HC_Atoh1_1_bam_peak_2548	chr4	130275015	130275654	+	89	NA	promoter-TSS (NM_001253386)	promoter-TSS (NM_001253386)	-114	NM_001253386	230779	Mm.45132	NM_172702	ENSMUSG00000023232	Serinc2	2310004K20Rik|AW121759|FKSG84|TDE2|Tde2l	serine incorporator 2	protein-coding
E17HC_Atoh1_1_bam_peak_2973	chr6	86796433	86797581	+	89	NA	Intergenic	MLT1H1|LTR|ERVL-MaLR	-3423	NM_013471	11746	Mm.259702	NM_013471	ENSMUSG00000029994	Anxa4	AI265406|AIV|AW106930|Anx4|Xanx-4	annexin A4	protein-coding
E17HC_Atoh1_1_bam_peak_3353	chr8	23716529	23717670	+	89	NA	intron (NM_177086, intron 1 of 6)	intron (NM_177086, intron 1 of 6)	47438	NM_177086	320158	Mm.121274	NM_177086	ENSMUSG00000037492	Zmat4	9630048M01Rik	zinc finger, matrin type 4	protein-coding
E17HC_Atoh1_1_bam_peak_3547	chr8	123844496	123845123	+	89	NA	intron (NM_028536, intron 3 of 3)	intron (NM_028536, intron 3 of 3)	15400	NM_028536	73420	Mm.157746	NM_028536	ENSMUSG00000031971	Ccsap	1700054N08Rik|AI853424	centriole, cilia and spindle associated protein	protein-coding
E17HC_Atoh1_1_bam_peak_3155	chr7	45923111	45923668	+	89	NA	promoter-TSS (NM_001364169)	promoter-TSS (NM_001364169)	-826	NM_001364168	211535	Mm.227539	NM_001033243	ENSMUSG00000040189	Ccdc114	-	coiled-coil domain containing 114	protein-coding
E17HC_Atoh1_1_bam_peak_2889	chr5	147076518	147077426	+	89	NA	promoter-TSS (NM_080795)	promoter-TSS (NM_080795)	-374	NM_009087	20018	Mm.317557	NM_009087	ENSMUSG00000029642	Polr1d	1110003G10Rik|AC19|RPA16|Rpo1-3	polymerase (RNA) I polypeptide D	protein-coding
E17HC_Atoh1_1_bam_peak_1482	chr16	55710233	55710815	+	89	NA	Intergenic	Intergenic	111614	NM_001159394	80859	Mm.247272	NM_030612	ENSMUSG00000035356	Nfkbiz	AA408868|INAP|Mail	nuclear factor of kappa light polypeptide gene enhancer in B cells inhibitor, zeta	protein-coding
E17HC_Atoh1_1_bam_peak_905	chr12	108277801	108278682	+	89	NA	Intergenic	Intergenic	-2848	NM_001159910	668158		NM_001159910	ENSMUSG00000084883	Ccdc85c	EG668158|Gm265|Gm9010|hhy	coiled-coil domain containing 85C	protein-coding
E17HC_Atoh1_1_bam_peak_2998	chr6	99329434	99330163	+	89	NA	intron (NM_053202, intron 1 of 18)	intron (NM_053202, intron 1 of 18)	-63283	NM_001197321	108655	Mm.234965	NM_053202	ENSMUSG00000030067	Foxp1	3110052D19Rik|4932443N09Rik|AI461938|AW494214	forkhead box P1	protein-coding
E17HC_Atoh1_1_bam_peak_3232	chr7	100758446	100759393	+	89	NA	intron (NM_178764, intron 2 of 8)	intron (NM_178764, intron 2 of 8)	52284	NM_001362169	319604	Mm.260362	NM_178764	ENSMUSG00000029461	Fam168a	2610030B18Rik|B930006L02Rik|mKIAA0280	family with sequence similarity 168, member A	protein-coding
E17HC_Atoh1_1_bam_peak_2218	chr3	14679403	14680028	+	89	NA	Intergenic	Intergenic	37988	NM_024495	71934	Mm.158776	NM_024495	ENSMUSG00000027555	Car13	2310075C21Rik|Ca13	carbonic anhydrase 13	protein-coding
E17HC_Atoh1_1_bam_peak_1753	chr18	64945057	64945871	+	89	NA	intron (NM_001114386, intron 1 of 30)	intron (NM_001114386, intron 1 of 30)	57708	NM_001114386	83814	Mm.98668	NM_031881	ENSMUSG00000024589	Nedd4l	1300012C07Rik|Nedd4-2|Nedd4b	neural precursor cell expressed, developmentally down-regulated gene 4-like	protein-coding
E17HC_Atoh1_1_bam_peak_362	chr10	62740147	62740537	+	89	NA	Intergenic	Intergenic	-14248	NM_001364705	216021	Mm.39821	NM_001033260	ENSMUSG00000036923	Stox1	4732470K04Rik|Gm63	storkhead box 1	protein-coding
E17HC_Atoh1_1_bam_peak_368	chr10	73871395	73872202	+	89	NA	intron (NM_001142747, intron 1 of 26)	intron (NM_001142747, intron 1 of 26)	49931	NM_001142746	11994	Mm.338933	NM_023115	ENSMUSG00000052613	Pcdh15	BB078305|Gm9815|Ush1f|av|nmf19|roda	protocadherin 15	protein-coding
E17HC_Atoh1_1_bam_peak_3376	chr8	36030346	36031188	+	89	NA	Intergenic	Intergenic	-64061	NM_172911	244418	Mm.244971	NM_172911	ENSMUSG00000050271	Prag1	9830148H23|D8Ertd82e|NACK|Sgk223|mFLJ00269	PEAK1 related kinase activating pseudokinase 1	protein-coding
E17HC_Atoh1_1_bam_peak_2796	chr5	118010557	118011232	+	89	NA	TTS (NM_145564)	TTS (NM_145564)	-16849	NR_151582	57816	Mm.273285	NM_021344	ENSMUSG00000029359	Tesc	1010001A17Rik|2410011K10Rik|TE-1	tescalcin	protein-coding
E17HC_Atoh1_1_bam_peak_573	chr11	65107865	65108454	+	89	NA	intron (NM_001099288, intron 1 of 19)	intron (NM_001099288, intron 1 of 19)	54802	NM_175003	216831	Mm.134338	NM_175003	ENSMUSG00000033389	Arhgap44	6330543G20|AI840762|AU040829|AW493732|Rich2	Rho GTPase activating protein 44	protein-coding
E17HC_Atoh1_1_bam_peak_3225	chr7	98111092	98111932	+	89	NA	intron (NM_008663, intron 2 of 48)	CpG	-2264	NM_001256083	17921	Mm.1403	NM_008663	ENSMUSG00000030761	Myo7a	Hdb|Myo7|USH1B|nmf371|polka|sh-1|sh1	myosin VIIA	protein-coding
E17HC_Atoh1_1_bam_peak_563	chr11	60705944	60707119	+	89	NA	exon (NM_001159405, exon 7 of 22)	exon (NM_001159405, exon 7 of 22)	6841	NM_001159405	16897	Mm.285453	NM_008502	ENSMUSG00000020536	Llgl1	AI325176|Lgl1|Llglh|Mgl1	LLGL1 scribble cell polarity complex component	protein-coding
E17HC_Atoh1_1_bam_peak_1552	chr17	23684061	23684802	+	89	NA	promoter-TSS (NM_020293)	promoter-TSS (NM_020293)	-405	NM_020293	56863	Mm.491368	NM_020293	ENSMUSG00000066720	Cldn9	nmf329	claudin 9	protein-coding
E17HC_Atoh1_1_bam_peak_2228	chr3	28408839	28409337	+	89	NA	intron (NM_001163009, intron 2 of 30)	A-rich|Low_complexity|Low_complexity	-10855	NR_130342	100628591		NR_130342	ENSMUSG00000092990	Mir466q	Mir446q|mmu-mir-466q|mu-mir-446q	microRNA 466q	ncRNA
E17HC_Atoh1_1_bam_peak_2095	chr2	132422762	132423692	+	89	NA	Intergenic	Intergenic	-1514	NR_045802	70845	Mm.158461	NR_045802	ENSMUSG00000027345	4921508D12Rik	-	RIKEN cDNA 4921508D12 gene	ncRNA
E17HC_Atoh1_1_bam_peak_977	chr13	46387153	46388050	+	89	NA	Intergenic	Intergenic	-30699	NM_001081425	666794	Mm.38269	NM_001081425	ENSMUSG00000038132	Rbm24	6330546B05Rik|AI606861	RNA binding motif protein 24	protein-coding
E17HC_Atoh1_1_bam_peak_3022	chr6	113860845	113861257	+	89	NA	intron (NM_009723, intron 3 of 21)	intron (NM_009723, intron 3 of 21)	30488	NM_001036684	11941	Mm.321755	NM_009723	ENSMUSG00000030302	Atp2b2	D6Abb2e|Gena300|PMCA2|Tmy|dfw|jog|wms|wri	ATPase, Ca++ transporting, plasma membrane 2	protein-coding
E17HC_Atoh1_1_bam_peak_766	chr12	3837250	3838242	+	89	NA	intron (NM_001271753, intron 2 of 22)	intron (NM_001271753, intron 2 of 22)	24498	NR_045884	100038522	Mm.417270	NR_045884	ENSMUSG00000073242	Dnmt3aos	Gm10485	DNA methyltransferase 3A, opposite strand	ncRNA
E17HC_Atoh1_1_bam_peak_743	chr11	116885507	116887056	+	89	NA	Intergenic	tRNA-Ala-GCY_|tRNA|tRNA	32281	NM_001361586	69900	Mm.348004	NM_178620	ENSMUSG00000020818	Mfsd11	2600014M03Rik	major facilitator superfamily domain containing 11	protein-coding
E17HC_Atoh1_1_bam_peak_3499	chr8	114889828	114890990	+	89	NA	intron (NM_019573, intron 8 of 8)	intron (NM_019573, intron 8 of 8)	450757	NM_019573	80707	Mm.440420	NM_019573	ENSMUSG00000004637	Wwox	5330426P09Rik|9030416C10Rik|WOX1	WW domain-containing oxidoreductase	protein-coding
E17HC_Atoh1_1_bam_peak_2460	chr4	82336923	82337686	+	89	NA	intron (NM_001113209, intron 6 of 11)	intron (NM_001113209, intron 6 of 11)	168475	NM_001113210	18028	Mm.317947	NM_008687	ENSMUSG00000008575	Nfib	6720429L07Rik|CTF|E030026I10Rik|NF-I/B|NF1-B|NFI-B	nuclear factor I/B	protein-coding
E17HC_Atoh1_1_bam_peak_3074	chr7	6727458	6729539	+	89	NA	intron (NM_008817, intron 1 of 8)	intron (NM_008817, intron 1 of 8)	1921	NM_008817	18616	Mm.389800	NM_008817	ENSMUSG00000002265	Peg3	AL022617|ASF-1|End4|Gcap4|Pw1|Zfp102|mKIAA0287	paternally expressed 3	protein-coding
E17HC_Atoh1_1_bam_peak_210	chr1	146782931	146783890	+	89	NA	intron (NM_001357572, intron 7 of 8)	intron (NM_001357572, intron 7 of 8)	285723	NM_001145807	215378	Mm.441817	NM_153539	ENSMUSG00000035131	Brinp3	B830045N13Rik|Fam5c	bone morphogenetic protein/retinoic acid inducible neural specific 3	protein-coding
E17HC_Atoh1_1_bam_peak_627	chr11	82901751	82902388	+	89	NA	intron (NM_145431, intron 10 of 12)	intron (NM_145431, intron 10 of 12)	6326	NM_145431	217011	Mm.29176	NM_145431	ENSMUSG00000020692	Nle1	AL022765|BC018399|Nle|l11Jus1|l11Jus4	notchless homolog 1	protein-coding
E17HC_Atoh1_1_bam_peak_956	chr13	32801953	32802536	+	89	NA	exon (NM_030215, exon 1 of 7)	exon (NM_030215, exon 1 of 7)	214	NM_030215	78903	Mm.286680	NM_030215	ENSMUSG00000021400	Wrnip1	4833444L21Rik|WHIP|Wrnip	Werner helicase interacting protein 1	protein-coding
E17HC_Atoh1_1_bam_peak_3119	chr7	30399480	30400209	+	89	NA	Intergenic	MT2A|LTR|ERVL	-13938	NM_011662	22177	Mm.46301	NM_011662	ENSMUSG00000030579	Tyrobp	DAP12|KARAP|Ly83	TYRO protein tyrosine kinase binding protein	protein-coding
E17HC_Atoh1_1_bam_peak_2753	chr5	107296399	107296911	+	89	NA	Intergenic	Intergenic	-7026	NM_011578	21814	Mm.200775	NM_011578	ENSMUSG00000029287	Tgfbr3	1110036H20Rik|AU015626|AW215636|TBRIII	transforming growth factor, beta receptor III	protein-coding
E17HC_Atoh1_1_bam_peak_1612	chr17	37028716	37029128	+	89	NA	Intergenic	Intergenic	-5524	NM_010814	17441	Mm.210857	NM_010814	ENSMUSG00000076439	Mog	B230317G11Rik	myelin oligodendrocyte glycoprotein	protein-coding
E17HC_Atoh1_1_bam_peak_721	chr11	114467795	114468598	+	89	NA	Intergenic	Intergenic	-19336	NR_027643	319819	Mm.50754	NM_177008	ENSMUSG00000062391	4932435O22Rik	-	RIKEN cDNA 4932435O22 gene	ncRNA
E17HC_Atoh1_1_bam_peak_3607	chr9	43970253	43970656	+	89	NA	Intergenic	Intergenic	-72930	NM_009382	21838	Mm.3951	NM_009382	ENSMUSG00000032011	Thy1	CD90|T25|Thy-1|Thy-1.2|Thy1.1|Thy1.2	thymus cell antigen 1, theta	protein-coding
E17HC_Atoh1_1_bam_peak_1000	chr13	51902291	51903847	+	89	NA	Intergenic	Intergenic	56394	NM_011817	23882	Mm.281298	NM_011817	ENSMUSG00000021453	Gadd45g	AI327420|C86281|CR6|DDIT2|OIG37	growth arrest and DNA-damage-inducible 45 gamma	protein-coding
E17HC_Atoh1_1_bam_peak_2237	chr3	35316576	35317548	+	89	NA	Intergenic	Intergenic	349101	NR_040748	625963	Mm.251506	NR_040748	ENSMUSG00000105662	Gm6639	-	predicted gene 6639	ncRNA
E17HC_Atoh1_1_bam_peak_1037	chr13	81632721	81633206	+	89	NA	intron (NM_054053, intron 1 of 89)	CpG	181	NM_054053	110789	Mm.288694	NM_054053	ENSMUSG00000069170	Adgrv1	Frings|Gpr98|Mass1|Mgr1|VLGR1	adhesion G protein-coupled receptor V1	protein-coding
E17HC_Atoh1_1_bam_peak_622	chr11	81583048	81583850	+	89	NA	intron (NM_001034013, intron 1 of 9)	intron (NM_001034013, intron 1 of 9)	-9910	NM_001033765	237880	Mm.435528	NM_001033765		1700071K01Rik	-	RIKEN cDNA 1700071K01 gene	protein-coding
E17HC_Atoh1_1_bam_peak_3092	chr7	19831947	19832343	+	89	NA	Intergenic	Intergenic	-9390	NM_033601	12051	Mm.439658	NM_033601	ENSMUSG00000053175	Bcl3	AI528691|Bcl-3	B cell leukemia/lymphoma 3	protein-coding
E17HC_Atoh1_1_bam_peak_1930	chr2	26298268	26299038	+	89	NA	Intergenic	Intergenic	-4096	NM_177841	329366	Mm.77712	NM_177841	ENSMUSG00000048038	Ccdc187	4932418E24Rik	coiled-coil domain containing 187	protein-coding
E17HC_Atoh1_1_bam_peak_3238	chr7	102065113	102065533	+	89	NA	promoter-TSS (NM_029211)	promoter-TSS (NM_029211)	-158	NM_001360748	75212	Mm.101141	NM_029211	ENSMUSG00000070426	Rnf121	4930544L10Rik	ring finger protein 121	protein-coding
E17HC_Atoh1_1_bam_peak_47	chr1	35298849	35299346	+	89	NA	Intergenic	Intergenic	449108	NM_001357425	226971	Mm.292751	NM_145516	ENSMUSG00000026123	Plekhb2	2310009M15Rik|AU018239|Evt2|Phdc|evt-2	pleckstrin homology domain containing, family B (evectins) member 2	protein-coding
E17HC_Atoh1_1_bam_peak_2571	chr4	134950541	134951169	+	89	NA	Intergenic	Intergenic	19875	NM_026780	68592	Mm.29989	NM_026780	ENSMUSG00000028821	Syf2	1110018L13Rik|Cbpin|D4Bwg1551e|Gcipip|Ntc31|mp29|p29	SYF2 homolog, RNA splicing factor (S. cerevisiae)	protein-coding
E17HC_Atoh1_1_bam_peak_585	chr11	69799568	69800875	+	89	NA	intron (NM_010198, intron 1 of 5)	intron (NM_010198, intron 1 of 5)	2059	NM_010198	14166	Mm.269011	NM_010198	ENSMUSG00000042826	Fgf11	Fgf-11|Fhf-3|Fhf3	fibroblast growth factor 11	protein-coding
E17HC_Atoh1_1_bam_peak_1404	chr16	8671689	8672367	+	89	NA	intron (NM_025821, intron 1 of 3)	CpG	125	NM_025821	52502	Mm.142095	NM_025821	ENSMUSG00000008393	Carhsp1	1200011K09Rik|Crhsp-24|D16Ertd465e	calcium regulated heat stable protein 1	protein-coding
E17HC_Atoh1_1_bam_peak_2398	chr4	32302787	32304079	+	89	NA	Intergenic	Intergenic	-114002	NM_001109661	12014	Mm.491223	NM_007521	ENSMUSG00000040270	Bach2	E030004N02Rik	BTB and CNC homology, basic leucine zipper transcription factor 2	protein-coding
E17HC_Atoh1_1_bam_peak_176	chr1	132557977	132558472	+	89	NA	Intergenic	Intergenic	-15284	NM_177129	21367	Mm.260861	NM_011531	ENSMUSG00000053024	Cntn2	D130012K04Rik|TAG-1|TAG1|Tax	contactin 2	protein-coding
E17HC_Atoh1_1_bam_peak_3051	chr6	134830079	134830548	+	89	NA	5' UTR (NM_177687, exon 1 of 5)	5' UTR (NM_177687, exon 1 of 5)	114	NM_177687	232430	Mm.267010	NM_177687	ENSMUSG00000032652	Crebl2	AI046348|B230205M03	cAMP responsive element binding protein-like 2	protein-coding
E17HC_Atoh1_1_bam_peak_1475	chr16	44691384	44692095	+	89	NA	Intergenic	Intergenic	-32562	NM_145972	212547	Mm.310573	NM_145972	ENSMUSG00000036208	Nepro	-	nucleolus and neural progenitor protein	protein-coding
E17HC_Atoh1_1_bam_peak_3174	chr7	66187597	66188175	+	89	NA	Intergenic	Intergenic	78394	NM_001081163	269941	Mm.333916	NM_001081163	ENSMUSG00000032640	Chsy1	-	chondroitin sulfate synthase 1	protein-coding
E17HC_Atoh1_1_bam_peak_1427	chr16	20590101	20591077	+	89	NA	intron (NM_182636, intron 3 of 14)	intron (NM_182636, intron 3 of 14)	1007	NM_001144953	328643	Mm.40539	NM_182636	ENSMUSG00000046613	Vwa5b2	BB182430|EG328644|Gm1738|Gm931	von Willebrand factor A domain containing 5B2	protein-coding
E17HC_Atoh1_1_bam_peak_3758	chr9	121319319	121319888	+	89	NA	intron (NM_001357972, intron 1 of 13)	intron (NM_001357972, intron 1 of 13)	22101	NM_001357972	67095	Mm.491112	NM_175114	ENSMUSG00000032536	Trak1	2310001H13Rik|AI413908|AI467545|hyrt|mKIAA1042	trafficking protein, kinesin binding 1	protein-coding
E17HC_Atoh1_1_bam_peak_465	chr10	121805931	121806658	+	89	NA	intron (NM_001081037, intron 16 of 21)	intron (NM_001081037, intron 16 of 21)	66364	NM_173022	270802	Mm.209172	NM_173022	ENSMUSG00000053684	BC048403	E030027L10	cDNA sequence BC048403	protein-coding
E17HC_Atoh1_1_bam_peak_779	chr12	13500998	13501896	+	89	NA	intron (NM_027706, intron 44 of 51)	intron (NM_027706, intron 44 of 51)	126199	NR_136761	102639399	Mm.122052	NR_136761	ENSMUSG00000113666	Gm35725	-	predicted gene, 35725	ncRNA
E17HC_Atoh1_1_bam_peak_1331	chr15	84393062	84393469	+	89	NA	intron (NM_001163145, intron 4 of 4)	intron (NM_001163145, intron 4 of 4)	53345	NM_001347543	72301	Mm.275387	NM_001163145	ENSMUSG00000062760	Shisal1	1810041L15Rik|Kiaa1644	shisa like 1	protein-coding
E17HC_Atoh1_1_bam_peak_2656	chr5	10519606	10520308	+	89	NA	Intergenic	Intergenic	-345072	NR_003596	623849	Mm.335888	NR_003596	ENSMUSG00000091422	Gm6455	EG623849	predicted gene 6455	pseudo
E17HC_Atoh1_1_bam_peak_1239	chr15	31494513	31494972	+	89	NA	intron (NM_172606, intron 7 of 25)	PB1D10|SINE|Alu	36295	NM_172606	223455	Mm.272185	NM_172606	ENSMUSG00000039100	2021-03-06	3830408G03|F830029L24Rik|mKIAA0597	membrane-associated ring finger (C3HC4) 6	protein-coding
E17HC_Atoh1_1_bam_peak_2909	chr6	30175765	30176155	+	89	NA	promoter-TSS (NR_038124)	promoter-TSS (NR_038124)	-663	NR_038124	100463519	Mm.361139	NR_038124		BB283400	BF465573|Rncr4	expressed sequence BB283400	ncRNA
E17HC_Atoh1_1_bam_peak_2809	chr5	123076005	123077342	+	89	NA	intron (NM_001039723, intron 1 of 11)	CpG	398	NM_001039723	330189	Mm.391872	NM_001039723	ENSMUSG00000054434	Tmem120b	-	transmembrane protein 120B	protein-coding
E17HC_Atoh1_1_bam_peak_364	chr10	68420292	68420839	+	89	NA	Intergenic	Intergenic	-99423	NR_045357	75148	Mm.23505	NR_045357	ENSMUSG00000112157	4930545H06Rik	-	RIKEN cDNA 4930545H06 gene	ncRNA
E17HC_Atoh1_1_bam_peak_3354	chr8	23927295	23927913	+	89	NA	intron (NM_177086, intron 4 of 6)	intron (NM_177086, intron 4 of 6)	257943	NM_177086	320158	Mm.121274	NM_177086	ENSMUSG00000037492	Zmat4	9630048M01Rik	zinc finger, matrin type 4	protein-coding
E17HC_Atoh1_1_bam_peak_462	chr10	121386234	121386853	+	89	NA	intron (NM_001364695, intron 9 of 13)	intron (NM_001364695, intron 9 of 13)	21453	NM_001364695	75612	Mm.207683	NM_029364	ENSMUSG00000034707	Gns	2610016K11Rik|AU042285|C87209|G6S|N28088	glucosamine (N-acetyl)-6-sulfatase	protein-coding
E17HC_Atoh1_1_bam_peak_2527	chr4	122995447	122996369	+	89	NA	promoter-TSS (NM_001303121)	promoter-TSS (NM_001303121)	-23	NM_008506	16918	Mm.1055	NM_008506	ENSMUSG00000028654	Mycl	AW536278|L-myc|Lmyc-1|Lmyc1|Mycl1|bHLHe38	v-myc avian myelocytomatosis viral oncogene lung carcinoma derived	protein-coding
E17HC_Atoh1_1_bam_peak_1754	chr18	65001424	65002004	+	89	NA	intron (NM_001114386, intron 2 of 30)	intron (NM_001114386, intron 2 of 30)	-21813	NM_031881	83814	Mm.98668	NM_031881	ENSMUSG00000024589	Nedd4l	1300012C07Rik|Nedd4-2|Nedd4b	neural precursor cell expressed, developmentally down-regulated gene 4-like	protein-coding
E17HC_Atoh1_1_bam_peak_2350	chr3	146852093	146852655	+	89	NA	promoter-TSS (NM_001357217)	promoter-TSS (NM_001357217)	7	NM_001302957	70892	Mm.187793	NM_027594	ENSMUSG00000036745	Ttll7	1110049N09Rik|4921517B04Rik|C630030B20|mTTLL7	tubulin tyrosine ligase-like family, member 7	protein-coding
E17HC_Atoh1_1_bam_peak_361	chr10	61538534	61539177	+	89	NA	intron (NM_153542, intron 3 of 4)	MurERV4_19-int|LTR|ERVK	-56440	NM_001177511	237362	Mm.131297	NM_001177511	ENSMUSG00000020090	Npffr1	Gm236|Gpr147|NPFF1|NPFF1R|OT7T022	neuropeptide FF receptor 1	protein-coding
E17HC_Atoh1_1_bam_peak_1674	chr18	9478591	9479177	+	89	NA	Intergenic	L1_Mus2|LINE|L1	-28730	NM_026484	67974	Mm.86523	NM_026484	ENSMUSG00000024286	Ccny	1700025H17Rik|3110050L10Rik|4631402G10Rik|5730405I09Rik	cyclin Y	protein-coding
E17HC_Atoh1_1_bam_peak_3761	chr9	121995489	121995991	+	89	NA	intron (NM_001289558, intron 1 of 3)	CpG	286	NM_153540	215494	Mm.402151	NM_153540	ENSMUSG00000066235	Pomgnt2	Ago61|C85492|Gtdc2	protein O-linked mannose beta 1,4-N-acetylglucosaminyltransferase 2	protein-coding
E17HC_Atoh1_1_bam_peak_414	chr10	84903486	84904215	+	89	NA	intron (NM_001024918, intron 17 of 17)	intron (NM_001024918, intron 17 of 17)	-13763	NM_183172	237422	Mm.18936	NM_183172	ENSMUSG00000035620	Ric8b	BC051080|Ric-8|Ric-8b	RIC8 guanine nucleotide exchange factor B	protein-coding
E17HC_Atoh1_1_bam_peak_809	chr12	44343993	44344805	+	89	NA	intron (NM_176930, intron 1 of 30)	intron (NM_176930, intron 1 of 30)	15514	NM_001146031	319504	Mm.208439	NM_176930	ENSMUSG00000020598	Nrcam	Bravo|C030017F07Rik|C130076O07Rik|mKIAA0343	neuronal cell adhesion molecule	protein-coding
E17HC_Atoh1_1_bam_peak_3371	chr8	35454576	35455197	+	89	NA	Intergenic	Intergenic	40647	NM_026067	67276	Mm.207534	NM_026067	ENSMUSG00000031527	Eri1	3'hexo|3110010F15Rik|Thex1|eri-1	exoribonuclease 1	protein-coding
E17HC_Atoh1_1_bam_peak_416	chr10	85215014	85215881	+	89	NA	Intergenic	Intergenic	-30393	NM_007771	12952	Mm.26237	NM_007771	ENSMUSG00000020038	Cry1	AU020726|AU021000|Phll1	cryptochrome 1 (photolyase-like)	protein-coding
E17HC_Atoh1_1_bam_peak_2654	chr5	9339375	9339921	+	89	NA	intron (NR_153370, intron 1 of 19)	intron (NR_153370, intron 1 of 19)	-36056	NR_030537	100124492		NR_030537	ENSMUSG00000077896	Mir879	Mirn879|mir-879|mmu-mir-879	microRNA 879	ncRNA
E17HC_Atoh1_1_bam_peak_1282	chr15	73455488	73456426	+	89	NA	Intergenic	Intergenic	-32766	NM_001358046	14083	Mm.254494	NM_007982	ENSMUSG00000022607	Ptk2	FADK 1|FAK|FRNK|Fadk|p125FAK	PTK2 protein tyrosine kinase 2	protein-coding
E17HC_Atoh1_1_bam_peak_1067	chr13	102393286	102393760	+	89	NA	Intergenic	Intergenic	-300024	NM_001360519	17079	Mm.373974	NM_008533	ENSMUSG00000021624	Cd180	F630107B15|Ly-78|Ly78|RP105	CD180 antigen	protein-coding
E17HC_Atoh1_1_bam_peak_944	chr13	24629106	24629550	+	89	NA	intron (NM_178658, intron 1 of 13)	intron (NM_178658, intron 1 of 13)	-9320	NM_001080381	193385	Mm.217319	NM_029679	ENSMUSG00000036006	Ripor2	Fam65b	RHO family interacting cell polarization regulator 2	protein-coding
E17HC_Atoh1_1_bam_peak_2585	chr4	138941564	138942111	+	89	NA	Intergenic	Intergenic	-25282	NM_025786	66825	Mm.252312	NM_025786	ENSMUSG00000070661	Rnf186	9130020G10Rik	ring finger protein 186	protein-coding
E17HC_Atoh1_1_bam_peak_1881	chr19	53084495	53085090	+	89	NA	TTS (NR_045320)	TTS (NR_045320)	8540	NR_045320	78457	Mm.76932	NR_045320	ENSMUSG00000099988	1700054A03Rik	-	RIKEN cDNA 1700054A03 gene	ncRNA
E17HC_Atoh1_1_bam_peak_2782	chr5	114565113	114565822	+	89	NA	Intergenic	Intergenic	-2784	NM_001004180	433940	Mm.194212	NM_001004180	ENSMUSG00000041930	Fam222a	-	family with sequence similarity 222, member A	protein-coding
E17HC_Atoh1_1_bam_peak_1281	chr15	73303248	73304248	+	89	NA	intron (NM_001358045, intron 11 of 33)	intron (NM_001358045, intron 11 of 33)	-48866	NR_029561	387169		NR_029561	ENSMUSG00000065612	Mir151	Mirn151|mir-151|mmu-mir-151	microRNA 151	ncRNA
E17HC_Atoh1_1_bam_peak_1910	chr2	14762944	14763787	+	89	NA	intron (NM_023116, intron 2 of 13)	intron (NM_023116, intron 2 of 13)	42723	NR_028497	625342	Mm.484784	NR_028497		Gm13315	-	lactate dehydrogenase A pseudogene	pseudo
E17HC_Atoh1_1_bam_peak_2867	chr5	139694482	139695253	+	89	NA	Intergenic	Intergenic	41466	NM_174850	231830	Mm.240510	NM_174850	ENSMUSG00000036718	Micall2	A930021H16Rik|JRAB|MICAL-L2|mFLJ00139	MICAL-like 2	protein-coding
E17HC_Atoh1_1_bam_peak_2658	chr5	15849830	15850804	+	89	NA	Intergenic	Intergenic	33449	NR_045974	75058	Mm.183467	NR_045974	ENSMUSG00000105185	4930519H02Rik	-	RIKEN cDNA 4930519H02 gene	ncRNA
E17HC_Atoh1_1_bam_peak_3023	chr6	114131292	114132118	+	89	NA	intron (NM_172890, intron 1 of 13)	CpG	464	NM_172890	243616	Mm.44683	NM_172890	ENSMUSG00000030307	Slc6a11	D930045G19Rik|E130202I16Rik|GAT4|Gabt4|Gat3	solute carrier family 6 (neurotransmitter transporter, GABA), member 11	protein-coding
E17HC_Atoh1_1_bam_peak_948	chr13	29596555	29597207	+	89	NA	intron (NR_131896, intron 9 of 16)	intron (NR_131896, intron 9 of 16)	258792	NM_144536	68916	Mm.212227	NM_144536	ENSMUSG00000006191	Cdkal1	1190005B03Rik|6620401C13Rik	CDK5 regulatory subunit associated protein 1-like 1	protein-coding
E17HC_Atoh1_1_bam_peak_1056	chr13	97750513	97751218	+	89	NA	promoter-TSS (NR_152263)	promoter-TSS (NR_152263)	-247	NR_152263	111365222	Mm.440079	NR_152263		Eyelinc18	-	uncharacterized EyeLinc18	ncRNA
E17HC_Atoh1_1_bam_peak_1864	chr19	44790721	44791298	+	89	NA	intron (NM_001368749, intron 5 of 9)	intron (NM_001368749, intron 5 of 9)	-17397	NR_105831	102466645		NR_105831	ENSMUSG00000098952	Mir6405	Gm27349|mmu-mir-6405	microRNA 6405	ncRNA
E17HC_Atoh1_1_bam_peak_970	chr13	43616884	43618205	+	89	NA	intron (NM_183204, intron 1 of 1)	intron (NM_183204, intron 1 of 1)	1747	NM_183204	328234	Mm.40588	NM_183204	ENSMUSG00000044164	Rnf182	C630023L15Rik	ring finger protein 182	protein-coding
E17HC_Atoh1_1_bam_peak_2054	chr2	106895359	106896157	+	89	NA	Intergenic	Intergenic	74633	NM_173750	212772	Mm.381231	NM_173750	ENSMUSG00000027122	Arl14ep	2700007P21Rik|4930448O08Rik|ARF7EP	ADP-ribosylation factor-like 14 effector protein	protein-coding
E17HC_Atoh1_1_bam_peak_2748	chr5	105518320	105519231	+	89	NA	promoter-TSS (NM_133897)	promoter-TSS (NM_133897)	-696	NM_133897	100604	Mm.319847	NM_133897	ENSMUSG00000054720	Lrrc8c	AD158|AI326115|E430036I04Rik|fad158	leucine rich repeat containing 8 family, member C	protein-coding
E17HC_Atoh1_1_bam_peak_2482	chr4	101093701	101095282	+	89	NA	intron (NM_183024, intron 1 of 11)	intron (NM_183024, intron 1 of 11)	25453	NM_183024	242570	Mm.185636	NM_183024	ENSMUSG00000035275	Raver2	A430091O22Rik	ribonucleoprotein, PTB-binding 2	protein-coding
E17HC_Atoh1_1_bam_peak_2755	chr5	107723655	107724289	+	89	NA	5' UTR (NM_010278, exon 1 of 6)	5' UTR (NM_010278, exon 1 of 6)	371	NM_010278	14581	Mm.2078	NM_010278	ENSMUSG00000029275	Gfi1	AW495828|Gfi-1|Pal-1|Pal1	growth factor independent 1 transcription repressor	protein-coding
E17HC_Atoh1_1_bam_peak_1367	chr15	97781822	97782906	+	89	NA	Intergenic	Intergenic	-2001	NM_026353	67739	Mm.28955	NM_026353	ENSMUSG00000081534	Slc48a1	4930570C03Rik	solute carrier family 48 (heme transporter), member 1	protein-coding
E17HC_Atoh1_1_bam_peak_2812	chr5	123346124	123346920	+	89	NA	intron (NM_029850, intron 1 of 5)	intron (NM_029850, intron 1 of 5)	2074	NM_029850	77045	Mm.151960	NM_029850	ENSMUSG00000029438	Bcl7a	4432415N06Rik|AI448316	B cell CLL/lymphoma 7A	protein-coding
E17HC_Atoh1_1_bam_peak_1012	chr13	56370834	56371516	+	89	NA	Intergenic	Intergenic	8275	NR_046061	100038494	Mm.370447	NR_046061	ENSMUSG00000074885	Gm10782	-	predicted gene 10782	ncRNA
E17HC_Atoh1_1_bam_peak_739	chr11	116335416	116336615	+	89	NA	promoter-TSS (NM_008240)	promoter-TSS (NM_008240)	-661	NM_008240	15223	Mm.378938	NM_008240	ENSMUSG00000034227	Foxj1	FKHL-13|HFH-4|Hfh4	forkhead box J1	protein-coding
E17HC_Atoh1_1_bam_peak_2199	chr2	179370877	179371316	+	89	NA	Intergenic	Intergenic	-43840	NM_026596	68175	Mm.158187	NM_026596		4930591A17Rik	-	RIKEN cDNA 4930591A17 gene	protein-coding
E17HC_Atoh1_1_bam_peak_2079	chr2	122091623	122092220	+	89	NA	intron (NM_145531, intron 15 of 39)	intron (NM_145531, intron 15 of 39)	26465	NM_145531	214585	Mm.222303	NM_145531	ENSMUSG00000033396	Spg11	6030465E24Rik|A330015I11|C530005A01Rik	SPG11, spatacsin vesicle trafficking associated	protein-coding
E17HC_Atoh1_1_bam_peak_380	chr10	77798694	77799111	+	89	NA	exon (NM_001205034, exon 1 of 1)	exon (NM_001205034, exon 1 of 1)	289	NM_001205034	100503388		NM_001205034	ENSMUSG00000096380	Gm19668	-	predicted gene, 19668	protein-coding
E17HC_Atoh1_1_bam_peak_2703	chr5	43338917	43339466	+	89	NA	Intergenic	Intergenic	-103837	NR_028417	665934	Mm.381491	NR_028417	ENSMUSG00000085720	Gm7854	EG665934	predicted gene 7854	ncRNA
E17HC_Atoh1_1_bam_peak_3682	chr9	68235109	68235481	+	89	NA	Intergenic	Intergenic	-209581	NR_045745	434412	Mm.490707	NR_045745	ENSMUSG00000111841	Gm20745	-	predicted gene, 20745	ncRNA
E17HC_Atoh1_1_bam_peak_3398	chr8	61757336	61758062	+	89	NA	intron (NM_001293772, intron 2 of 21)	intron (NM_001293772, intron 2 of 21)	2390	NM_001293773	72333	Mm.29933	NM_001081390	ENSMUSG00000058056	Palld	2410003B16Rik|6030492A02	palladin, cytoskeletal associated protein	protein-coding
E17HC_Atoh1_1_bam_peak_3786	chrX	152690525	152691082	+	89	NA	intron (NM_172441, intron 2 of 9)	intron (NM_172441, intron 2 of 9)	-32909	NM_001359158	110380	Mm.40796	NM_172441	ENSMUSG00000045180	Shroom2	4832440C16|Apxl|C630003H05Rik|Shrm2	shroom family member 2	protein-coding
E17HC_Atoh1_1_bam_peak_1144	chr14	54876352	54877885	+	89	NA	exon (NM_001167908, exon 1 of 2)	exon (NM_001167908, exon 1 of 2)	420	NM_001167908	105651	Mm.297365	NM_001167908	ENSMUSG00000072494	Ppp1r3e	A630071A11Rik|AW049239|Gm1211	protein phosphatase 1, regulatory subunit 3E	protein-coding
E17HC_Atoh1_1_bam_peak_1521	chr17	6107263	6107782	+	89	NA	intron (NM_001103181, intron 1 of 13)	intron (NM_001103181, intron 1 of 13)	692	NM_001103181	68842	Mm.449307	NM_054040	ENSMUSG00000034377	Tulp4	1110057P05Rik|2210038L17Rik|Tusp	tubby like protein 4	protein-coding
E17HC_Atoh1_1_bam_peak_1058	chr13	98244466	98245565	+	89	NA	Intergenic	Intergenic	17977	NM_178918	105372	Mm.28221	NM_178918	ENSMUSG00000041747	Utp15	AW544865	UTP15 small subunit processome component	protein-coding
E17HC_Atoh1_1_bam_peak_1374	chr15	99501998	99502611	+	89	NA	intron (NM_001038658, intron 11 of 11)	intron (NM_001038658, intron 11 of 11)	25861	NM_001038658	72393	Mm.39760	NM_028224	ENSMUSG00000023011	Faim2	2900002L20Rik|Lfg|Lfg2|NMP25|Nmp35|Tmbim2	Fas apoptotic inhibitory molecule 2	protein-coding
E17HC_Atoh1_1_bam_peak_2025	chr2	77913844	77914373	+	88	NA	intron (NM_001362664, intron 13 of 19)	intron (NM_001362664, intron 13 of 19)	32248	NM_001362657	80744	Mm.288151	NM_030560	ENSMUSG00000027014	Cwc22	AA684037|AI173004|AL022752|B230213M24|mKIAA1604	CWC22 spliceosome-associated protein	protein-coding
E17HC_Atoh1_1_bam_peak_2075	chr2	120423481	120423910	+	86	NA	intron (NM_172672, intron 5 of 23)	intron (NM_172672, intron 5 of 23)	-19579	NM_001110496	211499	Mm.260712	NM_173734	ENSMUSG00000033808	Tmem87a	A930025J12Rik	transmembrane protein 87A	protein-coding
E17HC_Atoh1_1_bam_peak_2662	chr5	21172358	21172891	+	86	NA	Intergenic	Intergenic	-3655	NR_153366	212167	Mm.121705	NM_175437	ENSMUSG00000039934	Gsap	A530088I07Rik|Pion	gamma-secretase activating protein	protein-coding
E17HC_Atoh1_1_bam_peak_3030	chr6	116670427	116671422	+	86	NA	intron (NM_178045, intron 1 of 10)	intron (NM_178045, intron 1 of 10)	2912	NM_178045	213391	Mm.257931	NM_178045	ENSMUSG00000042129	Rassf4	3830411C14Rik|AD037|AI586137	Ras association (RalGDS/AF-6) domain family member 4	protein-coding
E17HC_Atoh1_1_bam_peak_3123	chr7	30973220	30974490	+	86	NA	promoter-TSS (NM_001164185)	promoter-TSS (NM_001164185)	51	NR_038860	76415	Mm.259739	NM_175240	ENSMUSG00000046826	Fam187b	1700020B09Rik|Tmem162	family with sequence similarity 187, member B	protein-coding
E17HC_Atoh1_1_bam_peak_2879	chr5	142751943	142752489	+	81	NA	intron (NM_001122730, intron 15 of 27)	intron (NM_001122730, intron 15 of 27)	50115	NM_146257	243328	Mm.125942	NM_146257	ENSMUSG00000050822	Slc29a4	ENT4|mPMAT	solute carrier family 29 (nucleoside transporters), member 4	protein-coding
E17HC_Atoh1_1_bam_peak_1634	chr17	51822503	51823052	+	78	NA	intron (NM_001163632, intron 1 of 10)	intron (NM_001163632, intron 1 of 10)	3811	NM_001163631	20230	Mm.311655	NM_009122	ENSMUSG00000023927	Satb1	2610306G12Rik|AW413156	special AT-rich sequence binding protein 1	protein-coding
E17HC_Atoh1_1_bam_peak_2320	chr3	108210588	108211107	+	78	NA	promoter-TSS (NM_175183)	promoter-TSS (NM_175183)	-320	NM_175183	72522	Mm.187326	NM_175183	ENSMUSG00000048997	Atxn7l2	2610528J18Rik	ataxin 7-like 2	protein-coding
E17HC_Atoh1_1_bam_peak_560	chr11	60176968	60177376	+	78	NA	intron (NM_001037764, intron 1 of 4)	CpG	23445	NR_105886	102465555		NR_105886	ENSMUSG00000098547	Mir6921	Gm27352|mmu-mir-6921	microRNA 6921	ncRNA
E17HC_Atoh1_1_bam_peak_1419	chr16	17208724	17209315	+	78	NA	exon (NM_001033338, exon 1 of 1)	exon (NM_001033338, exon 1 of 1)	884	NM_001033338	239731	Mm.86671	NM_001033338	ENSMUSG00000071636	Rimbp3	Gm1759|Gm603|RIM-BP3|mKIAA1666	RIMS binding protein 3	protein-coding
E17HC_Atoh1_1_bam_peak_3606	chr9	43765376	43766112	+	78	NA	intron (NM_021424, intron 1 of 5)	intron (NM_021424, intron 1 of 5)	21790	NM_021424	58235	Mm.335096	NM_021424	ENSMUSG00000032012	Nectin1	AI835281|AW549174|Cd111|HIgR|HveC|PRR|PRR1|Pvrl1|nectin-1	nectin cell adhesion molecule 1	protein-coding
E17HC_Atoh1_1_bam_peak_1577	chr17	28577635	28578446	+	78	NA	intron (NM_026571, intron 1 of 3)	intron (NM_026571, intron 1 of 3)	2321	NM_026571	328789	Mm.284760	NM_026571	ENSMUSG00000062252	Lhfpl5	9330179O15Rik|Tmhs|hscy	lipoma HMGIC fusion partner-like 5	protein-coding
E17HC_Atoh1_1_bam_peak_1803	chr19	3930492	3930889	+	78	NA	promoter-TSS (NM_026316)	promoter-TSS (NM_026316)	-912	NM_026316	67689	Mm.109341	NM_026316	ENSMUSG00000024885	Aldh3b1	1700001N19Rik|ALDH4|ALDH7	aldehyde dehydrogenase 3 family, member B1	protein-coding
E17HC_Atoh1_1_bam_peak_2056	chr2	108705924	108706682	+	78	NA	Intergenic	Intergenic	571987	NM_029790	76894	Mm.330451	NM_029790	ENSMUSG00000057234	Mettl15	0610027B03Rik|AI303697|AW049952|Mett5d1	methyltransferase like 15	protein-coding
E17HC_Atoh1_1_bam_peak_1045	chr13	92736757	92737355	+	78	NA	Intergenic	Intergenic	57762	NM_011582	21828	Mm.20865	NM_011582	ENSMUSG00000021702	Thbs4	TSP4	thrombospondin 4	protein-coding
E17HC_Atoh1_1_bam_peak_3075	chr7	16134935	16135384	+	77	NA	intron (NM_148946, intron 2 of 9)	intron (NM_148946, intron 2 of 9)	5333	NM_148946	110891	Mm.241147	NM_148946	ENSMUSG00000030376	Slc8a2	Ncx2	solute carrier family 8 (sodium/calcium exchanger), member 2	protein-coding
E17HC_Atoh1_1_bam_peak_2590	chr4	140052815	140053463	+	77	NA	intron (NM_198610, intron 4 of 9)	intron (NM_198610, intron 4 of 9)	-85113	NM_173427	242721	Mm.60400	NM_173427	ENSMUSG00000078234	Klhdc7a	B230308G19Rik	kelch domain containing 7A	protein-coding
E17HC_Atoh1_1_bam_peak_2739	chr5	99277313	99278163	+	77	NA	Intergenic	Intergenic	-24811	NM_181318	320292	Mm.259074	NM_145839	ENSMUSG00000089809	Rasgef1b	4732452O09Rik|GPIgamma4|Gpig4	RasGEF domain family, member 1B	protein-coding
E17HC_Atoh1_1_bam_peak_2508	chr4	116829741	116830287	+	77	NA	Intergenic	Intergenic	-8506	NM_146256	242642	Mm.279897	NM_146256	ENSMUSG00000043155	Hpdl	A830048M07Rik|BC034099|Gloxd1	4-hydroxyphenylpyruvate dioxygenase-like	protein-coding
E17HC_Atoh1_1_bam_peak_2559	chr4	132051241	132051782	+	77	NA	intron (NM_183428, intron 1 of 20)	intron (NM_183428, intron 1 of 20)	-2433	NM_001128606	269587	Mm.30038	NM_183428	ENSMUSG00000028906	Epb41	4.1R|AI415518|D4Ertd442e|Elp-1|Elp1|Epb4.1|mKIAA4056	erythrocyte membrane protein band 4.1	protein-coding
E17HC_Atoh1_1_bam_peak_2833	chr5	130893337	130893946	+	77	NA	intron (NM_145218, intron 9 of 10)	intron (NM_145218, intron 9 of 10)	413881	NM_145218	212996	Mm.299204	NM_145218	ENSMUSG00000034040	Galnt17	AA388321|E330012B09Rik|Galnt19|Gcap8|Wbscr17	polypeptide N-acetylgalactosaminyltransferase 17	protein-coding
E17HC_Atoh1_1_bam_peak_964	chr13	40994703	40995132	+	77	NA	intron (NR_155347, intron 1 of 4)	intron (NR_155347, intron 1 of 4)	-6093	NM_026550	68083	Mm.24789	NM_026550	ENSMUSG00000038683	Pak1ip1	5830431I15Rik|5930415H02Rik|AA419825|AI314040|AW556169|Gdpd1|PIP1	PAK1 interacting protein 1	protein-coding
E17HC_Atoh1_1_bam_peak_701	chr11	107917829	107918331	+	77	NA	Intergenic	Intergenic	-3025	NM_001199301	140723	Mm.87663	NM_080644	ENSMUSG00000040373	Cacng5	-	calcium channel, voltage-dependent, gamma subunit 5	protein-coding
E17HC_Atoh1_1_bam_peak_3039	chr6	124458456	124459120	+	77	NA	intron (NM_153508, intron 5 of 17)	intron (NM_153508, intron 5 of 17)	3956	NM_001346656	232370	Mm.193701	NM_153508	ENSMUSG00000008153	Clstn3	CSTN3|Cs3|Cst-3|alc-beta	calsyntenin 3	protein-coding
E17HC_Atoh1_1_bam_peak_67	chr1	47940613	47941216	+	77	NA	Intergenic	RLTR30D2_MM|LTR|ERV1	-473789	NR_105768	102466969		NR_105768	ENSMUSG00000098876	Mir6350	Gm27958|mmu-mir-6350	microRNA 6350	ncRNA
E17HC_Atoh1_1_bam_peak_1567	chr17	27071463	27072099	+	77	NA	intron (NM_080553, intron 1 of 57)	intron (NM_080553, intron 1 of 57)	14477	NM_080553	16440	Mm.458106	NM_080553	ENSMUSG00000042644	Itpr3	IP3R 3|Ip3r3|Itpr-3|tf	inositol 1,4,5-triphosphate receptor 3	protein-coding
E17HC_Atoh1_1_bam_peak_3062	chr6	145432562	145433275	+	77	NA	intron (NM_028742, intron 3 of 9)	intron (NM_028742, intron 3 of 9)	2007	NM_028742	74071	Mm.441497	NM_028742	ENSMUSG00000054966	Lmntd1	4933403M22Rik|AI482300|Ifltd1|Lmna-rs1|Lmna1	lamin tail domain containing 1	protein-coding
E17HC_Atoh1_1_bam_peak_829	chr12	74527164	74527863	+	77	NA	Intergenic	Intergenic	230039	NM_198866	386753	Mm.341686	NM_198866		Dbpht2	Spot2	DNA binding protein with his-thr domain	protein-coding
E17HC_Atoh1_1_bam_peak_614	chr11	78973192	78973918	+	77	NA	intron (NM_001159301, intron 2 of 9)	MTD|LTR|ERVL-MaLR	11369	NM_010708	16859	Mm.341434	NM_010708	ENSMUSG00000001123	Lgals9	AA407335|AI194909|AI265545|LGALS35|Lgals5|gal-9|galectin-9	lectin, galactose binding, soluble 9	protein-coding
E17HC_Atoh1_1_bam_peak_2286	chr3	88359835	88360250	+	77	NA	intron (NM_178246, intron 19 of 21)	intron (NM_178246, intron 19 of 21)	-4547	NM_198410	68957	Mm.441486	NM_198410	ENSMUSG00000041423	Paqr6	1500001B10Rik	progestin and adipoQ receptor family member VI	protein-coding
E17HC_Atoh1_1_bam_peak_2861	chr5	138929820	138930508	+	77	NA	Intergenic	Intergenic	64117	NR_156469	18590	Mm.2675	NM_008808	ENSMUSG00000025856	Pdgfa	PDGF-1	platelet derived growth factor, alpha	protein-coding
E17HC_Atoh1_1_bam_peak_38	chr1	20905536	20905937	+	77	NA	intron (NM_028829, intron 1 of 2)	intron (NM_028829, intron 1 of 2)	-12104	NM_001355122	74229	Mm.40780	NM_028829	ENSMUSG00000025931	Paqr8	1700019B16Rik|3110001D06Rik	progestin and adipoQ receptor family member VIII	protein-coding
[truncated: 2,930 more rows]
