# Supplementary material for: GFI1 regulates hair cell differentiation by acting as an off-DNA transcriptional co-activator of ATOH1, and a DNA-binding repressor
Source: Sci Rep. 2022 May 12;12:7793. doi: 10.1038/s41598-022-11931-0 (PMC9098437; doi:10.1038/s41598-022-11931-0)
Supplement: Supplementary file 4 — Supplementary Table S3. [file 41598_2022_11931_MOESM4_ESM.xlsx]

## Sheet: Sheet1
8 Gfi1 direct target genes upregulated in the Gfi1 knockout cochlea	51 Gfi1 direct target genes downregulated in the Gfi1 knockout cochlea
Gad2	Dpp10
Rapgef5	Scn11a
Prr15	Cdk15
Atoh1	Pcsk5
Nefm	Atp2b1
Insm2	Ugt8a
Camta1	Ercc6
Gnaz	Rbm24
	Fam168a
	Mogat1
	Tcerg1l
	Lmod3
	Casz1
	Anxa4
	Acbd7
	Bend3
	Sall3
	Sema3e
	Fsd1l
	Kcnh7
	4930470P17Rik
	St8sia3
	Zmat4
	Ntng2
	Plce1
	Myo3b
	Syt2
	Cdr2
	Slc8a2
	2900026A02Rik
	Tnc
	Grxcr1
	Tox
	Ttll7
	Ormdl3
	Hsd17b7
	Atp1a1
	Nt5dc3
	Grid2ip
	Trim36
	Tmcc2
	Rnf150
	Plekhf2
	Syn3
	Wwc2
	Scel
	Tmem229a
	Armc3
	Pou2af1
	Atp8b1
	Usp46

## Sheet: Sheet2
Atoh1 and Gfi1 co-bidning genes that are upregulated in the Gfi1 knockout	Atoh1 and Gfi1 co-bidning genes that are downregulated in the Gfi1 knockout
Insm2	Syt2
Nefm	Tmem229a
Camta1	Grxcr1
Atoh1	Ercc6
	4930470P17Rik
	Mogat1
	Acbd7
	Rbm24
	St8sia3
	Sall3
	Ttll7
	Plce1
	Cdk15
	Casz1
	Tmcc2
	Tcerg1l
	Plekhf2
	Atp2b1
	Fsd1l
	Usp46
	Zmat4
	Scn11a
	Anxa4
	Nt5dc3
	2900026A02Rik
	Tnc
	Cdr2
	Ntng2
	Kcnh7
	Atp8b1
	Wwc2
	Slc8a2
	Ormdl3
	Tox
	Dpp10
	Syn3
	Fam168a
	Pou2af1
	Atp1a1
	Grid2ip

## Sheet: Sheet3
6430548M08Rik
A730020E08Rik
Afap1l2
Alcam
Arap2
Basp1
C530008M17Rik
Cep152
Chst5
Clvs1
Cntn1
Cntnap2
Cntnap5a
Cttnbp2nl
Dscam
Eml1
Extl3
Fam155a
Frat2
Klf13
Lrrtm4
Map1b
Map3k5
Neurl1b
Ntrk3
Pcdh20
Pcdh8
Ralgds
Rarb
Rbfox1
Scrn1
Sec61a1
Serpini1
Shc4
Sobp
Synpr
Tmem178b
Tuba1a
Zfp608
