# Supplementary material for: GFI1 regulates hair cell differentiation by acting as an off-DNA transcriptional co-activator of ATOH1, and a DNA-binding repressor
Source: Sci Rep. 2022 May 12;12:7793. doi: 10.1038/s41598-022-11931-0 (PMC9098437; doi:10.1038/s41598-022-11931-0)
Supplement: Supplementary file 5 — Supplementary Table S4. [file 41598_2022_11931_MOESM5_ESM.xlsx]

## Sheet: Gfi1 uniquely binding loci
PeakID (cmd=annotatePeaks.pl E17Atoh1P1Gfi1onlyp01notoverlap.bed mm10)	Chr	Start	End	Strand	Peak Score	Focus Ratio/Region Size	Annotation	Detailed Annotation	Distance to TSS	Nearest PromoterID	Entrez ID	Nearest Unigene	Nearest Refseq	Nearest Ensembl	Gene Name	Gene Alias	Gene Description	Gene Type
P1HC_Gfi1_1_bam_peak_471	chr3	121291478	121292341	+	346	NA	exon (NM_024178, exon 1 of 4)	exon (NM_024178, exon 1 of 4)	169	NM_024178	66789	Mm.269881	NM_024178	ENSMUSG00000039887	Alg14	5430428G01Rik|AI854024	asparagine-linked glycosylation 14	protein-coding
P1HC_Gfi1_1_bam_peak_551	chr5	96535865	96536458	+	247	NA	intron (NM_175473, intron 4 of 73)	intron (NM_175473, intron 4 of 73)	162206	NM_175473	231470	Mm.291120	NM_175473	ENSMUSG00000034687	Fras1	E130113P14Rik|bl|mKIAA1500	Fraser extracellular matrix complex subunit 1	protein-coding
P1HC_Gfi1_1_bam_peak_393	chr2	22589376	22590279	+	222	NA	Intergenic	Intergenic	-32500	NM_008078	14417	Mm.4784	NM_008078	ENSMUSG00000026787	Gad2	6330404F12Rik|GAD(65)|GAD65|Gad-2	glutamic acid decarboxylase 2	protein-coding
P1HC_Gfi1_1_bam_peak_46	chr1	74538575	74539367	+	157	NA	intron (NM_176972, intron 1 of 25)	intron (NM_176972, intron 1 of 25)	-3918	NM_001081456	18802	Mm.290731	NM_148937	ENSMUSG00000026173	Plcd4	4921507K24Rik	phospholipase C, delta 4	protein-coding
P1HC_Gfi1_1_bam_peak_34	chr1	34439386	34439908	+	152	NA	promoter-TSS (NM_027159)	promoter-TSS (NM_027159)	25	NM_027159	69668	Mm.379170	NM_027159	ENSMUSG00000042111	Ccdc115	2310061I09Rik|Ccp1	coiled-coil domain containing 115	protein-coding
P1HC_Gfi1_1_bam_peak_705	chr9	58421642	58422295	+	152	NA	Intergenic	Intergenic	-33205	NR_040736	74879	Mm.416924	NR_040736	ENSMUSG00000097651	4930461G14Rik	-	RIKEN cDNA 4930461G14 gene	ncRNA
P1HC_Gfi1_1_bam_peak_313	chr16	88187559	88188016	+	152	NA	intron (NM_146072, intron 1 of 16)	intron (NM_146072, intron 1 of 16)	102471	NM_010348	14805	Mm.5134	NM_010348	ENSMUSG00000022935	Grik1	A830007B11Rik|D16Ium24|D16Ium24e|GluK1|GluK5|Glur-5|Glur5|Glurbeta1	glutamate receptor, ionotropic, kainate 1	protein-coding
P1HC_Gfi1_1_bam_peak_493	chr4	15815179	15815789	+	130	NA	Intergenic	Intergenic	-65780	NM_009788	12307	Mm.277665	NM_009788	ENSMUSG00000028222	Calb1	Brain-2|CB|Calb|Calb-1	calbindin 1	protein-coding
P1HC_Gfi1_1_bam_peak_370	chr18	88673050	88673650	+	130	NA	Intergenic	Intergenic	220857	NM_018821	54607	Mm.91920	NM_018821	ENSMUSG00000056153	Socs6	1500012M23Rik|5830401B18Rik|AI447482|Cis4|Cish4|HSPC060|SOCS-4|SOCS-6|SSI4|STAI4|STATI4|Socs4	suppressor of cytokine signaling 6	protein-coding
P1HC_Gfi1_1_bam_peak_359	chr18	55785912	55786508	+	130	NA	Intergenic	Intergenic	-614130	NM_001360917	107022	Mm.24356	NM_026240	ENSMUSG00000001700	Gramd3	9030613F08Rik|9130427A09Rik|AW061306|Gramd2b|NS3TP2	GRAM domain containing 3	protein-coding
P1HC_Gfi1_1_bam_peak_495	chr4	24429229	24429793	+	130	NA	Intergenic	Intergenic	-66940	NR_149739	212377	Mm.120919	NM_199467	ENSMUSG00000045751	Mms22l	F730047E07Rik|Gm134	MMS22-like, DNA repair protein	protein-coding
P1HC_Gfi1_1_bam_peak_625	chr7	66491586	66492036	+	130	NA	Intergenic	Intergenic	-64334	NM_053080	56847	Mm.140988	NM_053080	ENSMUSG00000015134	Aldh1a3	ALDH6|RALDH3|V1	aldehyde dehydrogenase family 1, subfamily A3	protein-coding
P1HC_Gfi1_1_bam_peak_373	chr19	17793406	17793955	+	108	NA	exon (NM_001163144, exon 2 of 21)	exon (NM_001163144, exon 2 of 21)	43952	NM_001190483	18552	Mm.3401	NM_001163144	ENSMUSG00000024713	Pcsk5	PC5|PC6|SPC6|b2b1549Clo|b2b585Clo	proprotein convertase subtilisin/kexin type 5	protein-coding
P1HC_Gfi1_1_bam_peak_620	chr7	41393343	41393787	+	108	NA	promoter-TSS (NM_001199330)	promoter-TSS (NM_001199330)	-186	NM_001199330	233168	Mm.379390	NM_183167	ENSMUSG00000056383	AI987944	-	expressed sequence AI987944	protein-coding
P1HC_Gfi1_1_bam_peak_329	chr17	25015993	25016422	+	96	NA	promoter-TSS (NM_020608)	promoter-TSS (NM_020608)	121	NM_134126	106633	Mm.32802	NM_134126	ENSMUSG00000024169	Ift140	AI661311|Tce5|Wdtc2|mKIAA0590	intraflagellar transport 140	protein-coding
P1HC_Gfi1_1_bam_peak_545	chr5	77178050	77178515	+	96	NA	Intergenic	Intergenic	32923	NM_001289767	69982	Mm.46106	NM_183284	ENSMUSG00000053030	Spink2	1700007F22Rik|AV038945|HUSI-II	serine peptidase inhibitor, Kazal type 2	protein-coding
P1HC_Gfi1_1_bam_peak_733	chrX	101812048	101812494	+	87	NA	Intergenic	Intergenic	17615	NM_001359671	382231	Mm.328112	NM_001359671	ENSMUSG00000046774	8030474K03Rik	Gm1142	RIKEN cDNA 8030474K03 gene	protein-coding
P1HC_Gfi1_1_bam_peak_682	chr8	111902002	111902543	+	87	NA	intron (NM_019950, intron 1 of 1)	intron (NM_019950, intron 1 of 1)	7927	NM_019950	56773	Mm.432506	NM_019950	ENSMUSG00000031952	Chst5	AI173964|GST-4|Gn6st-3|I-GlcNAc-6-ST	carbohydrate (N-acetylglucosamine 6-O) sulfotransferase 5	protein-coding
P1HC_Gfi1_1_bam_peak_537	chr5	64500212	64500968	+	87	NA	Intergenic	Intergenic	23582	NR_045413	77382	Mm.366742	NR_045411	ENSMUSG00000105352	C030018K13Rik	-	RIKEN cDNA C030018K13 gene	ncRNA
P1HC_Gfi1_1_bam_peak_136	chr11	38412379	38412875	+	87	NA	Intergenic	Intergenic	107418	NR_040295	100502917	Mm.61144	NR_040295		Gm12130	-	predicted gene 12130	ncRNA
P1HC_Gfi1_1_bam_peak_176	chr12	31950316	31950956	+	87	NA	promoter-TSS (NM_153198)	promoter-TSS (NM_153198)	-391	NM_153198	73389	Mm.390461	NM_153198	ENSMUSG00000002996	Hbp1	1700058O05Rik|BE629963|C330012F01Rik|C86454	high mobility group box transcription factor 1	protein-coding
P1HC_Gfi1_1_bam_peak_472	chr3	125898775	125899163	+	87	NA	intron (NM_011674, intron 2 of 5)	intron (NM_011674, intron 2 of 5)	39683	NM_011674	22239	Mm.306021	NM_011674	ENSMUSG00000032854	Ugt8a	AI850488|AW455908|Cgt|Ugt8|mCerGT	UDP galactosyltransferase 8A	protein-coding
P1HC_Gfi1_1_bam_peak_605	chr6	128596971	128597372	+	87	NA	Intergenic	Intergenic	-15565	NM_001001179	232400	Mm.259234	NM_001001179	ENSMUSG00000047228	A2ml1	Ovos|Ovos2	alpha-2-macroglobulin like 1	protein-coding
P1HC_Gfi1_1_bam_peak_360	chr18	56907360	56907901	+	87	NA	intron (NM_177115, intron 1 of 4)	intron (NM_177115, intron 1 of 4)	17918	NM_177115	320253	Mm.312623	NM_177115	ENSMUSG00000032656	2021-03-03	6330411I15Rik|A530081L18Rik|AI843639|MARCH-III	membrane-associated ring finger (C3HC4) 3	protein-coding
P1HC_Gfi1_1_bam_peak_586	chr6	67483702	67484333	+	87	NA	intron (NM_144548, intron 3 of 10)	intron (NM_144548, intron 3 of 10)	7838	NM_144548	209590	Mm.221227	NM_144548	ENSMUSG00000049093	Il23r	IL-23R	interleukin 23 receptor	protein-coding
P1HC_Gfi1_1_bam_peak_218	chr13	81609078	81609463	+	87	NA	intron (NM_054053, intron 1 of 89)	intron (NM_054053, intron 1 of 89)	23874	NM_054053	110789	Mm.288694	NM_054053	ENSMUSG00000069170	Adgrv1	Frings|Gpr98|Mass1|Mgr1|VLGR1	adhesion G protein-coupled receptor V1	protein-coding
P1HC_Gfi1_1_bam_peak_574	chr6	40254288	40254820	+	87	NA	3' UTR (NM_001360978, exon 4 of 4)	3' UTR (NM_001360978, exon 4 of 4)	-70924	NM_023538	69923	Mm.32840	NM_023538	ENSMUSG00000029916	Agk	2610037M15Rik|6720408I04Rik|AI465370|Mulk	acylglycerol kinase	protein-coding
P1HC_Gfi1_1_bam_peak_93	chr10	26138676	26139052	+	87	NA	Intergenic	Intergenic	-59812	NM_029881	77220	Mm.266260	NM_029881	ENSMUSG00000049420	Tmem200a	C030003D03Rik	transmembrane protein 200A	protein-coding
P1HC_Gfi1_1_bam_peak_521	chr4	132049676	132050127	+	77	NA	promoter-TSS (NM_001128606)	promoter-TSS (NM_001128606)	-823	NM_001128606	269587	Mm.30038	NM_183428	ENSMUSG00000028906	Epb41	4.1R|AI415518|D4Ertd442e|Elp-1|Elp1|Epb4.1|mKIAA4056	erythrocyte membrane protein band 4.1	protein-coding
P1HC_Gfi1_1_bam_peak_570	chr6	25382988	25383704	+	77	NA	Intergenic	Intergenic	306634	NM_010338	14763	Mm.409670	NM_010338	ENSMUSG00000039904	Gpr37	AI848630|Pael-R	G protein-coupled receptor 37	protein-coding
P1HC_Gfi1_1_bam_peak_631	chr7	99141036	99141797	+	77	NA	promoter-TSS (NM_178635)	promoter-TSS (NM_178635)	-272	NM_178635	78610	Mm.323072	NM_178635	ENSMUSG00000035354	Uvrag	9530039D02Rik|AI648770|BB124205|Uvrag1|Uvragl	UV radiation resistance associated gene	protein-coding
P1HC_Gfi1_1_bam_peak_571	chr6	29100345	29100847	+	77	NA	Intergenic	MLTR73|LTR|ERV1	40375	NM_008493	16846	Mm.277072	NM_008493	ENSMUSG00000059201	Lep	ob|obese	leptin	protein-coding
P1HC_Gfi1_1_bam_peak_627	chr7	78086427	78086808	+	77	NA	Intergenic	Intergenic	491221	NM_182809	18213	Mm.33496	NM_008746	ENSMUSG00000059146	Ntrk3	AW125844|Ntrk3_tv3|TrkC	neurotrophic tyrosine kinase, receptor, type 3	protein-coding
P1HC_Gfi1_1_bam_peak_709	chr9	63389545	63389958	+	67	NA	Intergenic	Intergenic	9493	NM_027090	69478	Mm.113942	NM_027090	ENSMUSG00000032403	2300009A05Rik	-	RIKEN cDNA 2300009A05 gene	protein-coding
P1HC_Gfi1_1_bam_peak_559	chr5	124327443	124327976	+	67	NA	promoter-TSS (NM_028310)	promoter-TSS (NM_028310)	263	NM_001081323	269702	Mm.60224	NM_001081323	ENSMUSG00000038126	Mphosph9	4930548D04Rik|9630025B04Rik|AW413446|AW547060|B930097C17Rik|C87456|MPP-9|MPP9	M-phase phosphoprotein 9	protein-coding
P1HC_Gfi1_1_bam_peak_261	chr15	25276404	25276810	+	67	NA	Intergenic	Intergenic	137157	NM_027395	70350	Mm.29586	NM_027395	ENSMUSG00000045763	Basp1	2610024P12Rik|CAP-23|CAP23|Ckap3|NAP-22|NAP22	brain abundant, membrane attached signal protein 1	protein-coding
P1HC_Gfi1_1_bam_peak_506	chr4	73977862	73978289	+	67	NA	Intergenic	Intergenic	-27229	NM_027981	71886	Mm.158769	NM_027104	ENSMUSG00000028396	2310002L09Rik	2310003M01Rik|AV083437	RIKEN cDNA 2310002L09 gene	protein-coding
P1HC_Gfi1_1_bam_peak_65	chr1	138246476	138246897	+	67	NA	Intergenic	Intergenic	-27052	NM_177397	338375	Mm.114424	NM_177397	ENSMUSG00000026394	Atp6v1g3	-	ATPase, H+ transporting, lysosomal V1 subunit G3	protein-coding
P1HC_Gfi1_1_bam_peak_583	chr6	57535077	57535963	+	67	NA	promoter-TSS (NM_175523)	promoter-TSS (NM_175523)	-33	NR_156744	243382	Mm.396893	NM_175523	ENSMUSG00000037826	Ppm1k	2900063A19Rik|A930026L03Rik|PP2C-kappa|PP2Cm	protein phosphatase 1K (PP2C domain containing)	protein-coding
P1HC_Gfi1_1_bam_peak_554	chr5	107712952	107713608	+	67	NA	Intergenic	Intergenic	-9800	NR_045871	654809	Mm.399159	NR_045871	ENSMUSG00000106333	4930428O21Rik	-	RIKEN cDNA 4930428O21 gene	ncRNA
P1HC_Gfi1_1_bam_peak_143	chr11	69040688	69041544	+	67	NA	Intergenic	Intergenic	-4521	NM_011496	20877	Mm.3488	NM_011496	ENSMUSG00000020897	Aurkb	AIM-1|AIRK2|AL022959|Aik2|Aim1|Ark2|AurB|IPL1|STK-1|Stk12|Stk5	aurora kinase B	protein-coding
P1HC_Gfi1_1_bam_peak_123	chr10	115556197	115556749	+	67	NA	intron (NM_010195, intron 1 of 17)	intron (NM_010195, intron 1 of 17)	-13513	NM_029982	77798	Mm.446685	NM_029982	ENSMUSG00000092210	A930009A15Rik	-	RIKEN cDNA A930009A15 gene	protein-coding
P1HC_Gfi1_1_bam_peak_51	chr1	115703992	115704533	+	67	NA	intron (NM_001371013, intron 1 of 23)	intron (NM_001371013, intron 1 of 23)	19525	NM_001077425	636808	Mm.101576	NM_001077425	ENSMUSG00000070695	Cntnap5a	Caspr5-1|EG636808	contactin associated protein-like 5A	protein-coding
P1HC_Gfi1_1_bam_peak_341	chr17	62883169	62883968	+	67	NA	Intergenic	Intergenic	-2251	NM_207654	13640	Mm.7978	NM_010109	ENSMUSG00000048915	Efna5	AL-1|AV158822|EFL-5|Ephrin-A5|Epl7|LERK-7|RAGS	ephrin A5	protein-coding
P1HC_Gfi1_1_bam_peak_514	chr4	108833885	108834631	+	67	NA	promoter-TSS (NM_027453)	promoter-TSS (NM_027453)	44	NM_001356361	70533	Mm.379178	NM_027453	ENSMUSG00000028568	Btf3l4	4632412E09Rik|5730434I03Rik|AI316863|AU022207|AW552446	basic transcription factor 3-like 4	protein-coding
P1HC_Gfi1_1_bam_peak_427	chr2	125704813	125705210	+	67	NA	intron (NM_199022, intron 1 of 11)	intron (NM_199022, intron 1 of 11)	19137	NM_199022	271849	Mm.425101	NM_199022	ENSMUSG00000035109	Shc4	6230417E10Rik|9930029B02Rik|Gm685|RaLP	SHC (Src homology 2 domain containing) family, member 4	protein-coding
P1HC_Gfi1_1_bam_peak_88	chr10	10812816	10813354	+	67	NA	intron (NM_016976, intron 3 of 8)	intron (NM_016976, intron 3 of 8)	62039	NR_046010	78056	Mm.271285	NR_046010	ENSMUSG00000112730	4930567K20Rik	1700038H22Rik	RIKEN cDNA 4930567K20 gene	ncRNA
P1HC_Gfi1_1_bam_peak_642	chr7	138285791	138286322	+	67	NA	intron (NM_183289, intron 4 of 11)	intron (NM_183289, intron 4 of 11)	111674	NM_183289	70571	Mm.334297	NM_183289	ENSMUSG00000091002	Tcerg1l	5730476P14Rik	transcription elongation regulator 1-like	protein-coding
P1HC_Gfi1_1_bam_peak_618	chr7	28598281	28598666	+	67	NA	promoter-TSS (NM_027470)	promoter-TSS (NM_027470)	-289	NM_027470	70584	Mm.21876	NM_027470	ENSMUSG00000030602	Pak4	5730488L07Rik|AW555722|mKIAA1142	p21 (RAC1) activated kinase 4	protein-coding
P1HC_Gfi1_1_bam_peak_239	chr14	32532643	32533105	+	67	NA	intron (NM_001081221, intron 5 of 20)	intron (NM_001081221, intron 5 of 20)	19353	NM_001081221	319955	Mm.318310	NM_001081221	ENSMUSG00000054051	Ercc6	4732403I04|C130058G22Rik|CSB	excision repair cross-complementing rodent repair deficiency, complementation group 6	protein-coding
P1HC_Gfi1_1_bam_peak_722	chr9	95583178	95583712	+	67	NA	Intergenic	Intergenic	16474	NR_158570	320926	Mm.372587	NR_158570		C730029A08Rik	Blnc1	RIKEN cDNA C730029A08 gene	ncRNA
P1HC_Gfi1_1_bam_peak_507	chr4	82520089	82520472	+	67	NA	intron (NR_137202, intron 1 of 1)	intron (NR_137202, intron 1 of 1)	12291	NR_137202	102635783	Mm.41666	NR_137202		Gm11266	-	predicted gene 11266	ncRNA
P1HC_Gfi1_1_bam_peak_212	chr13	55444642	55445114	+	67	NA	promoter-TSS (NM_001286066)	promoter-TSS (NM_001286066)	-194	NM_001286063	26385	Mm.10193	NM_011938	ENSMUSG00000074886	Grk6	Gprk6	G protein-coupled receptor kinase 6	protein-coding
P1HC_Gfi1_1_bam_peak_53	chr1	127783836	127784266	+	67	NA	intron (NM_028399, intron 2 of 8)	intron (NM_028399, intron 2 of 8)	9887	NM_028399	72949	Mm.268672	NM_028399	ENSMUSG00000026349	Ccnt2	2900041I18Rik|C81304|CycT2|CycT2a|CycT2b	cyclin T2	protein-coding
P1HC_Gfi1_1_bam_peak_686	chr8	121949990	121950493	+	67	NA	promoter-TSS (NM_001285983)	promoter-TSS (NM_001285983)	-251	NM_001110100	53325	Mm.287163	NM_016812	ENSMUSG00000025316	Banp	AA408158|SMAR1	BTG3 associated nuclear protein	protein-coding
P1HC_Gfi1_1_bam_peak_41	chr1	59353069	59353624	+	67	NA	TTS (NM_001033373)	TTS (NM_001033373)	96440	NM_001356389	271697	Mm.297713	NM_001033373	ENSMUSG00000026023	Cdk15	Als2cr7|Pftk2	cyclin-dependent kinase 15	protein-coding
P1HC_Gfi1_1_bam_peak_414	chr2	94157894	94158345	+	67	NA	promoter-TSS (NM_019657)	promoter-TSS (NM_019657)	-210	NM_019657	56348	Mm.22505	NM_019657	ENSMUSG00000027195	Hsd17b12	2610510O05Rik|AI172963|KIK-I|Kik1	hydroxysteroid (17-beta) dehydrogenase 12	protein-coding
P1HC_Gfi1_1_bam_peak_312	chr16	87817821	87818433	+	67	NA	Intergenic	Intergenic	-91144	NR_155304	105246151	Mm.449986	NR_155304		4930590A17Rik	-	RIKEN cDNA 4930590A17 gene	ncRNA
P1HC_Gfi1_1_bam_peak_715	chr9	77427269	77427807	+	67	NA	Intergenic	Intergenic	-28122	NR_040378	70487	Mm.58958	NR_040378	ENSMUSG00000099170	5730403I07Rik	-	RIKEN cDNA 5730403I07 gene	ncRNA
P1HC_Gfi1_1_bam_peak_647	chr8	11186658	11187470	+	67	NA	Intergenic	RMER5|LTR|ERV1	-125741	NM_009932	12827	Mm.181021	NM_009932	ENSMUSG00000031503	Col4a2	Col4a-2	collagen, type IV, alpha 2	protein-coding
P1HC_Gfi1_1_bam_peak_305	chr16	55478155	55478594	+	67	NA	Intergenic	X6B_LINE|LINE|CR1	-16357	NR_039578	100628589		NR_039578	ENSMUSG00000093292	Mir5118	mmu-mir-5118|mu-mir-5118	microRNA 5118	ncRNA
P1HC_Gfi1_1_bam_peak_343	chr17	64431107	64431547	+	67	NA	Intergenic	Intergenic	-9479	NR_105848	102465228		NR_105848	ENSMUSG00000098984	Mir6420	Gm28007|mmu-mir-6420	microRNA 6420	ncRNA
P1HC_Gfi1_1_bam_peak_536	chr5	62748244	62748767	+	67	NA	intron (NM_178407, intron 2 of 32)	intron (NM_178407, intron 2 of 32)	17672	NM_178407	212285	Mm.244403	NM_178407	ENSMUSG00000037999	Arap2	Centd1|Gm148|mKIAA0580	ArfGAP with RhoGAP domain, ankyrin repeat and PH domain 2	protein-coding
P1HC_Gfi1_1_bam_peak_29	chr1	15637326	15637819	+	59	NA	intron (NM_001098528, intron 2 of 2)	intron (NM_001098528, intron 2 of 2)	-168074	NR_152944	21749	Mm.4306	NM_009352	ENSMUSG00000025925	Terf1	Pin2|Trbf1|Trf1	telomeric repeat binding factor 1	protein-coding
P1HC_Gfi1_1_bam_peak_638	chr7	127208878	127209278	+	59	NA	promoter-TSS (NM_144522)	promoter-TSS (NM_144522)	179	NM_001347655	17907	Mm.14526	NM_016754	ENSMUSG00000030672	Mylpf	2410014J02Rik|MLC-2|Mlc2	myosin light chain, phosphorylatable, fast skeletal muscle	protein-coding
P1HC_Gfi1_1_bam_peak_76	chr1	174860283	174860933	+	59	NA	intron (NM_011825, intron 1 of 1)	intron (NM_011825, intron 1 of 1)	61211	NM_011825	23893	Mm.25760	NM_011825	ENSMUSG00000050069	Grem2	Gremlin2|Prdc	gremlin 2, DAN family BMP antagonist	protein-coding
P1HC_Gfi1_1_bam_peak_125	chr10	122881267	122881746	+	59	NA	intron (NM_176919, intron 6 of 8)	intron (NM_176919, intron 6 of 8)	104218	NR_029527	387251		NR_029527	ENSMUSG00000065406	Mirlet7i	Mirnlet7i|let-7i|mmu-let-7i	microRNA let7i	ncRNA
P1HC_Gfi1_1_bam_peak_594	chr6	97269073	97269889	+	59	NA	Intergenic	Intergenic	-16724	NM_001081157	320502	Mm.68163	NM_001081157	ENSMUSG00000044086	Lmod3	5430424A14Rik	leiomodin 3 (fetal)	protein-coding
P1HC_Gfi1_1_bam_peak_253	chr14	79852492	79852921	+	59	NA	Intergenic	Intergenic	16470	NR_033535	100038734	Mm.387484	NR_033535	ENSMUSG00000095959	Gm10845	-	predicted gene 10845	ncRNA
P1HC_Gfi1_1_bam_peak_121	chr10	108416603	108417027	+	59	NA	promoter-TSS (NR_155870)	promoter-TSS (NR_155870)	-436	NR_155870	102640148	Mm.336104	NR_155870	ENSMUSG00000112532	Gm36283	-	predicted gene, 36283	ncRNA
P1HC_Gfi1_1_bam_peak_200	chr12	117627149	117627642	+	59	NA	intron (NM_175930, intron 9 of 27)	intron (NM_175930, intron 9 of 27)	110916	NM_175930	217944	Mm.227642	NM_175930	ENSMUSG00000041992	Rapgef5	4932413M22|C86120|D030051B22Rik|GFR|Mrgef|mKIAA0277|mmr-gef	Rap guanine nucleotide exchange factor (GEF) 5	protein-coding
P1HC_Gfi1_1_bam_peak_534	chr5	46603982	46604404	+	59	NA	Intergenic	Intergenic	-671784	NR_110478	78106	Mm.243807	NR_110478	ENSMUSG00000106602	4930405L22Rik	-	RIKEN cDNA 4930405L22 gene	ncRNA
P1HC_Gfi1_1_bam_peak_460	chr3	58828794	58829392	+	47	NA	Intergenic	Intergenic	56119	NM_153385	229320	Mm.131502	NM_153384	ENSMUSG00000043850	Clrn1	A130002D11Rik|USH3|Ush3a|clarin-1	clarin 1	protein-coding
P1HC_Gfi1_1_bam_peak_428	chr2	126372909	126373408	+	47	NA	intron (NM_001359975, intron 19 of 27)	intron (NM_001359975, intron 19 of 27)	118395	NM_001080944	241633	Mm.222235	NM_001080944	ENSMUSG00000060131	Atp8b4	Im	ATPase, class I, type 8B, member 4	protein-coding
P1HC_Gfi1_1_bam_peak_249	chr14	68196830	68197403	+	47	NA	Intergenic	Intergenic	-72112	NM_008691	18040	Mm.242832	NM_008691	ENSMUSG00000022054	Nefm	NF-M|NF160|NF165|Nef3|Nfm	neurofilament, medium polypeptide	protein-coding
P1HC_Gfi1_1_bam_peak_533	chr5	34810033	34810470	+	47	NA	intron (NM_010414, intron 10 of 66)	intron (NM_010414, intron 10 of 66)	48511	NM_010414	15194	Mm.209071	NM_010414	ENSMUSG00000029104	Htt	AI256365|C430023I11Rik|Hd|Hdh|IT15	huntingtin	protein-coding
P1HC_Gfi1_1_bam_peak_669	chr8	81106473	81106941	+	47	NA	Intergenic	Intergenic	-91801	NM_027554	74841	Mm.246018	NM_027554	ENSMUSG00000038250	Usp38	4631402N15Rik|4833420O05Rik|AA536967|AU044701|AW544820|mKIAA1891	ubiquitin specific peptidase 38	protein-coding
P1HC_Gfi1_1_bam_peak_107	chr10	80602820	80603250	+	47	NA	intron (NM_019575, intron 1 of 6)	CpG	153	NM_019575	56214	Mm.273170	NM_019575	ENSMUSG00000113949	Scamp4	2410022D05Rik|AI448940|AU022392|AW742369|Sc4	secretory carrier membrane protein 4	protein-coding
P1HC_Gfi1_1_bam_peak_641	chr7	137446381	137446972	+	47	NA	intron (NM_023140, intron 2 of 10)	intron (NM_023140, intron 2 of 10)	9002	NR_033611	620016	Mm.388932	NR_033611	ENSMUSG00000100863	Gm12669	-	glutaredoxin 3 pseudogene	pseudo
P1HC_Gfi1_1_bam_peak_181	chr12	55353295	55353912	+	47	NA	intron (NM_025373, intron 4 of 6)	intron (NM_025373, intron 4 of 6)	-30619	NM_001310583	26443	Mm.30210	NM_011968	ENSMUSG00000021024	Psma6	IOTA	proteasome (prosome, macropain) subunit, alpha type 6	protein-coding
P1HC_Gfi1_1_bam_peak_39	chr1	52175300	52175956	+	47	NA	intron (NM_001081081, intron 14 of 17)	intron (NM_001081081, intron 14 of 17)	56006	NM_001205313	20846	Mm.277406	NM_009283	ENSMUSG00000026104	Stat1	2010005J02Rik|AA408197	signal transducer and activator of transcription 1	protein-coding
P1HC_Gfi1_1_bam_peak_32	chr1	32228701	32229258	+	47	NA	intron (NM_133235, intron 1 of 8)	intron (NM_133235, intron 1 of 8)	56257	NM_133235	170771	Mm.336594	NM_133235	ENSMUSG00000026058	Khdrbs2	6330586C16Rik|Slim1|Slm-1|Slm1|TG-RP135|Tg(LRRK2*R1441G)135Cjli|mSLM-1	KH domain containing, RNA binding, signal transduction associated 2	protein-coding
P1HC_Gfi1_1_bam_peak_455	chr3	42908218	42908803	+	47	NA	Intergenic	Intergenic	1165892	NM_027271	73852	Mm.29006	NM_027271	ENSMUSG00000025766	D3Ertd751e	2810009O15Rik|4930415G15Rik	DNA segment, Chr 3, ERATO Doi 751, expressed	protein-coding
P1HC_Gfi1_1_bam_peak_591	chr6	85374763	85375228	+	47	NA	promoter-TSS (NM_001003955)	promoter-TSS (NM_001003955)	-361	NM_177466	52055	Mm.220334	NM_177466	ENSMUSG00000051343	Rab11fip5	9130206P09Rik|C75969|D6Ertd32e|GAF1|RIP11	RAB11 family interacting protein 5 (class I)	protein-coding
P1HC_Gfi1_1_bam_peak_664	chr8	69395339	69395939	+	47	NA	promoter-TSS (NR_038044)	promoter-TSS (NR_038044)	-95	NR_038044	378466	Mm.37846	NM_194351	ENSMUSG00000110444	Gm10033	9330175B10Rik|Gm10311	predicted gene 10033	ncRNA
P1HC_Gfi1_1_bam_peak_285	chr15	103272567	103272942	+	47	NA	promoter-TSS (NM_019817)	promoter-TSS (NM_019817)	-134	NM_001357748	56447	Mm.29473	NM_019817	ENSMUSG00000060992	Copz1	5930435A22Rik|AA407760|D4Ertd360e	coatomer protein complex, subunit zeta 1	protein-coding
P1HC_Gfi1_1_bam_peak_611	chr7	6171924	6172439	+	47	NA	promoter-TSS (NM_028316)	promoter-TSS (NM_028316)	-332	NM_001146024	72667	Mm.274089	NM_028316	ENSMUSG00000044876	Zfp444	2810031J10Rik|6230401O10Rik|mFLJ00134	zinc finger protein 444	protein-coding
P1HC_Gfi1_1_bam_peak_375	chr19	31215658	31216082	+	47	NA	non-coding (NR_002849, exon 1 of 1)	non-coding (NR_002849, exon 1 of 1)	526	NR_002849	78103	Mm.445198	NR_002849		8430431K14Rik	-	RIKEN cDNA 8430431K14 gene	ncRNA
P1HC_Gfi1_1_bam_peak_465	chr3	97211280	97211768	+	47	NA	intron (NM_029933, intron 7 of 9)	intron (NM_029933, intron 7 of 9)	15840	NM_029933	77578	Mm.226175	NM_029933	ENSMUSG00000038256	Bcl9	2610202E01Rik|8030475K17Rik|A330041G23Rik|Gm130	B cell CLL/lymphoma 9	protein-coding
P1HC_Gfi1_1_bam_peak_372	chr19	8819449	8819896	+	47	NA	promoter-TSS (NM_027412)	promoter-TSS (NM_027412)	271	NM_001081196	68693	Mm.476519	NM_001081196	ENSMUSG00000071659	Hnrnpul2	1110031M08Rik|AI465155|Hnrpul2	heterogeneous nuclear ribonucleoprotein U-like 2	protein-coding
P1HC_Gfi1_1_bam_peak_474	chr3	127901560	127901998	+	47	NA	Intergenic	Intergenic	-5456	NM_027482	70617	Mm.317049	NM_027482	ENSMUSG00000050549	Fam241a	2700063A17Rik|5730508B09Rik|C80506	family with sequence similarity 241, member A	protein-coding
P1HC_Gfi1_1_bam_peak_338	chr17	51843440	51843864	+	47	NA	Intergenic	Intergenic	-10362	NM_001163632	20230	Mm.311655	NM_009122	ENSMUSG00000023927	Satb1	2610306G12Rik|AW413156	special AT-rich sequence binding protein 1	protein-coding
P1HC_Gfi1_1_bam_peak_72	chr1	168213686	168214272	+	47	NA	intron (NM_001291508, intron 2 of 7)	intron (NM_001291508, intron 2 of 7)	218190	NM_183355	18514	Mm.43358	NM_008783	ENSMUSG00000052534	Pbx1	2310056B04Rik|D230003C07Rik|Pbx-1	pre B cell leukemia homeobox 1	protein-coding
P1HC_Gfi1_1_bam_peak_624	chr7	66079156	66079667	+	47	NA	promoter-TSS (NM_001348246)	promoter-TSS (NM_001348246)	-238	NM_024439	109815	Mm.482127	NM_024439	ENSMUSG00000075701	Selenos	1500011E07Rik|C78786|H-4|H-47|H4|H47|Sels|Seps1|Vimp	selenoprotein S	protein-coding
P1HC_Gfi1_1_bam_peak_204	chr13	17856811	17857248	+	47	NA	Intergenic	L1M5|LINE|L1	-51932	NM_027118	69562	Mm.193924	NM_027118	ENSMUSG00000041297	Cdk13	2310015O17Rik|Cdc2l5	cyclin-dependent kinase 13	protein-coding
P1HC_Gfi1_1_bam_peak_696	chr9	42795922	42796403	+	47	NA	intron (NM_175481, intron 3 of 20)	intron (NM_175481, intron 3 of 20)	148209	NM_175481	110637	Mm.370291	NM_175481	ENSMUSG00000032017	Grik4	6330551K01Rik|GluK4|GluRgamma1|KA-1|KA1	glutamate receptor, ionotropic, kainate 4	protein-coding
P1HC_Gfi1_1_bam_peak_26	chr1	10404015	10404698	+	47	NA	intron (NM_177834, intron 8 of 10)	intron (NM_177834, intron 8 of 10)	-171686	NM_001102430	211673	Mm.229141	NM_001102430	ENSMUSG00000067851	Arfgef1	ARFGEP1|BIG1|D130059B05Rik|D730028O18Rik|P200	ADP-ribosylation factor guanine nucleotide-exchange factor 1(brefeldin A-inhibited)	protein-coding
P1HC_Gfi1_1_bam_peak_484	chr3	159831265	159831760	+	47	NA	Intergenic	Intergenic	-8138	NM_001356349	68151	Mm.6766	NM_026582	ENSMUSG00000028173	Wls	5031439A09Rik|AI173978|AI987742|EVI|Gpr177	wntless WNT ligand secretion mediator	protein-coding
P1HC_Gfi1_1_bam_peak_266	chr15	61573124	61573524	+	47	NA	Intergenic	Intergenic	201127	NR_040350	432956	Mm.404918	NR_040350	ENSMUSG00000116031	D030024E09Rik	-	RIKEN cDNA D030024E09 gene	ncRNA
P1HC_Gfi1_1_bam_peak_408	chr2	80629475	80630243	+	47	NA	intron (NM_024438, intron 3 of 3)	intron (NM_024438, intron 3 of 3)	-1069	NR_030454	735274		NR_030454	ENSMUSG00000106252	Mir684-1	Mirn684-1	microRNA 684-1	ncRNA
P1HC_Gfi1_1_bam_peak_186	chr12	73051632	73052351	+	47	NA	Intergenic	Intergenic	-5279	NM_009189	20471	Mm.4645	NM_009189	ENSMUSG00000051367	Six1	BB138287	sine oculis-related homeobox 1	protein-coding
P1HC_Gfi1_1_bam_peak_529	chr5	14249850	14250576	+	47	NA	intron (NM_011348, intron 16 of 16)	intron (NM_011348, intron 16 of 16)	224937	NM_011348	20349	Mm.134093	NM_011348	ENSMUSG00000063531	Sema3e	6430702L12|AA408817|Semah|mKIAA0331	sema domain, immunoglobulin domain (Ig), short basic domain, secreted, (semaphorin) 3E	protein-coding
P1HC_Gfi1_1_bam_peak_458	chr3	58819607	58820008	+	47	NA	Intergenic	Intergenic	65405	NM_153385	229320	Mm.131502	NM_153384	ENSMUSG00000043850	Clrn1	A130002D11Rik|USH3|Ush3a|clarin-1	clarin 1	protein-coding
P1HC_Gfi1_1_bam_peak_147	chr11	76606542	76606981	+	47	NA	Intergenic	Intergenic	-29022	NM_198894	109934	Mm.258939	NM_198018	ENSMUSG00000017631	Abr	-	active BCR-related gene	protein-coding
P1HC_Gfi1_1_bam_peak_476	chr3	141640415	141640895	+	47	NA	intron (NM_001293561, intron 1 of 16)	intron (NM_001293561, intron 1 of 16)	175091	NM_009472	22253	Mm.24430	NM_009472	ENSMUSG00000059921	Unc5c	B130051O18Rik|Unc5h3|rcm	unc-5 netrin receptor C	protein-coding
P1HC_Gfi1_1_bam_peak_601	chr6	115853476	115853855	+	47	NA	promoter-TSS (NM_010774)	promoter-TSS (NM_010774)	137	NM_001167763	81896	Mm.333335	NM_031177	ENSMUSG00000030323	Ift122	C86139|Wdr10|sopb	intraflagellar transport 122	protein-coding
P1HC_Gfi1_1_bam_peak_714	chr9	77032485	77032897	+	47	NA	intron (NR_136923, intron 1 of 10)	intron (NR_136923, intron 1 of 10)	13090	NM_012033	26944	Mm.23199	NM_012033	ENSMUSG00000032357	Tinag	AI452335|TIN-ag	tubulointerstitial nephritis antigen	protein-coding
P1HC_Gfi1_1_bam_peak_236	chr14	21988110	21989017	+	47	NA	intron (NM_145459, intron 1 of 2)	intron (NM_145459, intron 1 of 2)	1038	NM_145459	218820	Mm.292401	NM_145459	ENSMUSG00000039081	Zfp503	AI181838|B830002A16Rik|Nolz-1|Nolz1|Znf503	zinc finger protein 503	protein-coding
P1HC_Gfi1_1_bam_peak_491	chr4	12773449	12774157	+	47	NA	Intergenic	Intergenic	-133034	NM_001171801	208820	Mm.12057	NM_173746	ENSMUSG00000055963	Triqk	C130086A10|Gm11818	triple QxxK/R motif containing	protein-coding
P1HC_Gfi1_1_bam_peak_274	chr15	94912983	94913495	+	47	NA	intron (NM_178789, intron 4 of 7)	intron (NM_178789, intron 4 of 7)	236079	NR_015482	100043315	Mm.159041	NR_015482	ENSMUSG00000100603	LOC100043315	-	uncharacterized LOC100043315	ncRNA
P1HC_Gfi1_1_bam_peak_374	chr19	21652705	21653097	+	47	NA	promoter-TSS (NM_025423)	promoter-TSS (NM_025423)	-110	NM_025423	66206	Mm.272430	NM_025423	ENSMUSG00000035171	1110059E24Rik	-	RIKEN cDNA 1110059E24 gene	protein-coding
P1HC_Gfi1_1_bam_peak_665	chr8	70212329	70212839	+	47	NA	promoter-TSS (NM_001007570)	promoter-TSS (NM_001007570)	-303	NM_001007570	73095	Mm.185413	NM_001007570	ENSMUSG00000002346	Slc25a42	2900084M01Rik	solute carrier family 25, member 42	protein-coding
P1HC_Gfi1_1_bam_peak_290	chr16	15637435	15637830	+	47	NA	promoter-TSS (NM_011159)	promoter-TSS (NM_011159)	-232	NM_008565	17217	Mm.1500	NM_008565	ENSMUSG00000022673	Mcm4	19G|AI325074|AU045576|Cdc21|Mcmd4|mKIAA4003|mcdc21	minichromosome maintenance complex component 4	protein-coding
P1HC_Gfi1_1_bam_peak_643	chr8	7997206	7997746	+	47	NA	Intergenic	Intergenic	663766	NM_001368299	13642	Mm.209813	NM_010111	ENSMUSG00000001300	Efnb2	ELF-2|Epl5|Eplg5|Htk-L|LERK-5|Lerk5|NLERK-1	ephrin B2	protein-coding
P1HC_Gfi1_1_bam_peak_731	chrX	74270000	74270666	+	47	NA	promoter-TSS (NM_052835)	promoter-TSS (NM_052835)	-483	NM_052835	110954	Mm.100113	NM_052835	ENSMUSG00000008682	Rpl10	D0HXS648|DXHXS648|DXHXS648E|QM|QM16	ribosomal protein L10	protein-coding
P1HC_Gfi1_1_bam_peak_37	chr1	40759794	40760177	+	47	NA	intron (NM_001033289, intron 7 of 11)	intron (NM_001033289, intron 7 of 11)	30672	NM_172499	211798	Mm.235443	NM_172499	ENSMUSG00000041945	Mfsd9	4931419K03Rik	major facilitator superfamily domain containing 9	protein-coding
P1HC_Gfi1_1_bam_peak_286	chr16	6813018	6813484	+	47	NA	intron (NM_001359725, intron 5 of 16)	MER113|DNA|hAT-Charlie	-226119	NM_001359726	268859	Mm.370334	NM_021477	ENSMUSG00000008658	Rbfox1	A2bp|A2bp1|Hrnbp1|fox-1	RNA binding protein, fox-1 homolog (C. elegans) 1	protein-coding
P1HC_Gfi1_1_bam_peak_550	chr5	92011966	92012446	+	47	NA	intron (NM_016912, intron 12 of 13)	L1M3|LINE|L1	24733	NM_001177577	381651	Mm.332494	NM_001177577	ENSMUSG00000096035	Odaph	Gm1045|Gm1045-a|Gm1045-b	odontogenesis associated phosphoprotein	protein-coding
P1HC_Gfi1_1_bam_peak_289	chr16	9335903	9336279	+	47	NA	Intergenic	Intergenic	505991	NM_001081400	69053	Mm.390868	NM_001081400	ENSMUSG00000022507	1810013L24Rik	1110017P05Rik|3010002C02Rik|AA792997|AW124177|Gm19906|R74903	RIKEN cDNA 1810013L24 gene	protein-coding
P1HC_Gfi1_1_bam_peak_671	chr8	83955218	83955616	+	47	NA	promoter-TSS (NM_024184)	promoter-TSS (NM_024184)	-277	NM_024184	66929	Mm.29680	NM_024184	ENSMUSG00000005470	Asf1b	1700003K02Rik|AA409591	anti-silencing function 1B histone chaperone	protein-coding
P1HC_Gfi1_1_bam_peak_240	chr14	37135359	37135914	+	47	NA	promoter-TSS (NM_001199122)	promoter-TSS (NM_001199122)	-314	NM_078478	66092	Mm.182912	NM_078478	ENSMUSG00000041028	Ghitm	1010001P14Rik|C77840|MICS1|PTD010|Tmbim5	growth hormone inducible transmembrane protein	protein-coding
P1HC_Gfi1_1_bam_peak_581	chr6	54331702	54332316	+	47	NA	non-coding (NR_033635, exon 4 of 14)	non-coding (NR_033635, exon 4 of 14)	5108	NM_030024	78004	Mm.41984	NM_030024	ENSMUSG00000045725	Prr15	E130201N16Rik|G90	proline rich 15	protein-coding
P1HC_Gfi1_1_bam_peak_560	chr5	128192077	128192495	+	47	NA	intron (NM_172885, intron 2 of 8)	intron (NM_172885, intron 2 of 8)	240791	NM_172885	243274	Mm.447698	NM_172885	ENSMUSG00000034310	Tmem132d	C630028F04Rik	transmembrane protein 132D	protein-coding
P1HC_Gfi1_1_bam_peak_320	chr17	3869600	3870324	+	47	NA	Intergenic	Intergenic	-173701	NM_198958	224480	Mm.328756	NM_198958	ENSMUSG00000023802	Nox3	GP91-3|het|nmf250	NADPH oxidase 3	protein-coding
P1HC_Gfi1_1_bam_peak_141	chr11	60352839	60353384	+	47	NA	promoter-TSS (NM_029044)	promoter-TSS (NM_029044)	-206	NM_001039093	216810	Mm.218875	NM_153080	ENSMUSG00000000538	Tom1l2	2900016I08Rik|A730055F12Rik|AU042072|Srebf1	target of myb1-like 2 (chicken)	protein-coding
P1HC_Gfi1_1_bam_peak_307	chr16	60668600	60669203	+	47	NA	Intergenic	Intergenic	-63370	NM_007938	13840	Mm.455790	NM_007938	ENSMUSG00000055540	Epha6	Ehk2|Hek12|m-ehk2	Eph receptor A6	protein-coding
P1HC_Gfi1_1_bam_peak_97	chr10	43171080	43171493	+	47	NA	intron (NM_175407, intron 1 of 6)	intron (NM_175407, intron 1 of 6)	3244	NM_175407	109205	Mm.153750	NM_175407	ENSMUSG00000038248	Sobp	2900009C16Rik|5330439J01Rik|JXC1|jc	sine oculis binding protein	protein-coding
P1HC_Gfi1_1_bam_peak_367	chr18	77047031	77047437	+	47	NA	promoter-TSS (NM_027721)	promoter-TSS (NM_027721)	62	NM_027721	71206	Mm.35803	NM_027721	ENSMUSG00000025420	Katnal2	3110023G01Rik|4933439B08Rik	katanin p60 subunit A-like 2	protein-coding
P1HC_Gfi1_1_bam_peak_480	chr3	154806565	154807109	+	47	NA	intron (NM_177066, intron 23 of 24)	intron (NM_177066, intron 23 of 24)	95704	NM_175176	209601	Mm.331454	NM_175176	ENSMUSG00000078161	Erich3	1700013E18Rik|4922501L14Rik|5031409G23Rik|AI596448|Gm133	glutamate rich 3	protein-coding
P1HC_Gfi1_1_bam_peak_695	chr9	42503563	42503988	+	47	NA	Intergenic	Intergenic	-31517	NM_173038	272589	Mm.34483	NM_173038	ENSMUSG00000037287	Tbcel	D330014K23|E130107N23Rik|Lrrc35	tubulin folding cofactor E-like	protein-coding
P1HC_Gfi1_1_bam_peak_381	chr19	56401791	56402294	+	47	NA	intron (NM_007611, intron 1 of 6)	intron (NM_007611, intron 1 of 6)	4913	NM_007611	12369	Mm.35687	NM_007611	ENSMUSG00000025076	Casp7	AI314680|CMH-1|ICE-IAP3|Mch3|caspase-7|mCASP-7	caspase 7	protein-coding
P1HC_Gfi1_1_bam_peak_595	chr6	97355709	97357038	+	47	NA	intron (NM_001346639, intron 5 of 22)	intron (NM_001346639, intron 5 of 22)	102913	NM_001346639	232288	Mm.27789	NM_145148	ENSMUSG00000030064	Frmd4b	6030440G05Rik|C87375|GOBLIN|GRSP1|R74720	FERM domain containing 4B	protein-coding
P1HC_Gfi1_1_bam_peak_589	chr6	80785382	80785796	+	47	NA	intron (NM_001134743, intron 2 of 2)	intron (NM_001134743, intron 2 of 2)	765946	NM_001347261	243499	Mm.483425	NM_178731	ENSMUSG00000052581	Lrrtm4	7530419J18Rik|A230052N11	leucine rich repeat transmembrane neuronal 4	protein-coding
P1HC_Gfi1_1_bam_peak_371	chr19	5267679	5268209	+	47	NA	intron (NM_153129, intron 1 of 23)	intron (NM_153129, intron 1 of 23)	5163	NM_001362451	107975	Mm.234923	NM_153129	ENSMUSG00000024855	Pacs1	AI325977	phosphofurin acidic cluster sorting protein 1	protein-coding
P1HC_Gfi1_1_bam_peak_161	chr11	101658399	101659003	+	47	NA	Intergenic	B1_Mus1|SINE|Alu	-6840	NM_025404	80981	Mm.266840	NM_025404	ENSMUSG00000034936	Arl4d	1110036H21Rik|ARL6|AW456149|Arf4l|Arfl4|Arl5	ADP-ribosylation factor-like 4D	protein-coding
P1HC_Gfi1_1_bam_peak_135	chr11	34344246	34344621	+	47	NA	intron (NM_001025382, intron 1 of 3)	MIRb|SINE|MIR	29611	NM_001025382	574403	Mm.444796	NM_001025382	ENSMUSG00000069911	Insyn2b	EG574403|Fam196b|Gm6041	inhibitory synaptic factor family member 2B	protein-coding
P1HC_Gfi1_1_bam_peak_101	chr10	68672618	68673161	+	47	NA	Intergenic	Intergenic	-50857	NM_177794	327766	Mm.2479	NM_177794	ENSMUSG00000060044	Tmem26	3230401A06|AI195372	transmembrane protein 26	protein-coding
P1HC_Gfi1_1_bam_peak_292	chr16	16814646	16818002	+	47	NA	intron (NM_015773, intron 2 of 10)	L1_Mus1|LINE|L1	3872	NM_001258458	665562	Mm.444358	NM_001258458		Rpl31-ps12	EG665562|Gm7689	ribosomal protein L31, pseudogene 1 2	protein-coding
P1HC_Gfi1_1_bam_peak_470	chr3	113949932	113950538	+	47	NA	Intergenic	Intergenic	-80305	NM_007729	12814	Mm.209715	NM_007729	ENSMUSG00000027966	Col11a1	C530001D20Rik|cho	collagen, type XI, alpha 1	protein-coding
P1HC_Gfi1_1_bam_peak_98	chr10	43441106	43441497	+	47	NA	intron (NM_001168289, intron 7 of 7)	intron (NM_001168289, intron 7 of 7)	-37839	NM_199028	331623	Mm.490388	NM_199028	ENSMUSG00000038214	Bend3	mKIAA1553	BEN domain containing 3	protein-coding
P1HC_Gfi1_1_bam_peak_130	chr11	12506182	12506634	+	47	NA	Intergenic	Intergenic	-41448	NM_172496	12808	Mm.22847	NM_172496	ENSMUSG00000020173	Cobl	-	cordon-bleu WH2 repeat	protein-coding
P1HC_Gfi1_1_bam_peak_175	chr12	15893263	15893671	+	47	NA	Intergenic	Intergenic	-76682	NM_144551	217410	Mm.491136	NM_144551	ENSMUSG00000020601	Trib2	AW319517|TRB-2|TRB2	tribbles pseudokinase 2	protein-coding
P1HC_Gfi1_1_bam_peak_563	chr5	137787105	137787711	+	47	NA	promoter-TSS (NM_001360023)	promoter-TSS (NM_001360023)	77	NM_001360023	381678	Mm.332765	NM_001005426	ENSMUSG00000037108	Zcwpw1	Gm1053	zinc finger, CW type with PWWP domain 1	protein-coding
P1HC_Gfi1_1_bam_peak_674	chr8	89793159	89793686	+	47	NA	Intergenic	Intergenic	554830	NM_172913	244579	Mm.302755	NM_172913	ENSMUSG00000043668	Tox3	500-9|BC052044|C230068E13|CAGF9|Tnrc9	TOX high mobility group box family member 3	protein-coding
P1HC_Gfi1_1_bam_peak_416	chr2	102138037	102138476	+	47	NA	intron (NM_178886, intron 1 of 5)	intron (NM_178886, intron 1 of 5)	48204	NM_178886	241576	Mm.489740	NM_178886	ENSMUSG00000048058	Ldlrad3	6430500P08|AI194318|Lrad3	low density lipoprotein receptor class A domain containing 3	protein-coding
P1HC_Gfi1_1_bam_peak_652	chr8	28427791	28428465	+	47	NA	Intergenic	Intergenic	-343275	NR_033590	666422	Mm.484413	NR_033590	ENSMUSG00000110372	Gm8096	EG666422	3-phosphoglycerate dehydrogenase pseudogene	pseudo
P1HC_Gfi1_1_bam_peak_496	chr4	28881479	28881875	+	47	NA	intron (NM_001290434, intron 5 of 16)	intron (NM_001290434, intron 5 of 16)	68532	NM_001122889	13841	Mm.257266	NM_010141	ENSMUSG00000028289	Epha7	Cek11|Ebk|Ehk3|Hek11|Mdk1	Eph receptor A7	protein-coding
P1HC_Gfi1_1_bam_peak_277	chr15	98968987	98969418	+	41	NA	Intergenic	Intergenic	-15701	NM_011653	22142	Mm.405359	NM_011653	ENSMUSG00000072235	Tuba1a	Tuba-1|Tuba1	tubulin, alpha 1A	protein-coding
P1HC_Gfi1_1_bam_peak_226	chr13	107890238	107890628	+	41	NA	promoter-TSS (NM_145456)	promoter-TSS (NM_145456)	-369	NM_145456	67263	Mm.490418	NM_145456		Zswim6	2900036G02Rik|mKIAA1577	zinc finger SWIM-type containing 6	protein-coding
P1HC_Gfi1_1_bam_peak_214	chr13	67360207	67360641	+	41	NA	intron (NM_001038651, intron 1 of 3)	intron (NM_001038651, intron 1 of 3)	148	NM_001038651	629016	Mm.440800	NM_001038651	ENSMUSG00000098905	Zfp953	E130120F12Rik	zinc finger protein 953	protein-coding
P1HC_Gfi1_1_bam_peak_192	chr12	86027155	86027570	+	41	NA	intron (NM_001081423, intron 33 of 33)	intron (NM_001081423, intron 33 of 33)	51679	NM_009368	21809	Mm.3992	NM_009368	ENSMUSG00000021253	Tgfb3	TGF-beta-3|Tgfb-3	transforming growth factor, beta 3	protein-coding
P1HC_Gfi1_1_bam_peak_659	chr8	51885170	51885872	+	41	NA	Intergenic	Intergenic	-471090	NR_151738	330767	Mm.246790	NR_151738	ENSMUSG00000110013	1190028D05Rik	-	RIKEN cDNA 1190028D05 gene	ncRNA
P1HC_Gfi1_1_bam_peak_377	chr19	38515226	38515715	+	41	NA	Intergenic	Intergenic	-8727	NM_019588	74055	Mm.34031	NM_019588	ENSMUSG00000024998	Plce1	4933403A21Rik|PLCepsilon|Plce|mKIAA1516	phospholipase C, epsilon 1	protein-coding
P1HC_Gfi1_1_bam_peak_216	chr13	72241782	72242370	+	41	NA	Intergenic	Intergenic	-278353	NM_010573	16371	Mm.316056	NM_010573	ENSMUSG00000060969	Irx1	-	Iroquois homeobox 1	protein-coding
P1HC_Gfi1_1_bam_peak_405	chr2	70053840	70054319	+	41	NA	intron (NM_177376, intron 2 of 34)	intron (NM_177376, intron 2 of 34)	14953	NM_177376	329421	Mm.99648	NM_177376	ENSMUSG00000042064	Myo3b	A430065P19Rik	myosin IIIB	protein-coding
P1HC_Gfi1_1_bam_peak_30	chr1	16657047	16657449	+	41	NA	promoter-TSS (NM_001310470)	promoter-TSS (NM_001310470)	-129	NM_001310470	67923	Mm.289248	NM_026456	ENSMUSG00000079658	Eloc	2610043E24Rik|2610301I15Rik|AA407206|AI987979|AW049146|Tceb1	elongin C	protein-coding
P1HC_Gfi1_1_bam_peak_282	chr15	102459181	102459609	+	41	NA	intron (NM_001170911, intron 1 of 3)	intron (NM_001170911, intron 1 of 3)	225	NM_025385	66151	Mm.393955	NM_025385	ENSMUSG00000023048	Prr13	1110020C13Rik|2010324E22Rik	proline rich 13	protein-coding
P1HC_Gfi1_1_bam_peak_54	chr1	127788849	127789237	+	41	NA	intron (NM_028399, intron 2 of 8)	intron (NM_028399, intron 2 of 8)	14879	NM_028399	72949	Mm.268672	NM_028399	ENSMUSG00000026349	Ccnt2	2900041I18Rik|C81304|CycT2|CycT2a|CycT2b	cyclin T2	protein-coding
P1HC_Gfi1_1_bam_peak_311	chr16	83912348	83912790	+	41	NA	Intergenic	RMER19C|LTR|ERVK	-458574	NR_040567	75247	Mm.417813	NR_040567	ENSMUSG00000116907	4930553E22Rik	-	RIKEN cDNA 4930553E22 gene	ncRNA
P1HC_Gfi1_1_bam_peak_74	chr1	171499221	171499647	+	41	NA	Intergenic	Intergenic	-4044	NM_019484	56009	Mm.389208	NM_019484	ENSMUSG00000060244	Alyref2	C130042O11Rik|REF2|Refbp2	Aly/REF export factor 2	protein-coding
P1HC_Gfi1_1_bam_peak_425	chr2	124338336	124338782	+	41	NA	intron (NM_001290997, intron 3 of 20)	intron (NM_001290997, intron 3 of 20)	-116201	NR_040612	75946	Mm.415059	NR_040612	ENSMUSG00000086954	4930583P06Rik	-	RIKEN cDNA 4930583P06 gene	ncRNA
P1HC_Gfi1_1_bam_peak_108	chr10	82178258	82178658	+	41	NA	Intergenic	CpG	50445	NM_001163064	216177	Mm.482395	NM_001163064	ENSMUSG00000078435	AU041133	-	expressed sequence AU041133	protein-coding
P1HC_Gfi1_1_bam_peak_120	chr10	107724858	107725534	+	41	NA	Intergenic	Intergenic	-5255	NM_001081432	237523	Mm.391418	NM_001081432	ENSMUSG00000035916	Ptprq	R-PTP-Q	protein tyrosine phosphatase, receptor type, Q	protein-coding
P1HC_Gfi1_1_bam_peak_195	chr12	97398408	97399006	+	41	NA	Intergenic	Intergenic	860752	NM_008079	14420	Mm.5120	NM_008079	ENSMUSG00000021003	Galc	2310068B06Rik|A930008M05Rik|AW212969|AW413532|Gacy|twi|twitcher	galactosylceramidase	protein-coding
P1HC_Gfi1_1_bam_peak_651	chr8	23843969	23844425	+	41	NA	intron (NM_001277239, intron 4 of 7)	intron (NM_001277239, intron 4 of 7)	174536	NM_001277239	320158	Mm.121274	NM_177086	ENSMUSG00000037492	Zmat4	9630048M01Rik	zinc finger, matrin type 4	protein-coding
P1HC_Gfi1_1_bam_peak_209	chr13	37561232	37561672	+	41	NA	Intergenic	Intergenic	216107	NM_010745	17084	Mm.2639	NM_010745	ENSMUSG00000021423	Ly86	MD-1|MD1|ly86_tv2	lymphocyte antigen 86	protein-coding
P1HC_Gfi1_1_bam_peak_701	chr9	57075846	57076321	+	41	NA	promoter-TSS (NM_001110350)	promoter-TSS (NM_001110350)	-34	NR_152107	72588	Mm.70350	NR_152107		2700012I20Rik	-	RIKEN cDNA 2700012I20 gene	ncRNA
P1HC_Gfi1_1_bam_peak_297	chr16	42781927	42782480	+	41	NA	intron (NR_040521, intron 1 of 3)	intron (NR_040521, intron 1 of 3)	93384	NR_040521	75722	Mm.243747	NR_040521	ENSMUSG00000075070	4932412D23Rik	Gm10809	RIKEN cDNA 4932412D23 gene	ncRNA
P1HC_Gfi1_1_bam_peak_723	chr9	96022331	96022965	+	41	NA	intron (NM_001311130, intron 30 of 41)	intron (NM_001311130, intron 30 of 41)	67888	NM_001311130	24127	Mm.291179	NM_011916	ENSMUSG00000032410	Xrn1	Dhm2|exo|mXrn1	5'-3' exoribonuclease 1	protein-coding
P1HC_Gfi1_1_bam_peak_555	chr5	109557899	109558470	+	41	NA	intron (NM_001310694, intron 1 of 7)	intron (NM_001310694, intron 1 of 7)	809	NM_001310694	57914	Mm.35771	NM_016715	ENSMUSG00000033467	Crlf2	CRLM2|Ly114|Tpte2|Tslpr	cytokine receptor-like factor 2	protein-coding
P1HC_Gfi1_1_bam_peak_409	chr2	81006969	81007598	+	41	NA	Intergenic	Intergenic	368019	NM_001190179	69482	Mm.29200	NM_027091	ENSMUSG00000026999	Nup35	2310006I24Rik|35kDa|5330402E05Rik|MP44|NO44	nucleoporin 35	protein-coding
P1HC_Gfi1_1_bam_peak_693	chr9	31280131	31280606	+	41	NA	promoter-TSS (NM_199315)	promoter-TSS (NM_199315)	-181	NM_199315	382066	Mm.335039	NM_199315	ENSMUSG00000042496	Prdm10	Gm1112|tristanin	PR domain containing 10	protein-coding
P1HC_Gfi1_1_bam_peak_315	chr16	91728766	91729219	+	41	NA	promoter-TSS (NM_001110276)	promoter-TSS (NM_001110276)	-190	NM_026994	66609	Mm.109823	NM_026994	ENSMUSG00000058240	Cryzl1	2210407J23Rik|2410006O11Rik|QOH-1	crystallin, zeta (quinone reductase)-like 1	protein-coding
P1HC_Gfi1_1_bam_peak_557	chr5	113123712	113124096	+	41	NA	intron (NM_172884, intron 1 of 7)	L1_Mur3|LINE|L1	14681	NM_001347397	243219	Mm.160131	NM_172884	ENSMUSG00000051339	2900026A02Rik	8430408O14Rik|A530094D01|AW539426|Gm449|Kiaa1671|mKIAA1671	RIKEN cDNA 2900026A02 gene	protein-coding
P1HC_Gfi1_1_bam_peak_713	chr9	74976098	74976503	+	41	NA	intron (NM_153584, intron 1 of 11)	intron (NM_153584, intron 1 of 11)	189	NM_153584	235493	Mm.208955	NM_153584	ENSMUSG00000034858	Fam214a	6330415I01Rik|AI553555|C130047D21Rik|Kiaa1370|mKIAA1370	family with sequence similarity 214, member A	protein-coding
P1HC_Gfi1_1_bam_peak_276	chr15	98140722	98141164	+	41	NA	intron (NM_001170711, intron 3 of 3)	intron (NM_001170711, intron 3 of 3)	4759	NM_030121	78541	Mm.200766	NM_030121	ENSMUSG00000048175	Asb8	4930539L19Rik|AI788835|C430011H06Rik	ankyrin repeat and SOCS box-containing 8	protein-coding
P1HC_Gfi1_1_bam_peak_80	chr1	181521357	181521828	+	41	NA	Intergenic	Intergenic	-10141	NM_207280	403180	Mm.220754	NM_207280	ENSMUSG00000050625	Ccdc121	6530421E24Rik|Gm755	coiled-coil domain containing 121	protein-coding
P1HC_Gfi1_1_bam_peak_579	chr6	46502474	46503016	+	41	NA	intron (NM_001004357, intron 13 of 23)	intron (NM_001004357, intron 13 of 23)	-741651	NM_025771	66797	Mm.440084	NM_025771	ENSMUSG00000039419	Cntnap2	5430425M22Rik|Caspr2|mKIAA0868	contactin associated protein-like 2	protein-coding
P1HC_Gfi1_1_bam_peak_187	chr12	73146903	73147308	+	41	NA	intron (NM_008612, intron 1 of 7)	intron (NM_008612, intron 1 of 7)	23388	NM_008612	17420	Mm.246750	NM_008612	ENSMUSG00000021103	Mnat1	E130115E11Rik|MAT1|P36	menage a trois 1	protein-coding
P1HC_Gfi1_1_bam_peak_639	chr7	134498191	134498579	+	41	NA	Intergenic	Intergenic	-121554	NM_001081331	71007	Mm.334285	NM_001081331	ENSMUSG00000030994	D7Ertd443e	4933400E14Rik|FATS|Gm497	DNA segment, Chr 7, ERATO Doi 443, expressed	protein-coding
P1HC_Gfi1_1_bam_peak_205	chr13	19924434	19925021	+	41	NA	Intergenic	Intergenic	-100470	NM_181754	353346	Mm.239268	NM_181754	ENSMUSG00000053101	Gpr141	PGR13	G protein-coupled receptor 141	protein-coding
P1HC_Gfi1_1_bam_peak_68	chr1	149000084	149000461	+	41	NA	Intergenic	LTR52-int|LTR|ERVL	922167	NM_001305632	18783	Mm.4186	NM_008869	ENSMUSG00000056220	Pla2g4a	Pla2g4|cPLA2|cPLA2-alpha|cPLA2alpha	phospholipase A2, group IVA (cytosolic, calcium-dependent)	protein-coding
P1HC_Gfi1_1_bam_peak_322	chr17	4673134	4673509	+	36	NA	Intergenic	Intergenic	38341	NR_130984	75117	Mm.429393	NR_130984	ENSMUSG00000116767	4930517M08Rik	-	RIKEN cDNA 4930517M08 gene	ncRNA
P1HC_Gfi1_1_bam_peak_103	chr10	73302625	73303201	+	32	NA	Intergenic	Intergenic	-216208	NR_040646	327768	Mm.417745	NR_040646	ENSMUSG00000111994	A330049N07Rik	-	RIKEN cDNA A330049N07 gene	ncRNA
P1HC_Gfi1_1_bam_peak_15	GL456393.1	6143	7292	+	32	NA	NA	NA	NA	NA
P1HC_Gfi1_1_bam_peak_148	chr11	78550542	78551084	+	29	NA	promoter-TSS (NM_133706)	promoter-TSS (NM_133706)	-78	NM_133706	69071	Mm.29431	NM_133706	ENSMUSG00000037278	Tmem97	1810014L12Rik|AI115531|AL022956|D11Bhm182e	transmembrane protein 97	protein-coding
P1HC_Gfi1_1_bam_peak_457	chr3	57047103	57047507	+	29	NA	Intergenic	Intergenic	254683	NM_008536	17112	Mm.856	NM_008536	ENSMUSG00000027800	Tm4sf1	L6|M3s1	transmembrane 4 superfamily member 1	protein-coding
P1HC_Gfi1_1_bam_peak_387	chr2	5588595	5588990	+	29	NA	intron (NM_001290374, intron 1 of 9)	intron (NM_001290374, intron 1 of 9)	87254	NM_001290376	227541	Mm.191949	NM_177343	ENSMUSG00000039145	Camk1d	A630059D12Rik|CKLiK|CaMKIdelta|E030025C11Rik|mCKLiK	calcium/calmodulin-dependent protein kinase ID	protein-coding
P1HC_Gfi1_1_bam_peak_128	chr11	3269029	3269560	+	29	NA	intron (NR_037301, intron 1 of 1)	intron (NR_037301, intron 1 of 1)	-2831	NM_007879	13494	Mm.3250	NM_007879	ENSMUSG00000020457	Drg1	AA408859|AI132520|DRG-1|NEDD-3|Nedd3	developmentally regulated GTP binding protein 1	protein-coding
P1HC_Gfi1_1_bam_peak_171	chr12	9010754	9011162	+	29	NA	intron (NM_172470, intron 17 of 27)	intron (NM_172470, intron 17 of 27)	-19039	NM_029321	75516	Mm.37581	NM_029321	ENSMUSG00000066637	Ttc32	1700013G20Rik	tetratricopeptide repeat domain 32	protein-coding
P1HC_Gfi1_1_bam_peak_732	chrX	78557397	78557831	+	29	NA	intron (NM_027322, intron 1 of 3)	intron (NM_027322, intron 1 of 3)	26191	NM_001164275	546336	Mm.211712	NM_027322	ENSMUSG00000047996	Prrg1	2010007L08Rik	proline rich Gla (G-carboxyglutamic acid) 1	protein-coding
P1HC_Gfi1_1_bam_peak_314	chr16	91269072	91269465	+	29	NA	promoter-TSS (NM_016968)	promoter-TSS (NM_016968)	-501	NM_016968	50914	Mm.39300	NM_016968	ENSMUSG00000046160	Olig1	AI836478|AW494459|Bhlhb6|Olg-1|Oligo1|bHLHe21	oligodendrocyte transcription factor 1	protein-coding
P1HC_Gfi1_1_bam_peak_112	chr10	86398059	86398458	+	29	NA	intron (NM_001164495, intron 4 of 6)	MIR|SINE|MIR	97846	NM_011595	21859	Mm.4871	NM_011595	ENSMUSG00000020044	Timp3	Timp-3	tissue inhibitor of metalloproteinase 3	protein-coding
P1HC_Gfi1_1_bam_peak_361	chr18	60773946	60774470	+	29	NA	promoter-TSS (NM_020600)	promoter-TSS (NM_020600)	-388	NM_020600	20044	Mm.43778	NM_020600	ENSMUSG00000024608	Rps14	2600014J02Rik|AL023078	ribosomal protein S14	protein-coding
P1HC_Gfi1_1_bam_peak_609	chr7	3703722	3704234	+	29	NA	promoter-TSS (NM_029767)	promoter-TSS (NM_029767)	-63	NM_029767	76846	Mm.13944	NM_029767	ENSMUSG00000006333	Rps9	3010033P07Rik|AL022771|AL022885	ribosomal protein S9	protein-coding
P1HC_Gfi1_1_bam_peak_706	chr9	59723928	59724509	+	29	NA	Intergenic	Intergenic	16454	NM_001033498	546134	Mm.297580	NM_001033498	ENSMUSG00000074259	Gramd2	BC064463|Gramd2a	GRAM domain containing 2	protein-coding
P1HC_Gfi1_1_bam_peak_688	chr8	127341210	127341593	+	29	NA	intron (NM_001013580, intron 3 of 13)	intron (NM_001013580, intron 3 of 13)	41789	NM_001013580	93742	Mm.299254	NM_033620	ENSMUSG00000025812	Pard3	AA960621|AI256638|Asip|D8Ertd580e|Par-3|Par3|Pard-3|Pard3a|Phip	par-3 family cell polarity regulator	protein-coding
P1HC_Gfi1_1_bam_peak_229	chr13	115766837	115767310	+	29	NA	Intergenic	Intergenic	542615	NM_021459	16392	Mm.42242	NM_021459	ENSMUSG00000042258	Isl1	-	ISL1 transcription factor, LIM/homeodomain	protein-coding
P1HC_Gfi1_1_bam_peak_150	chr11	87007316	87007828	+	29	NA	Intergenic	Intergenic	-13810	NM_001005341	77864	Mm.191894	NM_001005341	ENSMUSG00000018427	Ypel2	6430570G24|E130113K08Rik	yippee like 2	protein-coding
P1HC_Gfi1_1_bam_peak_569	chr6	24953415	24953960	+	29	NA	3' UTR (NM_177013, exon 1 of 1)	3' UTR (NM_177013, exon 1 of 1)	2438	NM_177013	319832	Mm.127446	NM_177013	ENSMUSG00000048022	Tmem229a	6332401O19Rik	transmembrane protein 229A	protein-coding
P1HC_Gfi1_1_bam_peak_351	chr18	34408836	34409338	+	29	NA	promoter-TSS (NM_016927)	promoter-TSS (NM_016927)	-336	NM_001163004	53871	Mm.445792	NM_016927	ENSMUSG00000014503	Pkd2l2	TRPP5	polycystic kidney disease 2-like 2	protein-coding
P1HC_Gfi1_1_bam_peak_413	chr2	93462590	93462982	+	29	NA	promoter-TSS (NM_001271461)	promoter-TSS (NM_001271461)	164	NM_001271431	12521	Mm.4261	NM_007656	ENSMUSG00000027215	Cd82	AA682076|AL023070|C33|IA4|Kai1|Tspan27	CD82 antigen	protein-coding
P1HC_Gfi1_1_bam_peak_566	chr5	148757022	148757589	+	29	NA	Intergenic	Intergenic	15465	NR_028285	70138	Mm.417834	NR_028285	ENSMUSG00000086494	2210417A02Rik	AV081004	RIKEN cDNA 2210417A02 gene	ncRNA
P1HC_Gfi1_1_bam_peak_572	chr6	32983869	32984464	+	29	NA	intron (NM_025336, intron 3 of 7)	intron (NM_025336, intron 3 of 7)	76094	NM_001355667	66075	Mm.21501	NM_025336	ENSMUSG00000053768	Chchd3	0610041L09Rik|1700039J09Rik|AW558177|Micos19	coiled-coil-helix-coiled-coil-helix domain containing 3	protein-coding
P1HC_Gfi1_1_bam_peak_50	chr1	92714670	92715130	+	29	NA	Intergenic	Intergenic	-66059	NM_153114	260301	Mm.219545	NM_153114	ENSMUSG00000044055	Otos	OTOSP	otospiralin	protein-coding
P1HC_Gfi1_1_bam_peak_691	chr9	27568502	27569335	+	29	NA	Intergenic	Intergenic	171706	NM_001305058	75469	Mm.45824	NM_029299	ENSMUSG00000031991	Spata19	1700001L23Rik|AV047838|spergen-1	spermatogenesis associated 19	protein-coding
P1HC_Gfi1_1_bam_peak_344	chr17	71094198	71094614	+	29	NA	intron (NM_010867, intron 22 of 37)	intron (NM_010867, intron 22 of 37)	74849	NM_010867	17929	Mm.4103	NM_010867	ENSMUSG00000024049	Myom1	D430047A17Rik	myomesin 1	protein-coding
P1HC_Gfi1_1_bam_peak_275	chr15	95183997	95184640	+	29	NA	Intergenic	Intergenic	-35000	NR_015482	100043315	Mm.159041	NR_015482	ENSMUSG00000100603	LOC100043315	-	uncharacterized LOC100043315	ncRNA
P1HC_Gfi1_1_bam_peak_70	chr1	165133200	165133626	+	29	NA	Intergenic	Intergenic	27360	NM_032005	83993	Mm.190649	NM_032005	ENSMUSG00000026572	Tbx19	AU019250|D1Ertd754e|Tpit	T-box 19	protein-coding
P1HC_Gfi1_1_bam_peak_299	chr16	43557436	43557847	+	29	NA	intron (NM_181058, intron 3 of 6)	intron (NM_181058, intron 3 of 6)	-83014	NR_030576	100124467		NR_030576	ENSMUSG00000076372	Mir568	Mirn568|mmu-mir-568	microRNA 568	ncRNA
P1HC_Gfi1_1_bam_peak_538	chr5	67482578	67482963	+	29	NA	Intergenic	Intergenic	18872	NR_015582	320479	Mm.387187	NR_015582	ENSMUSG00000107385	C330024D21Rik	-	RIKEN cDNA C330024D21 gene	ncRNA
P1HC_Gfi1_1_bam_peak_131	chr11	14087346	14087857	+	29	NA	intron (NR_131011, intron 2 of 3)	intron (NR_131011, intron 2 of 3)	91440	NR_131011	75280	Mm.108492	NR_131011	ENSMUSG00000085452	4930554G24Rik	-	RIKEN cDNA 4930554G24 gene	ncRNA
P1HC_Gfi1_1_bam_peak_423	chr2	113719287	113721185	+	29	NA	Intergenic	L1_Mur1|LINE|L1	-11686	NR_040614	75166	Mm.410811	NR_040614	ENSMUSG00000084798	4930533B01Rik	-	RIKEN cDNA 4930533B01 gene	ncRNA
P1HC_Gfi1_1_bam_peak_616	chr7	24506657	24507239	+	29	NA	promoter-TSS (NR_110958)	promoter-TSS (NR_110958)	-139	NM_175142	232969	Mm.181332	NM_146183	ENSMUSG00000064264	Zfp428	2410005H09Rik|AV271806|AW047854|Znf428	zinc finger protein 428	protein-coding
P1HC_Gfi1_1_bam_peak_719	chr9	80249600	80250249	+	29	NA	intron (NM_001039546, intron 9 of 32)	intron (NM_001039546, intron 9 of 32)	84890	NM_001039546	17920	Mm.4040	NM_008662	ENSMUSG00000033577	Myo6	BC029719|Myo6<rsv>|Tlc|rsv|sv	myosin VI	protein-coding
P1HC_Gfi1_1_bam_peak_99	chr10	60027661	60028041	+	29	NA	intron (NM_001199187, intron 5 of 10)	intron (NM_001199187, intron 5 of 10)	24524	NM_001199187	69090	Mm.155839	NM_026937	ENSMUSG00000044475	Ascc1	1810015P09Rik|AI550520|ASC1p50|CGI-18	activating signal cointegrator 1 complex subunit 1	protein-coding
P1HC_Gfi1_1_bam_peak_254	chr14	85874115	85874550	+	29	NA	Intergenic	Intergenic	-371638	NR_040457	75155	Mm.399239	NR_040457	ENSMUSG00000115271	4930529K09Rik	4930507G21Rik	RIKEN cDNA 4930529K09 gene	ncRNA
P1HC_Gfi1_1_bam_peak_162	chr11	105548850	105549255	+	29	NA	Intergenic	Intergenic	-40934	NM_181071	77097	Mm.22501	NM_175492	ENSMUSG00000053580	Tanc2	3526402J09Rik|5730590C14Rik	tetratricopeptide repeat, ankyrin repeat and coiled-coil containing 2	protein-coding
P1HC_Gfi1_1_bam_peak_304	chr16	52511115	52511548	+	29	NA	Intergenic	Charlie1|DNA|hAT-Charlie	-58250	NM_009655	11658	Mm.288282	NM_009655	ENSMUSG00000022636	Alcam	AI853494|BEN|CD166|DM-GRASP|MuSC|SC1	activated leukocyte cell adhesion molecule	protein-coding
P1HC_Gfi1_1_bam_peak_291	chr16	16813575	16813962	+	29	NA	intron (NM_015773, intron 2 of 10)	L1_Mus1|LINE|L1	6428	NM_001258458	665562	Mm.444358	NM_001258458		Rpl31-ps12	EG665562|Gm7689	ribosomal protein L31, pseudogene 1 2	protein-coding
P1HC_Gfi1_1_bam_peak_644	chr8	9572273	9572858	+	29	NA	intron (NM_173446, intron 1 of 2)	intron (NM_173446, intron 1 of 2)	198458	NM_173446	270028	Mm.268163	NM_173446	ENSMUSG00000079157	Fam155a	6430500D16|AW121567|Tmem28	family with sequence similarity 155, member A	protein-coding
P1HC_Gfi1_1_bam_peak_391	chr2	19144445	19144823	+	29	NA	Intergenic	Intergenic	-54484	NM_001271565	70882	Mm.276696	NM_001081083	ENSMUSG00000037683	Armc3	4921513G22Rik	armadillo repeat containing 3	protein-coding
P1HC_Gfi1_1_bam_peak_117	chr10	89732231	89732689	+	29	NA	promoter-TSS (NM_025914)	promoter-TSS (NM_025914)	-165	NM_001359469	67019	Mm.335292	NM_025914	ENSMUSG00000019948	Actr6	2010200J04Rik|AU044443|Arp6|ArpX|CDA12	ARP6 actin-related protein 6	protein-coding
P1HC_Gfi1_1_bam_peak_445	chr2	170411588	170412025	+	29	NA	intron (NM_001164369, intron 3 of 11)	Tigger18a|DNA|TcMar-Tigger	16039	NM_001164369	76960	Mm.240850	NM_029815	ENSMUSG00000013523	Bcas1	2210416M21Rik|9030223A09Rik|AI841227|NABC1	breast carcinoma amplified sequence 1	protein-coding
P1HC_Gfi1_1_bam_peak_724	chr9	108507482	108508081	+	29	NA	promoter-TSS (NM_133794)	promoter-TSS (NM_133794)	-224	NM_133794	97541	Mm.272427	NM_133794	ENSMUSG00000032604	Qars	1110018N24Rik|1200016L19Rik|C80286|GLNRS	glutaminyl-tRNA synthetase	protein-coding
P1HC_Gfi1_1_bam_peak_184	chr12	70007970	70008423	+	29	NA	Intergenic	Charlie1a|DNA|hAT-Charlie	-21194	NM_022028	64010	Mm.390480	NM_022028	ENSMUSG00000021067	Sav1	1700040G09Rik|Salv|Sav|WW45|Wwp3|Wwp4	salvador family WW domain containing 1	protein-coding
P1HC_Gfi1_1_bam_peak_440	chr2	156146071	156146536	+	29	NA	TTS (NM_001291114)	TTS (NM_001291114)	2070	NM_025946	67067	Mm.371623	NM_025946	ENSMUSG00000067847	Romo1	2010100O12Rik|AI853864	reactive oxygen species modulator 1	protein-coding
P1HC_Gfi1_1_bam_peak_87	chr10	8874994	8875434	+	29	NA	intron (NM_175155, intron 1 of 19)	intron (NM_175155, intron 1 of 19)	10856	NM_175155	70097	Mm.338275	NM_175155	ENSMUSG00000015305	Sash1	1100001C18Rik|2500002E12Rik|A330076K04Rik|mKIAA0790	SAM and SH3 domain containing 1	protein-coding
P1HC_Gfi1_1_bam_peak_232	chr14	13519472	13519901	+	29	NA	intron (NM_028052, intron 3 of 5)	intron (NM_028052, intron 3 of 5)	65728	NM_001163032	72003	Mm.317515	NM_028052	ENSMUSG00000056296	Synpr	1500003F20Rik|SPO	synaptoporin	protein-coding
P1HC_Gfi1_1_bam_peak_79	chr1	180049949	180050881	+	29	NA	intron (NM_001033285, intron 5 of 36)	Lx|LINE|L1	89326	NM_001033285	226751	Mm.259655	NM_001033285	ENSMUSG00000026490	Cdc42bpa	A930014J19Rik|DMPK-like	CDC42 binding protein kinase alpha	protein-coding
P1HC_Gfi1_1_bam_peak_288	chr16	9212353	9212817	+	29	NA	Intergenic	MER47B|DNA|TcMar-Tigger	382485	NM_001081400	69053	Mm.390868	NM_001081400	ENSMUSG00000022507	1810013L24Rik	1110017P05Rik|3010002C02Rik|AA792997|AW124177|Gm19906|R74903	RIKEN cDNA 1810013L24 gene	protein-coding
P1HC_Gfi1_1_bam_peak_333	chr17	30027602	30028068	+	29	NA	intron (NR_151442, intron 1 of 3)	intron (NR_151442, intron 1 of 3)	22796	NM_148926	21769	Mm.220972	NM_148926	ENSMUSG00000044477	Zfand3	AW539211|TEG-27|Tex27	zinc finger, AN1-type domain 3	protein-coding
P1HC_Gfi1_1_bam_peak_726	chr9	121690141	121690522	+	29	NA	exon (NM_001164562, exon 4 of 7)	exon (NM_001164562, exon 4 of 7)	14698	NM_001164562	215474	Mm.31421	NM_178677	ENSMUSG00000061536	Sec22c	4932412K21|5930407I15Rik|C530046H07|Sec22l3	SEC22 homolog C, vesicle trafficking protein	protein-coding
P1HC_Gfi1_1_bam_peak_378	chr19	41857952	41858337	+	29	NA	Intergenic	Intergenic	-10012	NM_177603	212398	Mm.222723	NM_177603	ENSMUSG00000047604	Frat2	-	frequently rearranged in advanced T cell lymphomas 2	protein-coding
P1HC_Gfi1_1_bam_peak_670	chr8	82959258	82959852	+	29	NA	intron (NM_177378, intron 1 of 6)	intron (NM_177378, intron 1 of 6)	96199	NM_177378	330812	Mm.491438	NM_177378	ENSMUSG00000047747	Rnf150	A630007N06Rik|C030044C12Rik|Greul5|mKIAA1214	ring finger protein 150	protein-coding
P1HC_Gfi1_1_bam_peak_241	chr14	55015423	55015871	+	29	NA	intron (NM_026890, intron 1 of 10)	intron (NM_026890, intron 1 of 10)	193	NM_026890	68966	Mm.21214	NM_026890	ENSMUSG00000022204	Ngdn	1500001L15Rik|Ngd|neuroguidin	neuroguidin, EIF4E binding protein	protein-coding
P1HC_Gfi1_1_bam_peak_635	chr7	107637688	107638086	+	29	NA	intron (NM_008905, intron 2 of 24)	intron (NM_008905, intron 2 of 24)	-27591	NM_001357436	19024	Mm.2817	NM_008905	ENSMUSG00000036528	Ppfibp2	Cclp1	PTPRF interacting protein, binding protein 2 (liprin beta 2)	protein-coding
P1HC_Gfi1_1_bam_peak_549	chr5	90951457	90952073	+	29	NA	intron (NM_026788, intron 3 of 7)	intron (NM_026788, intron 3 of 7)	20569	NM_026788	665563	Mm.153030	NM_026788	ENSMUSG00000029376	Mthfd2l	1110019K23Rik|C630010D07Rik	methylenetetrahydrofolate dehydrogenase (NADP+ dependent) 2-like	protein-coding
P1HC_Gfi1_1_bam_peak_92	chr10	20330471	20331075	+	29	NA	intron (NM_001025392, intron 8 of 12)	intron (NM_001025392, intron 8 of 12)	-17046	NM_027930	71804	Mm.262151	NM_027930	ENSMUSG00000019992	Mtfr2	2610016C23Rik|4933412C16Rik|Dufd1|Fam54a	mitochondrial fission regulator 2	protein-coding
P1HC_Gfi1_1_bam_peak_179	chr12	55302736	55303213	+	29	NA	promoter-TSS (NM_021529)	promoter-TSS (NM_021529)	26	NM_021529	59032	Mm.427307	NM_021529	ENSMUSG00000021022	Ppp2r3c	4930511A21Rik|5730412A08Rik|G4-1|G5pr	protein phosphatase 2, regulatory subunit B'', gamma	protein-coding
P1HC_Gfi1_1_bam_peak_735	chrY	90797994	90799747	+	29	NA	intron (NM_133362, intron 2 of 3)	intron (NM_133362, intron 2 of 3)	13428	NM_133362	170942	Mm.76062	NM_133362	ENSMUSG00000096768	Erdr1	edr	erythroid differentiation regulator 1	protein-coding
P1HC_Gfi1_1_bam_peak_546	chr5	77762602	77763287	+	29	NA	Intergenic	Intergenic	297456	NR_131050	69370	Mm.426881	NR_131050	ENSMUSG00000107232	1700017L05Rik	-	RIKEN cDNA 1700017L05 gene	ncRNA
P1HC_Gfi1_1_bam_peak_718	chr9	80247899	80249032	+	29	NA	intron (NM_001039546, intron 9 of 32)	L1VL2|LINE|L1	83431	NM_001039546	17920	Mm.4040	NM_008662	ENSMUSG00000033577	Myo6	BC029719|Myo6<rsv>|Tlc|rsv|sv	myosin VI	protein-coding
P1HC_Gfi1_1_bam_peak_138	chr11	50174427	50174864	+	29	NA	promoter-TSS (NM_026543)	promoter-TSS (NM_026543)	-206	NM_026543	68067	Mm.40828	NM_026543	ENSMUSG00000020381	Mrnip	2900016G09Rik|3010026O09Rik|AI851514|AW475975	MRN complex interacting protein	protein-coding
P1HC_Gfi1_1_bam_peak_317	chr16	95151823	95152316	+	29	NA	Intergenic	Tigger7|DNA|TcMar-Tigger	-105489	NM_001271692	16516	Mm.272239	NM_019664	ENSMUSG00000062609	Kcnj15	4930414N08Rik|AI182284|AI267127|IRKK|Kir4.2	potassium inwardly-rectifying channel, subfamily J, member 15	protein-coding
P1HC_Gfi1_1_bam_peak_473	chr3	125935277	125935844	+	29	NA	intron (NR_149311, intron 1 of 5)	intron (NR_149311, intron 1 of 5)	3092	NM_011674	22239	Mm.306021	NM_011674	ENSMUSG00000032854	Ugt8a	AI850488|AW455908|Cgt|Ugt8|mCerGT	UDP galactosyltransferase 8A	protein-coding
P1HC_Gfi1_1_bam_peak_655	chr8	41233035	41233720	+	29	NA	Intergenic	Intergenic	-6382	NM_023662	18536	Mm.117896	NM_023662	ENSMUSG00000031592	Pcm1	2600002H09Rik|9430077F19Rik|C030044G17Rik	pericentriolar material 1	protein-coding
P1HC_Gfi1_1_bam_peak_523	chr4	140004288	140004726	+	29	NA	Intergenic	Intergenic	-36481	NM_173427	242721	Mm.60400	NM_173427	ENSMUSG00000078234	Klhdc7a	B230308G19Rik	kelch domain containing 7A	protein-coding
P1HC_Gfi1_1_bam_peak_454	chr3	36492862	36493683	+	29	NA	Intergenic	Intergenic	13537	NR_040590	329623	Mm.490730	NR_040590	ENSMUSG00000085320	Gm11548	E330009D11	predicted gene 11548	ncRNA
P1HC_Gfi1_1_bam_peak_384	chr19	58349764	58350175	+	29	NA	intron (NM_001285457, intron 4 of 9)	intron (NM_001285457, intron 4 of 9)	53765	NR_040449	791347	Mm.452208	NR_040449		Gm10007	-	predicted gene 10007	ncRNA
P1HC_Gfi1_1_bam_peak_698	chr9	44236429	44236955	+	29	NA	Intergenic	Intergenic	-2646	NM_007619	12402	Mm.266871	NM_007619	ENSMUSG00000034342	Cbl	4732447J05Rik|Cbl-2|c-Cbl|cbl	Casitas B-lineage lymphoma	protein-coding
P1HC_Gfi1_1_bam_peak_183	chr12	68827221	68827965	+	29	NA	Intergenic	Intergenic	331593	NM_009093	20090	Mm.379006	NM_009093	ENSMUSG00000034892	Rps29	-	ribosomal protein S29	protein-coding
P1HC_Gfi1_1_bam_peak_464	chr3	95624958	95625363	+	29	NA	exon (NM_019561, exon 1 of 4)	exon (NM_019561, exon 1 of 4)	180	NM_019561	56205	Mm.241365	NM_019561	ENSMUSG00000038619	Ensa	1700020C18Rik|2610007F17Rik|AI451924	endosulfine alpha	protein-coding
P1HC_Gfi1_1_bam_peak_522	chr4	133757047	133757443	+	29	NA	promoter-TSS (NM_001363070)	promoter-TSS (NM_001363070)	-476	NM_001363070	93760	Mm.22478	NM_001080819	ENSMUSG00000007880	Arid1a	1110030E03Rik|BAF250a|Osa1|Smarcf1	AT rich interactive domain 1A (SWI-like)	protein-coding
P1HC_Gfi1_1_bam_peak_469	chr3	106721789	106722326	+	29	NA	exon (NM_001039488, exon 1 of 4)	exon (NM_001039488, exon 1 of 4)	375	NM_028081	321000	Mm.259638	NM_028081	ENSMUSG00000056260	Lrif1	2010012G17Rik|4933421E11Rik|AI450568	ligand dependent nuclear receptor interacting factor 1	protein-coding
P1HC_Gfi1_1_bam_peak_358	chr18	55040242	55040705	+	29	NA	Intergenic	Intergenic	-47882	NM_001360787	269023	Mm.192984	NM_175751	ENSMUSG00000052713	Zfp608	4932417D18Rik|D430007A19Rik|Znf608	zinc finger protein 608	protein-coding
P1HC_Gfi1_1_bam_peak_169	chr11	118142898	118143318	+	29	NA	Intergenic	MTD|LTR|ERVL-MaLR	-13889	NM_001167746	69926	Mm.473893	NM_001167746	ENSMUSG00000033987	Dnah17	2810003K23Rik|Dnahc17|Dnahcl1|Gm1178|mKIAA3028	dynein, axonemal, heavy chain 17	protein-coding
P1HC_Gfi1_1_bam_peak_327	chr17	20944890	20945602	+	29	NA	promoter-TSS (NM_016891)	promoter-TSS (NM_016891)	-208	NM_016891	51792	Mm.294138	NM_016891	ENSMUSG00000007564	Ppp2r1a	6330556D22Rik|PP2A|PR65	protein phosphatase 2, regulatory subunit A, alpha	protein-coding
P1HC_Gfi1_1_bam_peak_612	chr7	12977299	12978176	+	29	NA	promoter-TSS (NM_001168562)	promoter-TSS (NM_001168562)	-111	NM_001168562	269870	Mm.62083	NM_175558	ENSMUSG00000033961	Zfp446	A630035I11Rik|A930031C22|AA120513|AV306632	zinc finger protein 446	protein-coding
P1HC_Gfi1_1_bam_peak_106	chr10	74987880	74988266	+	29	NA	intron (NM_010311, intron 2 of 3)	intron (NM_010311, intron 2 of 3)	20842	NM_001358848	14687	Mm.32595	NM_010311	ENSMUSG00000040009	Gnaz	AI847979|Gz	guanine nucleotide binding protein, alpha z subunit	protein-coding
P1HC_Gfi1_1_bam_peak_406	chr2	75224170	75224565	+	29	NA	Intergenic	Intergenic	219812	NR_040635	77269	Mm.389278	NR_040635		9430019J16Rik	-	RIKEN cDNA 9430019J16 gene	ncRNA
P1HC_Gfi1_1_bam_peak_220	chr13	99459322	99459700	+	29	NA	intron (NM_008634, intron 2 of 6)	intron (NM_008634, intron 2 of 6)	-46685	NR_015515	320893	Mm.470842	NR_015515		6430562O15Rik	-	RIKEN cDNA 6430562O15 gene	ncRNA
P1HC_Gfi1_1_bam_peak_660	chr8	57511377	57511918	+	29	NA	promoter-TSS (NM_008252)	promoter-TSS (NM_008252)	-196	NM_008252	97165	Mm.276881	NM_008252	ENSMUSG00000054717	Hmgb2	C80539|HMG-2|Hmg2	high mobility group box 2	protein-coding
P1HC_Gfi1_1_bam_peak_600	chr6	115847951	115848398	+	29	NA	intron (NM_010774, intron 3 of 7)	intron (NM_010774, intron 3 of 7)	5167	NM_010774	17193	Mm.259308	NM_010774	ENSMUSG00000030322	Mbd4	Med1	methyl-CpG binding domain protein 4	protein-coding
P1HC_Gfi1_1_bam_peak_712	chr9	67810065	67810541	+	29	NA	Intergenic	Intergenic	22027	NM_001163143	244911	Mm.325849	NM_001163143	ENSMUSG00000047990	C2cd4a	EG244911|Fam148a	C2 calcium-dependent domain containing 4A	protein-coding
P1HC_Gfi1_1_bam_peak_389	chr2	14906866	14907346	+	29	NA	intron (NM_001309519, intron 2 of 12)	intron (NM_001309519, intron 2 of 12)	33450	NM_001309519	12296	Mm.313930	NM_023116	ENSMUSG00000057914	Cacnb2	AW060387|CAB2|Cavbeta2|Cchb2	calcium channel, voltage-dependent, beta 2 subunit	protein-coding
P1HC_Gfi1_1_bam_peak_593	chr6	88517849	88518324	+	29	NA	intron (NM_016906, intron 2 of 11)	intron (NM_016906, intron 2 of 11)	714	NM_016906	53421	Mm.28375	NM_016906	ENSMUSG00000030082	Sec61a1	AA408394|AA410007|Sec61a	Sec61 alpha 1 subunit (S. cerevisiae)	protein-coding
P1HC_Gfi1_1_bam_peak_308	chr16	71391903	71392374	+	29	NA	Intergenic	Intergenic	142234	NR_040576	78221	Mm.399298	NR_040576	ENSMUSG00000116982	4930567J20Rik	-	RIKEN cDNA 4930567J20 gene	ncRNA
P1HC_Gfi1_1_bam_peak_459	chr3	58822249	58822762	+	29	NA	Intergenic	Intergenic	62707	NM_153385	229320	Mm.131502	NM_153384	ENSMUSG00000043850	Clrn1	A130002D11Rik|USH3|Ush3a|clarin-1	clarin 1	protein-coding
P1HC_Gfi1_1_bam_peak_279	chr15	99251721	99252392	+	29	NA	promoter-TSS (NM_016766)	promoter-TSS (NM_016766)	-95	NM_016766	51812	Mm.383472	NM_016766	ENSMUSG00000037570	Mcrs1	C78274|ICP22BP|MSP58|P78	microspherule protein 1	protein-coding
P1HC_Gfi1_1_bam_peak_215	chr13	71138984	71139380	+	29	NA	Intergenic	Intergenic	32093	NR_130325	100316804		NR_130325	ENSMUSG00000080580	Mir466f-4	Mirn466f-4|mmu-mir-466f-4	microRNA 466f-4	ncRNA
P1HC_Gfi1_1_bam_peak_456	chr3	52046239	52046839	+	29	NA	intron (NM_001004176, intron 1 of 4)	intron (NM_001004176, intron 1 of 4)	58467	NM_001004176	433586	Mm.234972	NM_001004176	ENSMUSG00000061143	Maml3	AV234550|BC049812|Mam-2|mKIAA1816	mastermind like transcriptional coactivator 3	protein-coding
P1HC_Gfi1_1_bam_peak_433	chr2	136891183	136892024	+	29	NA	promoter-TSS (NM_001355669)	promoter-TSS (NM_001355669)	9	NR_149746	74243	Mm.330612	NM_028201	ENSMUSG00000027281	Slx4ip	2210009G21Rik|2410004I22Rik|C85661|Slxip	SLX4 interacting protein	protein-coding
P1HC_Gfi1_1_bam_peak_667	chr8	72239669	72240345	+	29	NA	promoter-TSS (NM_007456)	promoter-TSS (NM_007456)	-11	NM_007456	11767	Mm.290086	NM_007456	ENSMUSG00000003033	Ap1m1	AA408894|AP47|Adtm1A|Cltnm|mu1A	adaptor-related protein complex AP-1, mu subunit 1	protein-coding
P1HC_Gfi1_1_bam_peak_227	chr13	108653617	108654078	+	29	NA	promoter-TSS (NM_011056)	promoter-TSS (NM_011056)	-330	NM_011056	238871	Mm.434429	NM_011056	ENSMUSG00000021699	Pde4d	9630011N22Rik|Dpde3	phosphodiesterase 4D, cAMP specific	protein-coding
P1HC_Gfi1_1_bam_peak_512	chr4	107211127	107211516	+	29	NA	intron (NM_001081272, intron 1 of 4)	intron (NM_001081272, intron 1 of 4)	2177	NM_001081272	546840	Mm.331755	NM_001081272	ENSMUSG00000070877	Ldlrad1	-	low density lipoprotein receptor class A domain containing 1	protein-coding
P1HC_Gfi1_1_bam_peak_692	chr9	31118691	31119087	+	29	NA	intron (NM_011176, intron 1 of 18)	intron (NM_011176, intron 1 of 18)	12910	NM_011176	19143	Mm.243926	NM_011176	ENSMUSG00000031995	St14	Epithin|MT-SP1|Prss14|Tmprss14|mCAP3|matriptase	suppression of tumorigenicity 14 (colon carcinoma)	protein-coding
P1HC_Gfi1_1_bam_peak_421	chr2	109188488	109189245	+	29	NA	intron (NM_029790, intron 3 of 5)	intron (NM_029790, intron 3 of 5)	89424	NM_029790	76894	Mm.330451	NM_029790	ENSMUSG00000057234	Mettl15	0610027B03Rik|AI303697|AW049952|Mett5d1	methyltransferase like 15	protein-coding
P1HC_Gfi1_1_bam_peak_180	chr12	55348650	55349103	+	29	NA	intron (NM_025373, intron 4 of 6)	intron (NM_025373, intron 4 of 6)	-35346	NM_001310583	26443	Mm.30210	NM_011968	ENSMUSG00000021024	Psma6	IOTA	proteasome (prosome, macropain) subunit, alpha type 6	protein-coding
P1HC_Gfi1_1_bam_peak_194	chr12	89811943	89812361	+	29	NA	promoter-TSS (NM_001252074)	promoter-TSS (NM_001252074)	-331	NM_001252074	18191	Mm.425766	NM_172544	ENSMUSG00000066392	Nrxn3	-	neurexin III	protein-coding
P1HC_Gfi1_1_bam_peak_146	chr11	75460691	75461505	+	29	NA	promoter-TSS (NR_030711)	promoter-TSS (NR_030711)	-441	NR_030711	100042498	Mm.482242	NR_030711	ENSMUSG00000085148	Mir22hg	2210403K04Rik|mir-22	Mir22 host gene (non-protein coding)	ncRNA
P1HC_Gfi1_1_bam_peak_451	chr3	21564110	21564545	+	29	NA	Intergenic	Intergenic	-512325	NM_030732	81004	Mm.202966	NM_030732	ENSMUSG00000027630	Tbl1xr1	8030499H02Rik|A630076E03Rik|AW539987|C21|C230089I12Rik|DC42|Ira1|TBLR1	transducin (beta)-like 1X-linked receptor 1	protein-coding
P1HC_Gfi1_1_bam_peak_257	chr14	103568306	103568719	+	29	NA	intron (NM_022886, intron 11 of 30)	intron (NM_022886, intron 11 of 30)	55171	NM_022886	64929	Mm.244003	NM_022886	ENSMUSG00000022123	Scel	9230114I02Rik	sciellin	protein-coding
P1HC_Gfi1_1_bam_peak_151	chr11	88428035	88428739	+	29	NA	intron (NM_054043, intron 7 of 13)	intron (NM_054043, intron 7 of 13)	75614	NR_039545	100628571		NR_039545	ENSMUSG00000092985	Mir378b	mir-378b|mmu-mir-378b	microRNA 378b	ncRNA
P1HC_Gfi1_1_bam_peak_228	chr13	109757616	109758279	+	29	NA	intron (NM_011056, intron 5 of 16)	intron (NM_011056, intron 5 of 16)	-145862	NR_035442	100316683		NR_035442	ENSMUSG00000084651	Mir1904	Mirn1904|mmu-mir-1904	microRNA 1904	ncRNA
P1HC_Gfi1_1_bam_peak_640	chr7	137410804	137411378	+	29	NA	promoter-TSS (NM_029886)	promoter-TSS (NM_029886)	-335	NM_029886	77252	Mm.29184	NM_029886	ENSMUSG00000040139	9430038I01Rik	-	RIKEN cDNA 9430038I01 gene	protein-coding
P1HC_Gfi1_1_bam_peak_271	chr15	91502762	91503280	+	29	NA	intron (NM_001033633, intron 2 of 9)	intron (NM_001033633, intron 2 of 9)	70240	NM_001033633	239606	Mm.360596	NM_001033633	ENSMUSG00000036298	Slc2a13	6530403A04|A630029G22Rik|AI505012|Gm308	solute carrier family 2 (facilitated glucose transporter), member 13	protein-coding
P1HC_Gfi1_1_bam_peak_679	chr8	103223841	103224258	+	29	NA	Intergenic	Intergenic	123485	NR_036588	69794	Mm.396139	NR_036588	ENSMUSG00000110340	1600027J07Rik	-	RIKEN cDNA 1600027J07 gene	ncRNA
P1HC_Gfi1_1_bam_peak_348	chr18	11614482	11614892	+	29	NA	Intergenic	Intergenic	-18589	NR_045527	225182	Mm.154275	NM_175458	ENSMUSG00000041238	Rbbp8	9930104E21Rik|CtIP|RBBP-8|RIM|SAE2	retinoblastoma binding protein 8, endonuclease	protein-coding
P1HC_Gfi1_1_bam_peak_568	chr6	13687727	13688109	+	29	NA	Intergenic	Intergenic	-9952	NM_175312	101148	Mm.354863	NM_175312	ENSMUSG00000042742	Bmt2	AI666701|B630005N14Rik	base methyltransferase of 25S rRNA 2	protein-coding
P1HC_Gfi1_1_bam_peak_73	chr1	169969000	169969503	+	29	NA	promoter-TSS (NR_040438)	promoter-TSS (NR_040438)	-46	NM_010476	15490	Mm.12882	NM_010476	ENSMUSG00000026675	Hsd17b7	AI266814|ERG27	hydroxysteroid (17-beta) dehydrogenase 7	protein-coding
P1HC_Gfi1_1_bam_peak_213	chr13	59552447	59553088	+	29	NA	intron (NM_001048008, intron 1 of 17)	intron (NM_001048008, intron 1 of 17)	4155	NM_001284219	67269	Mm.153008	NM_023328	ENSMUSG00000021557	Agtpbp1	1700020N17Rik|2310001G17Rik|2900054O13Rik|4930445M19Rik|5730402G09Rik|CCP1|Nna1|nmf243|pcd	ATP/GTP binding protein 1	protein-coding
P1HC_Gfi1_1_bam_peak_84	chr1	191579455	191579853	+	29	NA	intron (NM_001306204, intron 1 of 17)	intron (NM_001306204, intron 1 of 17)	4018	NM_001306203	77065	Mm.338175	NM_178632	ENSMUSG00000037461	Ints7	5930412E23Rik|int7	integrator complex subunit 7	protein-coding
P1HC_Gfi1_1_bam_peak_710	chr9	66795435	66795927	+	29	NA	promoter-TSS (NM_177583)	promoter-TSS (NM_177583)	-258	NM_177583	208117	Mm.41291	NM_177583	ENSMUSG00000032375	Aph1b	2310057K14Rik|Aph1c	aph1 homolog B, gamma secretase subunit	protein-coding
P1HC_Gfi1_1_bam_peak_419	chr2	106721862	106722508	+	29	NA	intron (NM_001356555, intron 2 of 5)	intron (NM_001356555, intron 2 of 5)	26584	NM_029837	77015	Mm.45628	NM_029837	ENSMUSG00000016386	Mpped2	239Fb|2700082O15Rik|AV354767|AW060960	metallophosphoesterase domain containing 2	protein-coding
P1HC_Gfi1_1_bam_peak_736	chrY	90800471	90801583	+	29	NA	intron (NM_133362, intron 2 of 3)	T-rich|Low_complexity|Low_complexity	15585	NM_133362	170942	Mm.76062	NM_133362	ENSMUSG00000096768	Erdr1	edr	erythroid differentiation regulator 1	protein-coding
P1HC_Gfi1_1_bam_peak_243	chr14	55591179	55591607	+	29	NA	promoter-TSS (NM_011190)	promoter-TSS (NM_011190)	-292	NM_001029855	19188	Mm.371573	NM_011190	ENSMUSG00000079197	Psme2	AA589371|AI788882|PA28b	proteasome (prosome, macropain) activator subunit 2 (PA28 beta)	protein-coding
P1HC_Gfi1_1_bam_peak_437	chr2	146943157	146943589	+	29	NA	intron (NM_001033298, intron 9 of 13)	intron (NM_001033298, intron 9 of 13)	-69626	NM_001356402	24128	Mm.3065	NM_011917	ENSMUSG00000027433	Xrn2	-	5'-3' exoribonuclease 2	protein-coding
P1HC_Gfi1_1_bam_peak_42	chr1	62217060	62217495	+	29	NA	intron (NM_001081050, intron 13 of 22)	L1ME4a|LINE|L1	-81168	NR_151537	105243940		NR_151537		Pard3bos2	Gm12747	par-3 family cell polarity regulator beta, opposite strand 2	ncRNA
P1HC_Gfi1_1_bam_peak_318	chr16	97128851	97129347	+	29	NA	intron (NM_031174, intron 1 of 32)	intron (NM_031174, intron 1 of 32)	41636	NM_031174	13508	Mm.102437	NM_031174	ENSMUSG00000050272	Dscam	4932410A21Rik	DS cell adhesion molecule	protein-coding
P1HC_Gfi1_1_bam_peak_355	chr18	46209080	46209687	+	29	NA	intron (NM_178872, intron 1 of 9)	ID4|SINE|ID	3224	NM_178872	28105	Mm.277382	NM_178872	ENSMUSG00000033949	Trim36	D18Wsu100e|haprin	tripartite motif-containing 36	protein-coding
P1HC_Gfi1_1_bam_peak_703	chr9	57560897	57561309	+	29	NA	exon (NM_022813, exon 1 of 9)	exon (NM_022813, exon 1 of 9)	159	NM_022813	24044	Mm.286069	NM_022813	ENSMUSG00000040188	Scamp2	AI875466|Sc2	secretory carrier membrane protein 2	protein-coding
P1HC_Gfi1_1_bam_peak_160	chr11	101171689	101172395	+	25	NA	promoter-TSS (NM_146030)	promoter-TSS (NM_146030)	-670	NM_001346769	217198	Mm.273254	NM_146030	ENSMUSG00000035172	Plekhh3	BC020025	pleckstrin homology domain containing, family H (with MyTH4 domain) member 3	protein-coding
P1HC_Gfi1_1_bam_peak_606	chr6	134898007	134898435	+	25	NA	promoter-TSS (NM_001362048)	promoter-TSS (NM_001362048)	-27	NM_001362050	14760	Mm.4787	NM_008157	ENSMUSG00000032641	Gpr19	-	G protein-coupled receptor 19	protein-coding
P1HC_Gfi1_1_bam_peak_294	chr16	21402057	21402568	+	25	NA	Intergenic	Intergenic	-20806	NM_001081366	209018	Mm.235683	NM_145948	ENSMUSG00000033653	Vps8	AI315068|AU040738|mKIAA0804	VPS8 CORVET complex subunit	protein-coding
P1HC_Gfi1_1_bam_peak_394	chr2	28368682	28369113	+	25	NA	Intergenic	Intergenic	-77949	NM_001005420	241289	Mm.330095	NM_001005420	ENSMUSG00000035829	Ppp1r26	Gm347|Kiaa0649|mKIAA0649	protein phosphatase 1, regulatory subunit 26	protein-coding
P1HC_Gfi1_1_bam_peak_509	chr4	90444713	90445257	+	25	NA	Intergenic	Intergenic	-83671	NR_033610	619842	Mm.484218	NR_033610	ENSMUSG00000080756	Gm12633	-	zinc finger protein 352 pseudogene	pseudo
P1HC_Gfi1_1_bam_peak_721	chr9	87049563	87049942	+	25	NA	intron (NM_001359962, intron 10 of 14)	intron (NM_001359962, intron 10 of 14)	27723	NM_001359962	266690	Mm.30166	NM_024195	ENSMUSG00000032872	Cyb5r4	2810034J18Rik|B5+B5R|C79736|Cb5cb5r|Ncb5or|b5/b5r|b5b5r	cytochrome b5 reductase 4	protein-coding
P1HC_Gfi1_1_bam_peak_337	chr17	51195341	51195942	+	25	NA	Intergenic	Intergenic	-16289	NM_028162	72238	Mm.120650	NM_028162	ENSMUSG00000023923	Tbc1d5	1600014N05Rik	TBC1 domain family, member 5	protein-coding
P1HC_Gfi1_1_bam_peak_673	chr8	88130937	88131433	+	25	NA	intron (NM_029074, intron 5 of 5)	ORR1G|LTR|ERVL-MaLR	-6700	NM_172757	234549	Mm.36291	NM_172757	ENSMUSG00000031657	Heatr3	C030036P15Rik	HEAT repeat containing 3	protein-coding
P1HC_Gfi1_1_bam_peak_55	chr1	129463163	129463666	+	25	NA	intron (NM_172485, intron 2 of 27)	RLTR33|LTR|ERVK	190110	NM_172485	210417	Mm.380518	NM_172485	ENSMUSG00000042581	Thsd7b	1700074E13Rik|B930082A18|D130067I03Rik	thrombospondin, type I, domain containing 7B	protein-coding
P1HC_Gfi1_1_bam_peak_410	chr2	84677834	84678660	+	25	NA	promoter-TSS (NM_001290751)	promoter-TSS (NM_001290751)	-73	NM_001290751	66958	Mm.371621	NM_025868	ENSMUSG00000050043	Tmx2	2310042M24Rik|AA589631|Txndc14	thioredoxin-related transmembrane protein 2	protein-coding
P1HC_Gfi1_1_bam_peak_730	chrX	51335331	51335796	+	25	NA	Intergenic	L2a|LINE|L2	-129573	NM_001310515	171170	Mm.295324	NM_134163	ENSMUSG00000036109	Mbnl3	A530038J18Rik|AI661274|CHCR|E430034C16Rik|MBLX|MBLX39|MBXL	muscleblind like splicing factor 3	protein-coding
P1HC_Gfi1_1_bam_peak_544	chr5	77175003	77175514	+	25	NA	Intergenic	Intergenic	35947	NM_001289767	69982	Mm.46106	NM_183284	ENSMUSG00000053030	Spink2	1700007F22Rik|AV038945|HUSI-II	serine peptidase inhibitor, Kazal type 2	protein-coding
P1HC_Gfi1_1_bam_peak_453	chr3	36455244	36455724	+	25	NA	intron (NM_009673, intron 8 of 12)	intron (NM_009673, intron 8 of 12)	20040	NR_105976	102466786		NR_105976	ENSMUSG00000098808	Mir7009	Gm27472|mmu-mir-7009	microRNA 7009	ncRNA
P1HC_Gfi1_1_bam_peak_630	chr7	98795762	98796289	+	25	NA	Intergenic	HERVL74-int|LTR|ERVL	-39087	NM_001285792	22411	Mm.22182	NM_009519	ENSMUSG00000015957	Wnt11	-	wingless-type MMTV integration site family, member 11	protein-coding
P1HC_Gfi1_1_bam_peak_102	chr10	70168815	70169321	+	25	NA	intron (NM_001111121, intron 4 of 8)	intron (NM_001111121, intron 4 of 8)	-35596	NM_001304739	69563	Mm.64672	NM_001304739	ENSMUSG00000019933	Mrln	2310015B20Rik|Linc-RAM|Mln	myoregulin	protein-coding
P1HC_Gfi1_1_bam_peak_4	GL456389.1	9156	9897	+	25	NA	NA	NA	NA	NA
P1HC_Gfi1_1_bam_peak_356	chr18	47326805	47327207	+	25	NA	intron (NM_001311097, intron 1 of 17)	intron (NM_001311097, intron 1 of 17)	41862	NM_018744	20358	Mm.40909	NM_018744	ENSMUSG00000019647	Sema6a	A730020P05Rik|AI851735|Sema6A-1|Semaq|VIa	sema domain, transmembrane domain (TM), and cytoplasmic domain, (semaphorin) 6A	protein-coding
P1HC_Gfi1_1_bam_peak_321	chr17	4175378	4175958	+	25	NA	Intergenic	(CA)n|Simple_repeat|Simple_repeat	-53566	NR_045462	78043	Mm.398313	NR_045462	ENSMUSG00000116615	4930548J01Rik	1700113K09Rik	RIKEN cDNA 4930548J01 gene	ncRNA
P1HC_Gfi1_1_bam_peak_233	chr14	16510531	16510976	+	25	NA	intron (NM_001289760, intron 4 of 9)	intron (NM_001289760, intron 4 of 9)	64723	NM_011243	218772	Mm.259318	NM_011243	ENSMUSG00000017491	Rarb	A830025K23|Hap|Nr1b2	retinoic acid receptor, beta	protein-coding
P1HC_Gfi1_1_bam_peak_43	chr1	62644792	62645209	+	25	NA	Intergenic	Intergenic	-58317	NM_001077404	18187	Mm.266341	NM_010939	ENSMUSG00000025969	Nrp2	1110048P06Rik|Np-2|Np2|Npn-2|Npn2	neuropilin 2	protein-coding
P1HC_Gfi1_1_bam_peak_278	chr15	98985623	98986243	+	25	NA	promoter-TSS (NR_045991)	promoter-TSS (NR_045991)	-32	NR_045991	75951	Mm.441657	NR_045991	ENSMUSG00000097587	4930578M01Rik	3010001K12Rik	RIKEN cDNA 4930578M01 gene	ncRNA
P1HC_Gfi1_1_bam_peak_94	chr10	29285671	29286115	+	25	NA	Intergenic	Intergenic	-27273	NM_001110195	52665	Mm.28930	NM_025855	ENSMUSG00000019883	Echdc1	1700028A24Rik|AI314462|AI930038|D10Ertd667e|MMCD	enoyl Coenzyme A hydratase domain containing 1	protein-coding
P1HC_Gfi1_1_bam_peak_38	chr1	42693487	42693871	+	25	NA	intron (NR_027826, intron 1 of 3)	intron (NR_027826, intron 1 of 3)	1146	NR_027826	66297	Mm.45203	NM_183252	ENSMUSG00000060424	Pantr1	2610017I09Rik|Pou3f3os|linc-Brn1a	POU domain, class 3, transcription factor 3 adjacent noncoding transcript 1	ncRNA
P1HC_Gfi1_1_bam_peak_202	chr13	6596736	6597120	+	25	NA	intron (NM_001291071, intron 15 of 21)	intron (NM_001291071, intron 15 of 21)	48771	NM_001360106	69617	Mm.41933	NM_145131	ENSMUSG00000021193	Pitrm1	2310012C15Rik|AA410010|MP-1|MP1|Ntup1|PreP|mKIAA1104	pitrilysin metallepetidase 1	protein-coding
P1HC_Gfi1_1_bam_peak_345	chr17	71366317	71367028	+	25	NA	intron (NM_028887, intron 37 of 47)	intron (NM_028887, intron 37 of 47)	-24868	NR_028023	100043644	Mm.362377	NR_028023	ENSMUSG00000117199	Gm4566	-	ubiquitin specific peptidase 16 pseudogene	pseudo
P1HC_Gfi1_1_bam_peak_245	chr14	64444321	64444851	+	25	NA	intron (NM_026322, intron 5 of 10)	intron (NM_026322, intron 5 of 10)	-3546	NM_001253712	110265	Mm.26713	NM_026322	ENSMUSG00000054733	Msra	2310045J23Rik|6530413P12Rik|MSR-A	methionine sulfoxide reductase A	protein-coding
P1HC_Gfi1_1_bam_peak_336	chr17	51142317	51143053	+	25	NA	intron (NM_028162, intron 2 of 21)	intron (NM_028162, intron 2 of 21)	16693	NM_001285993	72238	Mm.120650	NM_028162	ENSMUSG00000023923	Tbc1d5	1600014N05Rik	TBC1 domain family, member 5	protein-coding
P1HC_Gfi1_1_bam_peak_483	chr3	156698817	156699204	+	25	NA	intron (NM_001039094, intron 1 of 6)	intron (NM_001039094, intron 1 of 6)	137216	NM_177274	320840	Mm.317293	NM_177274	ENSMUSG00000040037	Negr1	5330422G01Rik|KILON|Ntra	neuronal growth regulator 1	protein-coding
P1HC_Gfi1_1_bam_peak_164	chr11	106083954	106084458	+	25	NA	promoter-TSS (NM_011947)	promoter-TSS (NM_011947)	-696	NM_011947	26406	Mm.27041	NM_011947	ENSMUSG00000020700	Map3k3	AW548911|MAPKKK3|Mekk3|mKIAA4031	mitogen-activated protein kinase kinase kinase 3	protein-coding
P1HC_Gfi1_1_bam_peak_302	chr16	44139071	44139671	+	25	NA	promoter-TSS (NM_028108)	promoter-TSS (NM_028108)	-112	NM_007508	11964	Mm.217787	NM_007508	ENSMUSG00000052459	Atp6v1a	AI647066|Atp6a1|Atp6a2|Atp6v1a1|VA68|VPP2	ATPase, H+ transporting, lysosomal V1 subunit A	protein-coding
P1HC_Gfi1_1_bam_peak_347	chr17	85857789	85858175	+	25	NA	Intergenic	Intergenic	-169728	NM_011380	20472	Mm.5039	NM_011380	ENSMUSG00000024134	Six2	-	sine oculis-related homeobox 2	protein-coding
P1HC_Gfi1_1_bam_peak_488	chr4	9470199	9470738	+	25	NA	intron (NM_001177849, intron 22 of 22)	intron (NM_001177849, intron 22 of 22)	173249	NM_001177852	65973	Mm.222206	NM_023066	ENSMUSG00000028207	Asph	2310005F16Rik|3110001L23Rik|AI848629|AW261690|AW561901|BAH|C79816|cI-37	aspartate-beta-hydroxylase	protein-coding
P1HC_Gfi1_1_bam_peak_33	chr1	33042329	33042760	+	25	NA	Intergenic	Intergenic	-495251	NM_001164286	408191	Mm.479439	NM_001164286	ENSMUSG00000091318	Gm5415	EG408191|Senp14	predicted gene 5415	protein-coding
P1HC_Gfi1_1_bam_peak_513	chr4	108737980	108738721	+	25	NA	intron (NM_001347163, intron 1 of 18)	intron (NM_001347163, intron 1 of 18)	-14438	NM_183300	230597	Mm.196776	NM_183300	ENSMUSG00000034557	Zfyve9	Madhip|NSP|SARA|SMADIP	zinc finger, FYVE domain containing 9	protein-coding
P1HC_Gfi1_1_bam_peak_466	chr3	100922021	100922407	+	25	NA	promoter-TSS (NM_001165952)	promoter-TSS (NM_001165952)	-279	NM_001165952	229644	Mm.189351	NM_194343	ENSMUSG00000033233	Trim45	4921530N01Rik	tripartite motif-containing 45	protein-coding
P1HC_Gfi1_1_bam_peak_628	chr7	92561333	92561736	+	25	NA	5' UTR (NM_025515, exon 1 of 9)	5' UTR (NM_025515, exon 1 of 9)	385	NM_001162918	66365	Mm.21173	NM_025515	ENSMUSG00000030613	Ccdc90b	2310015N07Rik|C86558	coiled-coil domain containing 90B	protein-coding
P1HC_Gfi1_1_bam_peak_159	chr11	99310351	99310727	+	25	NA	Intergenic	Intergenic	12412	NM_133730	70810	Mm.268173	NM_133730	ENSMUSG00000035831	Krt25	4631426H08Rik|CK-25|K25|Ka38|Krt25a|mIRSa1	keratin 25	protein-coding
P1HC_Gfi1_1_bam_peak_178	chr12	54695956	54696531	+	25	NA	promoter-TSS (NM_025456)	promoter-TSS (NM_025456)	-349	NM_025456	66266	Mm.156440	NM_025456	ENSMUSG00000054302	Eapp	1810011O16Rik	E2F-associated phosphoprotein	protein-coding
P1HC_Gfi1_1_bam_peak_449	chr2	179484452	179484852	+	25	NA	intron (NM_001316723, intron 2 of 5)	intron (NM_001316723, intron 2 of 5)	42221	NM_009867	12561	Mm.184711	NM_009867	ENSMUSG00000000305	Cdh4	AW120700|R-CAD|R-Cadh|Rcad	cadherin 4	protein-coding
P1HC_Gfi1_1_bam_peak_293	chr16	18892944	18893435	+	25	NA	intron (NM_010435, intron 1 of 24)	intron (NM_010435, intron 1 of 24)	16439	NM_010435	15260	Mm.15694	NM_010435	ENSMUSG00000022702	Hira	AA138857|D16Ertd95e|Gm15797|N28177|Tuple1	histone cell cycle regulator	protein-coding
P1HC_Gfi1_1_bam_peak_540	chr5	73996304	73997762	+	25	NA	Intergenic	Intergenic	71378	NM_177561	69727	Mm.48795	NM_177561	ENSMUSG00000054814	Usp46	1190009E20Rik|2410018I08Rik|AI451644	ubiquitin specific peptidase 46	protein-coding
P1HC_Gfi1_1_bam_peak_401	chr2	46065429	46065848	+	25	NA	Intergenic	Intergenic	369033	NR_040497	69405	Mm.396184	NR_040497	ENSMUSG00000086202	1700019E08Rik	-	RIKEN cDNA 1700019E08 gene	ncRNA
P1HC_Gfi1_1_bam_peak_676	chr8	92356137	92356590	+	25	NA	promoter-TSS (NR_033641)	promoter-TSS (NR_033641)	-243	NR_033641	71296	Mm.86664	NR_033641	ENSMUSG00000031736	Crnde	4933436C20Rik	colorectal neoplasia differentially expressed (non-protein coding)	ncRNA
P1HC_Gfi1_1_bam_peak_78	chr1	179745324	179745724	+	25	NA	promoter-TSS (NM_001370897)	promoter-TSS (NM_001370897)	-324	NM_001370897	383592		NM_001370897	ENSMUSG00000087236	Kif28	Gm1305|Kif28p	kinesin family member 28	protein-coding
P1HC_Gfi1_1_bam_peak_199	chr12	116047516	116047956	+	25	NA	promoter-TSS (NM_019565)	promoter-TSS (NM_019565)	12	NM_019565	56220	Mm.254997	NM_019565	ENSMUSG00000042063	Zfp386	Kzf1|mKIAA4205	zinc finger protein 386 (Kruppel-like)	protein-coding
P1HC_Gfi1_1_bam_peak_14	GL456393.1	2278	5111	+	22	NA	NA	NA	NA	NA
P1HC_Gfi1_1_bam_peak_11	GL456390.1	14827	15287	+	21	NA	NA	NA	NA	NA
P1HC_Gfi1_1_bam_peak_67	chr1	146700387	146700999	+	21	NA	intron (NM_001357572, intron 4 of 8)	intron (NM_001357572, intron 4 of 8)	203006	NM_001357572	215378	Mm.441817	NM_153539	ENSMUSG00000035131	Brinp3	B830045N13Rik|Fam5c	bone morphogenetic protein/retinoic acid inducible neural specific 3	protein-coding

## Sheet: Atoh1 uniquely binding loci
PeakID (cmd=annotatePeaks.pl Atoh1onlybindingpeaks.bed mm10)	Chr	Start	End	Strand	Peak Score	Focus Ratio/Region Size	Annotation	Detailed Annotation	Distance to TSS	Nearest PromoterID	Entrez ID	Nearest Unigene	Nearest Refseq	Nearest Ensembl	Gene Name	Gene Alias	Gene Description	Gene Type
E17HC_Atoh1_1_bam_peak_140	chr1	106428317	106429110	+	621	NA	Intergenic	Intergenic	117918	NR_106164	102466254		NR_106164	ENSMUSG00000098344	Mir3473f	Gm27846|mmu-mir-3473f	microRNA 3473f	ncRNA
E17HC_Atoh1_1_bam_peak_2091	chr2	131189895	131191142	+	559	NA	intron (NM_001111075, intron 3 of 14)	intron (NM_001111075, intron 3 of 14)	3570	NM_001111075	12531	Mm.38444	NM_023117	ENSMUSG00000027330	Cdc25b	AI604853	cell division cycle 25B	protein-coding
E17HC_Atoh1_1_bam_peak_220	chr1	155790111	155790890	+	378	NA	intron (NM_001024945, intron 6 of 11)	intron (NM_001024945, intron 6 of 11)	22399	NM_001024945	104009	Mm.27035	NM_023268	ENSMUSG00000033684	Qsox1	1300003H02Rik|QSOX|Qscn6|SOx|b2b2673Clo	quiescin Q6 sulfhydryl oxidase 1	protein-coding
E17HC_Atoh1_1_bam_peak_3621	chr9	50451802	50452651	+	378	NA	Intergenic	Intergenic	-42299	NM_029639	76509	Mm.29959	NM_029639	ENSMUSG00000032068	Plet1	0610037B23Rik|1600029D21Rik|AA407923|AU043048	placenta expressed transcript 1	protein-coding
E17HC_Atoh1_1_bam_peak_834	chr12	76388738	76389442	+	352	NA	TTS (NM_178744)	TTS (NM_178744)	-15086	NM_001002012	15512	Mm.296181	NM_008301	ENSMUSG00000059970	Hspa2	70kDa|HSP70.2|HSP70A2|Hsp70-2	heat shock protein 2	protein-coding
E17HC_Atoh1_1_bam_peak_526	chr11	35878051	35879023	+	326	NA	intron (NM_170779, intron 9 of 22)	intron (NM_170779, intron 9 of 22)	-44009	NM_025936	104458	Mm.284906	NM_025936	ENSMUSG00000018848	Rars	2610011N19Rik|2610037E21Rik|AL033339|AW985894	arginyl-tRNA synthetase	protein-coding
E17HC_Atoh1_1_bam_peak_3647	chr9	59197398	59198371	+	326	NA	Intergenic	Intergenic	-93688	NM_028121	72141	Mm.22456	NM_028121	ENSMUSG00000025236	Adpgk	2610017G09Rik|Adp-gk|C77577	ADP-dependent glucokinase	protein-coding
E17HC_Atoh1_1_bam_peak_1310	chr15	79696896	79697979	+	326	NA	intron (NM_013818, intron 2 of 11)	intron (NM_013818, intron 2 of 11)	6541	NM_013818	14904	Mm.19080	NM_013818	ENSMUSG00000042535	Gtpbp1	AL022987|AW045683|C85212|GP-1|Gtpbp	GTP binding protein 1	protein-coding
E17HC_Atoh1_1_bam_peak_744	chr11	116921937	116922805	+	326	NA	intron (NM_172948, intron 1 of 16)	intron (NM_172948, intron 1 of 16)	3508	NM_172948	268510	Mm.35141	NM_172948	ENSMUSG00000043857	Mgat5b	C330018B01|GnT-IX|mGnTVB	mannoside acetylglucosaminyltransferase 5, isoenzyme B	protein-coding
E17HC_Atoh1_1_bam_peak_1640	chr17	56327565	56328737	+	326	NA	intron (NM_001357909, intron 1 of 21)	intron (NM_001357909, intron 1 of 21)	2101	NM_001357909	193796	Mm.45047	NM_172132	ENSMUSG00000024201	Kdm4b	4732474L06Rik|Jmjd2b	lysine (K)-specific demethylase 4B	protein-coding
E17HC_Atoh1_1_bam_peak_880	chr12	98720787	98721543	+	326	NA	intron (NM_001146199, intron 2 of 18)	intron (NM_001146199, intron 2 of 18)	13480	NM_011877	24000	Mm.4420	NM_011877	ENSMUSG00000021009	Ptpn21	PTPD1|PTPRL10	protein tyrosine phosphatase, non-receptor type 21	protein-coding
E17HC_Atoh1_1_bam_peak_3610	chr9	44396819	44397752	+	326	NA	promoter-TSS (NM_008063)	promoter-TSS (NM_008063)	190	NM_001293630	14385	Mm.30087	NM_008063	ENSMUSG00000032114	Slc37a4	100043178|G6PT|G6pt1|GSD-1b|mG6PT	solute carrier family 37 (glucose-6-phosphate transporter), member 4	protein-coding
E17HC_Atoh1_1_bam_peak_966	chr13	41760264	41761245	+	313	NA	Intergenic	Intergenic	86734	NM_175417	109254	Mm.25195	NM_175417	ENSMUSG00000058022	Adtrp	9530008L14Rik	androgen dependent TFPI regulating protein	protein-coding
E17HC_Atoh1_1_bam_peak_1102	chr14	21252317	21253060	+	313	NA	intron (NM_134079, intron 6 of 10)	intron (NM_134079, intron 6 of 10)	176536	NM_001243041	11534	Mm.188734	NM_134079	ENSMUSG00000039197	Adk	2310026J05Rik|5033405D03Rik|AI255373|AI987814|Ak	adenosine kinase	protein-coding
E17HC_Atoh1_1_bam_peak_3365	chr8	28503498	28504527	+	301	NA	Intergenic	(CA)n|Simple_repeat|Simple_repeat	-419159	NR_033590	666422	Mm.484413	NR_033590	ENSMUSG00000110372	Gm8096	EG666422	3-phosphoglycerate dehydrogenase pseudogene	pseudo
E17HC_Atoh1_1_bam_peak_338	chr10	41678645	41679603	+	301	NA	intron (NM_001358562, intron 7 of 47)	intron (NM_001358562, intron 7 of 47)	37339	NM_001358562	75973	Mm.228517	NM_029493	ENSMUSG00000075225	Ccdc162	5033413D22Rik|Ccdc162p|Gm29096|Gm61|Gm6976	coiled-coil domain containing 162	protein-coding
E17HC_Atoh1_1_bam_peak_602	chr11	76639327	76640210	+	301	NA	Intergenic	Intergenic	-32702	NM_177182	320522	Mm.131585	NM_177182	ENSMUSG00000044243	Bhlha9	A830053O21Rik|Fingerin	basic helix-loop-helix family, member a9	protein-coding
E17HC_Atoh1_1_bam_peak_1016	chr13	59652453	59653393	+	301	NA	intron (NM_001035122, intron 3 of 9)	intron (NM_001035122, intron 3 of 9)	22861	NM_027307	105348	Mm.171335	NM_027307	ENSMUSG00000021556	Golm1	2310001L02Rik|AW125446|D030064E01Rik|GP73|Golph2|PSEC0257	golgi membrane protein 1	protein-coding
E17HC_Atoh1_1_bam_peak_3256	chr7	112389947	112391447	+	301	NA	intron (NM_027587, intron 4 of 9)	intron (NM_027587, intron 4 of 9)	22389	NM_027587	100504195	Mm.291129	NM_027587	ENSMUSG00000038244	Micalcl	4921517J23Rik	MICAL C-terminal like	protein-coding
E17HC_Atoh1_1_bam_peak_1028	chr13	72815602	72817109	+	301	NA	intron (NR_046196, intron 1 of 3)	intron (NR_046196, intron 1 of 3)	408	NR_046196	78446	Mm.244082	NR_046196	ENSMUSG00000113082	D730050B12Rik	-	RIKEN cDNA D730050B12 gene	ncRNA
E17HC_Atoh1_1_bam_peak_2445	chr4	62582894	62584020	+	275	NA	intron (NM_019492, intron 3 of 19)	CpG	23610	NM_019492	50780	Mm.286753	NM_019492	ENSMUSG00000059810	Rgs3	4930506N09Rik|C2PA-RGS3|C2pa|PDZ-RGS3|RGS3S	regulator of G-protein signaling 3	protein-coding
E17HC_Atoh1_1_bam_peak_925	chr12	112924121	112925025	+	267	NA	intron (NM_010588, intron 2 of 25)	intron (NM_010588, intron 2 of 25)	-4032	NR_105906	102465567		NR_105906	ENSMUSG00000098338	Mir6941	Gm27923|mmu-mir-6941	microRNA 6941	ncRNA
E17HC_Atoh1_1_bam_peak_854	chr12	83251099	83251893	+	267	NA	intron (NM_001267625, intron 8 of 10)	intron (NM_001267625, intron 8 of 10)	236240	NM_001267626	70127	Mm.151308	NM_058212	ENSMUSG00000021221	Dpf3	2810403B03Rik|6530402L11Rik|BAF45C|C78788|CERD4|cer-d4	D4, zinc and double PHD fingers, family 3	protein-coding
E17HC_Atoh1_1_bam_peak_1384	chr15	101220812	101222081	+	266	NA	non-coding (NR_045328, exon 3 of 3)	non-coding (NR_045328, exon 3 of 3)	199	NR_045996	105968	Mm.120798	NR_045996	ENSMUSG00000115944	AU021063	-	expressed sequence AU021063	ncRNA
E17HC_Atoh1_1_bam_peak_2273	chr3	79518470	79519482	+	251	NA	intron (NM_001162999, intron 1 of 16)	PB1D10|SINE|Alu	48703	NM_001162999	329679	Mm.244005	NM_001162999	ENSMUSG00000061175	Fnip2	D630023B12Rik|mKIAA1450	folliculin interacting protein 2	protein-coding
E17HC_Atoh1_1_bam_peak_2957	chr6	72254111	72255404	+	251	NA	Intergenic	Intergenic	-19180	NM_153778	71093	Mm.87449	NM_153778	ENSMUSG00000037621	Atoh8	4933425C05Rik|Hath6|Math6|bHLHa21|okadin	atonal bHLH transcription factor 8	protein-coding
E17HC_Atoh1_1_bam_peak_1623	chr17	46552942	46553613	+	251	NA	TTS (NR_105942)	TTS (NR_105942)	612	NR_105942	102466778		NR_105942	ENSMUSG00000106514	Mir6976	mmu-mir-6976	microRNA 6976	ncRNA
E17HC_Atoh1_1_bam_peak_1320	chr15	81810716	81811663	+	251	NA	promoter-TSS (NM_017376)	promoter-TSS (NM_017376)	-225	NM_017376	21685	Mm.270278	NM_017376	ENSMUSG00000022389	Tef	2310028D20Rik	thyrotroph embryonic factor	protein-coding
E17HC_Atoh1_1_bam_peak_181	chr1	133079804	133080527	+	251	NA	intron (NM_001099276, intron 11 of 32)	intron (NM_001099276, intron 11 of 32)	34153	NM_001099276	240752	Mm.387308	NM_001099276	ENSMUSG00000026447	Pik3c2b	C330011J12Rik|Gm199|PI3K-C2beta|PI3KC2beta	phosphatidylinositol-4-phosphate 3-kinase catalytic subunit type 2 beta	protein-coding
E17HC_Atoh1_1_bam_peak_375	chr10	77129759	77130815	+	251	NA	intron (NM_009929, intron 2 of 41)	intron (NM_009929, intron 2 of 41)	-16582	NM_001109991	12822	Mm.4352	NM_009929	ENSMUSG00000001435	Col18a1	-	collagen, type XVIII, alpha 1	protein-coding
E17HC_Atoh1_1_bam_peak_2643	chr4	154833053	154834640	+	251	NA	Intergenic	Intergenic	-3570	NM_172878	242800	Mm.72944	NM_172878	ENSMUSG00000046637	Ttc34	4932418L02|B230396O12Rik	tetratricopeptide repeat domain 34	protein-coding
E17HC_Atoh1_1_bam_peak_1162	chr14	62425126	62425992	+	251	NA	intron (NM_172810, intron 4 of 16)	intron (NM_172810, intron 4 of 16)	30730	NM_001204340	239134	Mm.236557	NM_172810	ENSMUSG00000021933	Gucy1b2	B930025B03|GC-SB2	guanylate cyclase 1, soluble, beta 2	protein-coding
E17HC_Atoh1_1_bam_peak_3319	chr7	143783769	143784563	+	251	NA	intron (NM_175534, intron 1 of 1)	intron (NM_175534, intron 1 of 1)	334	NM_175534	244238	Mm.183561	NM_175534	ENSMUSG00000048965	Mrgpre	C130069N09Rik|Ebrt3|Mgrf|MrgE	MAS-related GPR, member E	protein-coding
E17HC_Atoh1_1_bam_peak_1546	chr17	15380668	15382076	+	251	NA	Intergenic	Intergenic	-5549	NM_007865	13388	Mm.4875	NM_007865	ENSMUSG00000014773	Dll1	Delta1	delta like canonical Notch ligand 1	protein-coding
E17HC_Atoh1_1_bam_peak_1592	chr17	31090746	31091662	+	251	NA	intron (NM_009593, intron 2 of 14)	intron (NM_009593, intron 2 of 14)	33510	NM_009593	11307	Mm.15691	NM_009593	ENSMUSG00000024030	Abcg1	AW413978|Abc8|White	ATP binding cassette subfamily G member 1	protein-coding
E17HC_Atoh1_1_bam_peak_1064	chr13	100962763	100963459	+	244	NA	Intergenic	Intergenic	-129684	NM_022885	69048	Mm.402215	NM_022885	ENSMUSG00000021629	Slc30a5	1810010K08Rik|AF233321|ZNT5|ZTL1|ZnT-5|Zntl1	solute carrier family 30 (zinc transporter), member 5	protein-coding
E17HC_Atoh1_1_bam_peak_1508	chr16	94931379	94932422	+	244	NA	intron (NM_001025585, intron 2 of 2)	intron (NM_001025585, intron 2 of 2)	65796	NM_001025584	16522	Mm.328720	NM_010606	ENSMUSG00000043301	Kcnj6	BIR1|GIRK2|KATP2|KCNJ7|Kir3.2|weaver|wv	potassium inwardly-rectifying channel, subfamily J, member 6	protein-coding
E17HC_Atoh1_1_bam_peak_2570	chr4	134430348	134431050	+	244	NA	Intergenic	Intergenic	19472	NR_045800	69409	Mm.226215	NR_045800	ENSMUSG00000087343	1700021N21Rik	-	RIKEN cDNA 1700021N21 gene	ncRNA
E17HC_Atoh1_1_bam_peak_2133	chr2	153491741	153493561	+	244	NA	intron (NM_001134300, intron 1 of 10)	CpG	37320	NM_001134300	329540	Mm.50600	NM_001001986	ENSMUSG00000061411	Nol4l	4931410H15|8430427H17Rik|AI429157|Gm1636	nucleolar protein 4-like	protein-coding
E17HC_Atoh1_1_bam_peak_3374	chr8	36009118	36010111	+	244	NA	Intergenic	Intergenic	-85214	NM_172911	244418	Mm.244971	NM_172911	ENSMUSG00000050271	Prag1	9830148H23|D8Ertd82e|NACK|Sgk223|mFLJ00269	PEAK1 related kinase activating pseudokinase 1	protein-coding
E17HC_Atoh1_1_bam_peak_2901	chr6	12117811	12118324	+	244	NA	Intergenic	Intergenic	-8487	NR_003631	625347	Mm.389084	NM_001039041	ENSMUSG00000057223	Gm6578	EG625347	mitochondrial ribosomal protein L32 pseudogene	pseudo
E17HC_Atoh1_1_bam_peak_1595	chr17	31594493	31595442	+	244	NA	intron (NR_027493, intron 6 of 11)	intron (NR_027493, intron 6 of 11)	30194	NM_016670	18771	Mm.259295	NM_016670	ENSMUSG00000006705	Pknox1	D17Wsu76e|PREP1	Pbx/knotted 1 homeobox	protein-coding
E17HC_Atoh1_1_bam_peak_1824	chr19	10261217	10261742	+	244	NA	intron (NM_198114, intron 8 of 19)	intron (NM_198114, intron 8 of 19)	-20731	NM_001033481	225908	Mm.329716	NM_001033481	ENSMUSG00000036098	Myrf	6030439E18|Gm1804|Gm98|Mrf	myelin regulatory factor	protein-coding
E17HC_Atoh1_1_bam_peak_3666	chr9	65109105	65110164	+	226	NA	intron (NM_020043, intron 1 of 19)	intron (NM_020043, intron 1 of 19)	8148	NM_020043	56741	Mm.209041	NM_020043	ENSMUSG00000032816	Igdcc4	DDM36|Nope	immunoglobulin superfamily, DCC subclass, member 4	protein-coding
E17HC_Atoh1_1_bam_peak_1343	chr15	86362345	86363113	+	226	NA	intron (NM_001358062, intron 6 of 9)	intron (NM_001358062, intron 6 of 9)	85054	NM_001358062	223754	Mm.28904	NM_145476	ENSMUSG00000051864	Tbc1d22a	BC023106|D15Ertd781e	TBC1 domain family, member 22a	protein-coding
E17HC_Atoh1_1_bam_peak_3116	chr7	30314596	30315395	+	226	NA	TTS (NM_198027)	TTS (NM_198027)	179	NM_001290565	233066	Mm.227325	NM_153577	ENSMUSG00000019737	Syne4	0610012K07Rik|AI428936|KASH4|Nesp4	spectrin repeat containing, nuclear envelope family member 4	protein-coding
E17HC_Atoh1_1_bam_peak_2829	chr5	128451723	128452640	+	226	NA	Intergenic	Intergenic	-19104	NM_172885	243274	Mm.447698	NM_172885	ENSMUSG00000034310	Tmem132d	C630028F04Rik	transmembrane protein 132D	protein-coding
E17HC_Atoh1_1_bam_peak_926	chr12	112946115	112947484	+	226	NA	Intergenic	Intergenic	-4657	NM_025399	66174	Mm.7070	NM_025399	ENSMUSG00000002804	Nudt14	1110030M18Rik|UGPPase	nudix (nucleoside diphosphate linked moiety X)-type motif 14	protein-coding
E17HC_Atoh1_1_bam_peak_3364	chr8	27204005	27205122	+	226	NA	Intergenic	Intergenic	-2016	NM_029674	76615	Mm.272794	NM_029674	ENSMUSG00000039720	Got1l1	1700083M11Rik	glutamic-oxaloacetic transaminase 1-like 1	protein-coding
E17HC_Atoh1_1_bam_peak_1690	chr18	30766485	30767213	+	226	NA	Intergenic	Intergenic	493984	NR_151699	225326	Mm.194127	NM_181414	ENSMUSG00000033628	Pik3c3	5330434F23Rik|Vps34	phosphatidylinositol 3-kinase catalytic subunit type 3	protein-coding
E17HC_Atoh1_1_bam_peak_674	chr11	99985210	99986642	+	226	NA	exon (NM_001256057, exon 1 of 1)	exon (NM_001256057, exon 1 of 1)	667	NM_001256057	100504183	Mm.426560	NM_001256057	ENSMUSG00000078253	Krtap16-1	Gm11570	keratin associated protein 16-1	protein-coding
E17HC_Atoh1_1_bam_peak_1273	chr15	64117416	64118059	+	225	NA	intron (NM_010026, intron 25 of 30)	intron (NM_010026, intron 25 of 30)	-57289	NM_001360036	223601	Mm.246108	NM_144846	ENSMUSG00000022378	Fam49b	0910001A06Rik|AW122079	family with sequence similarity 49, member B	protein-coding
E17HC_Atoh1_1_bam_peak_3701	chr9	94659324	94660357	+	222	NA	Intergenic	Intergenic	-10052	NM_177909	331004	Mm.326125	NM_177909	ENSMUSG00000031129	Slc9a9	5730527A11Rik|9930105B05|AI854429|Nhe9	solute carrier family 9 (sodium/hydrogen exchanger), member 9	protein-coding
E17HC_Atoh1_1_bam_peak_241	chr1	167013265	167014068	+	222	NA	intron (NM_001160261, intron 1 of 2)	intron (NM_001160261, intron 1 of 2)	12249	NM_175461	226610	Mm.389217	NM_175461	ENSMUSG00000060568	Fam78b	C030014K22Rik|C030020L09Rik	family with sequence similarity 78, member B	protein-coding
E17HC_Atoh1_1_bam_peak_280	chr1	183118065	183118886	+	222	NA	intron (NM_026866, intron 4 of 9)	intron (NM_026866, intron 4 of 9)	29082	NM_001278220	68897	Mm.327216	NM_026866	ENSMUSG00000030768	Disp1	1190008H24Rik|DispA	dispatched RND transporter family member 1	protein-coding
E17HC_Atoh1_1_bam_peak_3688	chr9	72834141	72834633	+	222	NA	intron (NM_175485, intron 2 of 19)	intron (NM_175485, intron 2 of 19)	27113	NM_175485	235472	Mm.31696	NM_175485	ENSMUSG00000036030	Prtg	A230098A12Rik|Igdcc5	protogenin	protein-coding
E17HC_Atoh1_1_bam_peak_2059	chr2	112265501	112266494	+	222	NA	promoter-TSS (NM_133649)	promoter-TSS (NM_133649)	-317	NM_001362700	107723	Mm.491155	NM_133648	ENSMUSG00000027130	Slc12a6	9530023I19Rik|KCC3|gaxp	solute carrier family 12, member 6	protein-coding
E17HC_Atoh1_1_bam_peak_2315	chr3	105714007	105714828	+	222	NA	intron (NM_001163356, intron 1 of 1)	intron (NM_001163356, intron 1 of 1)	8959	NM_001163356	109050	Mm.212591	NM_175398	ENSMUSG00000048458	Inka2	6530418L21Rik|Fam212b	inka box actin regulator 2	protein-coding
E17HC_Atoh1_1_bam_peak_2488	chr4	105131535	105132383	+	205	NA	Intergenic	L2|LINE|L2	-22061	NM_178143	108079	Mm.48638	NM_178143	ENSMUSG00000028518	Prkaa2	2310008I11Rik|A830082D05|AMPKalpha2	protein kinase, AMP-activated, alpha 2 catalytic subunit	protein-coding
E17HC_Atoh1_1_bam_peak_354	chr10	60797829	60798514	+	205	NA	intron (NM_001359273, intron 1 of 15)	intron (NM_001359273, intron 1 of 15)	33410	NM_001359273	107449	Mm.290433	NM_029770	ENSMUSG00000020099	Unc5b	6330415E02Rik|A630020F16|D10Bwg0792e|Unc5h2	unc-5 netrin receptor B	protein-coding
E17HC_Atoh1_1_bam_peak_1368	chr15	98074703	98075366	+	202	NA	intron (NM_144851, intron 6 of 17)	intron (NM_144851, intron 6 of 17)	-17555	NM_001163488	18642	Mm.272582	NM_021514	ENSMUSG00000033065	Pfkm	AI131669|ATP-PFK|PFK-A|PFK-M|Pfk-4|Pfk4|Pfka|Pfkx	phosphofructokinase, muscle	protein-coding
E17HC_Atoh1_1_bam_peak_2032	chr2	84867920	84868933	+	202	NA	Intergenic	Intergenic	18266	NM_199223	269295	Mm.86447	NM_199223	ENSMUSG00000050896	Rtn4rl2	Ngr2|Ngrh1|Ngrl3	reticulon 4 receptor-like 2	protein-coding
E17HC_Atoh1_1_bam_peak_1472	chr16	44530139	44531172	+	202	NA	intron (NM_172506, intron 1 of 18)	intron (NM_172506, intron 1 of 18)	27474	NR_037242	100526478		NR_037242	ENSMUSG00000093046	Mir3081	mir-3081|mmu-mir-3081	microRNA 3081	ncRNA
E17HC_Atoh1_1_bam_peak_1326	chr15	83126282	83127294	+	202	NA	3' UTR (NM_001347082, exon 8 of 8)	3' UTR (NM_001347082, exon 8 of 8)	-3987	NM_029101	74778	Mm.30056	NM_029101	ENSMUSG00000018040	Rrp7a	1110014J01Rik|AA408146|Kheg1	ribosomal RNA processing 7 homolog A (S. cerevisiae)	protein-coding
E17HC_Atoh1_1_bam_peak_1277	chr15	66402079	66402903	+	202	NA	intron (NM_019457, intron 10 of 11)	Lx5b|LINE|L1	98419	NM_019457	54562	Mm.244890	NM_019457	ENSMUSG00000022375	Lrrc6	LRTP	leucine rich repeat containing 6 (testis)	protein-coding
E17HC_Atoh1_1_bam_peak_1047	chr13	94178485	94179176	+	202	NA	intron (NM_172589, intron 3 of 3)	intron (NM_172589, intron 3 of 3)	106451	NM_029153	107767	Mm.201455	NM_029153	ENSMUSG00000021687	Scamp1	4930505M11Rik|AI415563|AW122395	secretory carrier membrane protein 1	protein-coding
E17HC_Atoh1_1_bam_peak_542	chr11	50457228	50457916	+	202	NA	Intergenic	Intergenic	-26447	NM_172557	216724	Mm.390400	NM_172557	ENSMUSG00000020375	Rufy1	3000002E04Rik|Rabip4|ZFYVE12	RUN and FYVE domain containing 1	protein-coding
E17HC_Atoh1_1_bam_peak_2120	chr2	151973099	151974387	+	202	NA	promoter-TSS (NM_001289151)	promoter-TSS (NM_001289151)	238	NM_028666	73847	Mm.272444	NM_028666	ENSMUSG00000027459	Fam110a	1700008J10Rik|5430432M24Rik|AI747080	family with sequence similarity 110, member A	protein-coding
E17HC_Atoh1_1_bam_peak_372	chr10	75055623	75056758	+	202	NA	Intergenic	Intergenic	-4706	NM_001081412	110279	Mm.333722	NM_001081412	ENSMUSG00000009681	Bcr	5133400C09Rik|AI561783|AI853148|mKIAA3017	breakpoint cluster region	protein-coding
E17HC_Atoh1_1_bam_peak_2608	chr4	148871940	148873206	+	202	NA	intron (NM_027195, intron 2 of 15)	intron (NM_027195, intron 2 of 15)	-16774	NR_161310	69743	Mm.233879	NM_027195	ENSMUSG00000028977	Casz1	2410019P08Rik|AV096627|BC040081|Cst|D4Ertd432e	castor zinc finger 1	protein-coding
E17HC_Atoh1_1_bam_peak_485	chr11	3515482	3516125	+	202	NA	intron (NM_053267, intron 1 of 4)	intron (NM_053267, intron 1 of 4)	1119	NM_053267	114679	Mm.34046	NM_053267	ENSMUSG00000075702	Selenom	1500040L08Rik|A230103K18|Selm|Sepm	selenoprotein M	protein-coding
E17HC_Atoh1_1_bam_peak_1106	chr14	22354177	22355447	+	202	NA	intron (NM_028275, intron 2 of 6)	intron (NM_028275, intron 2 of 6)	187986	NR_046307	74896	Mm.444661	NR_046307	ENSMUSG00000114412	4930405A10Rik	4930456G20Rik	RIKEN cDNA 4930405A10 gene	ncRNA
E17HC_Atoh1_1_bam_peak_946	chr13	28718106	28719424	+	202	NA	intron (NR_045053, intron 3 of 8)	intron (NR_045053, intron 3 of 8)	-7892	NR_105787	102466635		NR_105787	ENSMUSG00000099158	Mir6368	Gm27800|mmu-mir-6368	microRNA 6368	ncRNA
E17HC_Atoh1_1_bam_peak_811	chr12	45527502	45528154	+	202	NA	Intergenic	Intergenic	-453345	NM_144552	217517	Mm.285400	NM_144552	ENSMUSG00000046314	Stxbp6	BC024598|C85317	syntaxin binding protein 6 (amisyn)	protein-coding
E17HC_Atoh1_1_bam_peak_2807	chr5	122510196	122511331	+	202	NA	Intergenic	Intergenic	-8538	NM_001110140	11938	Mm.227583	NM_009722	ENSMUSG00000029467	Atp2a2	9530097L16Rik|D5Wsu150e|SERCA2|SERCA2B|Serca2a|mKIAA4195	ATPase, Ca++ transporting, cardiac muscle, slow twitch 2	protein-coding
E17HC_Atoh1_1_bam_peak_473	chr10	127509092	127510249	+	200	NA	TTS (NM_177707)	TTS (NM_177707)	-5269	NM_001098789	407790	Mm.336856	NM_001098789	ENSMUSG00000040280	Ndufa4l2	BC064011	Ndufa4, mitochondrial complex associated like 2	protein-coding
E17HC_Atoh1_1_bam_peak_3523	chr8	120520857	120521752	+	200	NA	intron (NM_198671, intron 1 of 15)	intron (NM_198671, intron 1 of 15)	-14553	NM_001145897	382034	Mm.334856	NM_198671	ENSMUSG00000031822	Gse1	2210013I18Rik|mKIAA0182	genetic suppressor element 1, coiled-coil protein	protein-coding
E17HC_Atoh1_1_bam_peak_714	chr11	113650878	113652007	+	200	NA	intron (NM_013581, intron 1 of 13)	intron (NM_013581, intron 1 of 13)	-1350	NM_001362939	69806	Mm.341021	NM_027216	ENSMUSG00000041654	Slc39a11	1810074D23Rik|ZIP-11	solute carrier family 39 (metal ion transporter), member 11	protein-coding
E17HC_Atoh1_1_bam_peak_191	chr1	134092731	134093800	+	200	NA	Intergenic	Intergenic	-14110	NM_007570	12227	Mm.392646	NM_007570	ENSMUSG00000020423	Btg2	AA959598|APRO1|Pc3|TIS21	B cell translocation gene 2, anti-proliferative	protein-coding
E17HC_Atoh1_1_bam_peak_183	chr1	133182435	133182930	+	183	NA	Intergenic	Intergenic	51516	NM_133819	108954	Mm.293628	NM_133819	ENSMUSG00000046062	Ppp1r15b	1810033K10Rik|AI606441|C530022L24Rik|CReP	protein phosphatase 1, regulatory subunit 15B	protein-coding
E17HC_Atoh1_1_bam_peak_3752	chr9	119939633	119940189	+	178	NA	intron (NM_028735, intron 2 of 28)	ID_B1|SINE|B4	2305	NM_028735	74052	Mm.189573	NM_028735	ENSMUSG00000032514	Ttc21a	4921538N17Rik|AA387572|Thm2	tetratricopeptide repeat domain 21A	protein-coding
E17HC_Atoh1_1_bam_peak_270	chr1	179736738	179737455	+	178	NA	intron (NM_001370897, intron 2 of 22)	B3|SINE|B2	8104	NM_001370897	383592		NM_001370897	ENSMUSG00000087236	Kif28	Gm1305|Kif28p	kinesin family member 28	protein-coding
E17HC_Atoh1_1_bam_peak_3020	chr6	113508270	113509359	+	178	NA	Intergenic	Intergenic	-6883	NM_001289700	210673	Mm.133060	NM_172487	ENSMUSG00000045009	Prrt3	6330505P20|B230206N24Rik	proline-rich transmembrane protein 3	protein-coding
E17HC_Atoh1_1_bam_peak_2715	chr5	66069265	66070066	+	178	NA	intron (NM_178446, intron 2 of 6)	intron (NM_178446, intron 2 of 6)	28514	NM_139065	245945	Mm.36863	NM_139065	ENSMUSG00000070780	Rbm47	9530077J19Rik	RNA binding motif protein 47	protein-coding
E17HC_Atoh1_1_bam_peak_3196	chr7	79302999	79304061	+	178	NA	intron (NM_018811, intron 3 of 10)	intron (NM_018811, intron 3 of 10)	30264	NM_018811	54608	Mm.365490	NM_018811	ENSMUSG00000039202	Abhd2	2210009N18Rik|LABH2|Labh-2	abhydrolase domain containing 2	protein-coding
E17HC_Atoh1_1_bam_peak_410	chr10	84245788	84246516	+	178	NA	Intergenic	Intergenic	-145455	NR_152790	102637349	Mm.402869	NR_152790	ENSMUSG00000111049	Gm34184	-	predicted gene, 34184	ncRNA
E17HC_Atoh1_1_bam_peak_3626	chr9	52148271	52149904	+	178	NA	intron (NM_001162921, intron 1 of 5)	intron (NM_001162921, intron 1 of 5)	276	NM_001368810	244871	Mm.295686	NM_001162921	ENSMUSG00000035164	Zc3h12c	A230108E06|C230027N18Rik|mKIAA1726	zinc finger CCCH type containing 12C	protein-coding
E17HC_Atoh1_1_bam_peak_2459	chr4	81960721	81961710	+	178	NA	Intergenic	Intergenic	-104165	NR_040659	545641	Mm.216028	NR_040659	ENSMUSG00000085022	Gm5860	EG545641	predicted gene 5860	ncRNA
E17HC_Atoh1_1_bam_peak_732	chr11	115708713	115709325	+	178	NA	promoter-TSS (NM_008163)	promoter-TSS (NM_008163)	-422	NM_008163	14784	Mm.439649	NM_008163	ENSMUSG00000059923	Grb2	AA408164|Ash	growth factor receptor bound protein 2	protein-coding
E17HC_Atoh1_1_bam_peak_3334	chr8	12720226	12721098	+	178	NA	Intergenic	Intergenic	-1535	NR_033546	100038554	Mm.367723	NR_033546	ENSMUSG00000074469	Gm15348	-	predicted gene 15348	ncRNA
E17HC_Atoh1_1_bam_peak_278	chr1	182686065	182686967	+	178	NA	Intergenic	Intergenic	62664	NM_001033547	433386	Mm.338103	NM_001033547	ENSMUSG00000043429	Ccdc185	4922505E12Rik	coiled-coil domain containing 185	protein-coding
E17HC_Atoh1_1_bam_peak_2857	chr5	136869547	136870277	+	178	NA	intron (NM_024474, intron 1 of 12)	intron (NM_024474, intron 1 of 12)	13303	NM_024474	140709	Mm.295020	NM_024474	ENSMUSG00000004415	Col26a1	9430032K24Rik|BC002218|Col26a|Emid2|Emu2	collagen, type XXVI, alpha 1	protein-coding
E17HC_Atoh1_1_bam_peak_1232	chr15	10075557	10076287	+	178	NA	Intergenic	Intergenic	-101316	NM_011169	19116	Mm.10516	NM_011169	ENSMUSG00000005268	Prlr	AI987712|Pr-1|Pr-3|Prlr-rs1	prolactin receptor	protein-coding
E17HC_Atoh1_1_bam_peak_1600	chr17	32450990	32451400	+	178	NA	Intergenic	Intergenic	-1528	NM_177307	320997	Mm.130900	NM_177307	ENSMUSG00000061126	Cyp4f39	4732474A20Rik	cytochrome P450, family 4, subfamily f, polypeptide 39	protein-coding
E17HC_Atoh1_1_bam_peak_1200	chr14	97855166	97855769	+	178	NA	intron (NM_001038610, intron 6 of 10)	intron (NM_001038610, intron 6 of 10)	314298	NM_001038610	13134	Mm.320593	NM_007826	ENSMUSG00000055639	Dach1	Dac|Dach	dachshund family transcription factor 1	protein-coding
E17HC_Atoh1_1_bam_peak_749	chr11	117569426	117570095	+	178	NA	Intergenic	Intergenic	-41487	NR_015489	78403	Mm.212543	NR_015489		2900041M22Rik	-	RIKEN cDNA 2900041M22 gene	ncRNA
E17HC_Atoh1_1_bam_peak_175	chr1	132481043	132481471	+	178	NA	intron (NM_001357487, intron 1 of 14)	intron (NM_001357487, intron 1 of 14)	3890	NM_001357487	213464	Mm.132868	NM_172517	ENSMUSG00000026439	Rbbp5	4933411J24Rik|C330016J05	retinoblastoma binding protein 5, histone lysine methyltransferase complex subunit	protein-coding
E17HC_Atoh1_1_bam_peak_2399	chr4	32432112	32432844	+	178	NA	intron (NM_001109661, intron 1 of 4)	intron (NM_001109661, intron 1 of 4)	15043	NM_001109661	12014	Mm.491223	NM_007521	ENSMUSG00000040270	Bach2	E030004N02Rik	BTB and CNC homology, basic leucine zipper transcription factor 2	protein-coding
E17HC_Atoh1_1_bam_peak_1790	chr18	81023016	81023775	+	178	NA	Intergenic	Intergenic	-36374	NM_178280	20689	Mm.215917	NM_178280	ENSMUSG00000024565	Sall3	B130022O04Rik|Msal|Msal-1|Sal|Salt|Spalt	spalt like transcription factor 3	protein-coding
E17HC_Atoh1_1_bam_peak_1378	chr15	99874604	99875569	+	178	NA	intron (NM_001113545, intron 1 of 10)	intron (NM_001113545, intron 1 of 10)	370	NM_001113545	65970	Mm.33207	NM_023063	ENSMUSG00000023022	Lima1	Eplin	LIM domain and actin binding 1	protein-coding
E17HC_Atoh1_1_bam_peak_1829	chr19	10468873	10469861	+	178	NA	Intergenic	Intergenic	-11920	NM_001111140	278795	Mm.490638	NM_001111140	ENSMUSG00000090291	Lrrc10b	Gm705|SerdinR	leucine rich repeat containing 10B	protein-coding
E17HC_Atoh1_1_bam_peak_1259	chr15	58190945	58191603	+	174	NA	intron (NM_026346, intron 6 of 8)	intron (NM_026346, intron 6 of 8)	23618	NM_026346	67731	Mm.25683	NM_026346	ENSMUSG00000022358	Fbxo32	4833442G10Rik|AI430017|ATROGIN1|Gm20361|MAFbx	F-box protein 32	protein-coding
E17HC_Atoh1_1_bam_peak_2128	chr2	152804169	152805226	+	167	NA	intron (NM_001289716, intron 2 of 2)	intron (NM_001289716, intron 2 of 2)	23792	NR_149254	12048	Mm.238213	NM_009743	ENSMUSG00000007659	Bcl2l1	Bcl(X)L|Bcl-XL|Bcl2l|BclX|bcl-x|bcl2-L-1	BCL2-like 1	protein-coding
E17HC_Atoh1_1_bam_peak_617	chr11	79790796	79791172	+	167	NA	Intergenic	Intergenic	64584	NR_029959	723853		NR_029959	ENSMUSG00000065489	Mir365-2	Mirn365-2|mir-365-2	microRNA 365-2	ncRNA
E17HC_Atoh1_1_bam_peak_2130	chr2	153049078	153049900	+	157	NA	intron (NM_001011732, intron 1 of 2)	intron (NM_001011732, intron 1 of 2)	-16466	NM_145536	228788	Mm.299979	NM_145536	ENSMUSG00000027474	Ccm2l	-	cerebral cavernous malformation 2-like	protein-coding
E17HC_Atoh1_1_bam_peak_3478	chr8	106134694	106135482	+	157	NA	promoter-TSS (NR_040345)	promoter-TSS (NR_040345)	-312	NR_040346	69771	Mm.393274	NR_040344		1810019D21Rik	-	RIKEN cDNA 1810019D21 gene	ncRNA
E17HC_Atoh1_1_bam_peak_263	chr1	177441236	177442225	+	157	NA	promoter-TSS (NM_001355099)	promoter-TSS (NM_001355099)	-621	NM_001355101	30928	Mm.330700	NM_013915	ENSMUSG00000063659	Zbtb18	RP58|Zfp238|Znf238.|zfp-238	zinc finger and BTB domain containing 18	protein-coding
E17HC_Atoh1_1_bam_peak_1004	chr13	54322515	54323247	+	157	NA	intron (NM_001362218, intron 2 of 4)	L2a|LINE|L2	20325	NM_001362218	12890	Mm.268902	NM_009946	ENSMUSG00000025867	Cplx2	921-L|AI413745|AW492120|Gm34843	complexin 2	protein-coding
E17HC_Atoh1_1_bam_peak_915	chr12	111164111	111164904	+	157	NA	intron (NR_130987, intron 2 of 3)	intron (NR_130987, intron 2 of 3)	-1863	NM_001286122	22031	Mm.27431	NM_011632	ENSMUSG00000021277	Traf3	AI528849|CAP-1|CD40bp|CRAF1|LAP1|T-BAM|TRAFAMN|amn	TNF receptor-associated factor 3	protein-coding
E17HC_Atoh1_1_bam_peak_525	chr11	35857477	35858058	+	157	NA	intron (NM_170779, intron 17 of 22)	intron (NM_170779, intron 17 of 22)	-23239	NM_025936	104458	Mm.284906	NM_025936	ENSMUSG00000018848	Rars	2610011N19Rik|2610037E21Rik|AL033339|AW985894	arginyl-tRNA synthetase	protein-coding
E17HC_Atoh1_1_bam_peak_2850	chr5	135186893	135187393	+	157	NA	promoter-TSS (NM_011714)	promoter-TSS (NM_011714)	-180	NM_011714	22385	Mm.40331	NM_011714	ENSMUSG00000002748	Baz1b	C87820|WSTF|Wbscr9	bromodomain adjacent to zinc finger domain, 1B	protein-coding
E17HC_Atoh1_1_bam_peak_2334	chr3	129754290	129755281	+	157	NA	non-coding (NR_040589, exon 2 of 5)	non-coding (NR_040589, exon 2 of 5)	537	NM_010113	13645	Mm.252481	NM_010113	ENSMUSG00000028017	Egf	AI790464	epidermal growth factor	protein-coding
E17HC_Atoh1_1_bam_peak_1571	chr17	27665697	27666168	+	157	NA	intron (NM_001286744, intron 1 of 9)	intron (NM_001286744, intron 1 of 9)	10341	NM_001286743	23969	Mm.4926	NM_011861	ENSMUSG00000040276	Pacsin1	A830061D09Rik|H74|mKIAA1379|syndapin	protein kinase C and casein kinase substrate in neurons 1	protein-coding
E17HC_Atoh1_1_bam_peak_2565	chr4	133439758	133440804	+	157	NA	Intergenic	Intergenic	-39852	NM_175307	100342	Mm.204656	NM_175307	ENSMUSG00000046694	Tent5b	4732473B16Rik|AU045678|AU046069|Fam46b	terminal nucleotidyltransferase 5B	protein-coding
E17HC_Atoh1_1_bam_peak_1732	chr18	54054438	54054843	+	157	NA	Intergenic	Intergenic	192527	NM_152809	70425	Mm.368668	NM_152809	ENSMUSG00000073563	Csnk1g3	3300002K07Rik|C330049O21Rik	casein kinase 1, gamma 3	protein-coding
E17HC_Atoh1_1_bam_peak_1533	chr17	13712075	13712800	+	157	NA	Intergenic	Intergenic	-48104	NR_151731	17356	Mm.59167	NM_010806	ENSMUSG00000068036	Afdn	5033403D15Rik|AF6|Af-6|Afadin|Gm314|I-afadin|Mllt4|S-afadin	afadin, adherens junction formation factor	protein-coding
E17HC_Atoh1_1_bam_peak_2167	chr2	165563148	165564041	+	157	NA	Intergenic	CpG	-31434	NM_001271963	14049	Mm.282719	NM_010165	ENSMUSG00000017897	Eya2	Eab1	EYA transcriptional coactivator and phosphatase 2	protein-coding
E17HC_Atoh1_1_bam_peak_188	chr1	134060964	134061560	+	157	NA	Intergenic	Intergenic	17893	NM_007570	12227	Mm.392646	NM_007570	ENSMUSG00000020423	Btg2	AA959598|APRO1|Pc3|TIS21	B cell translocation gene 2, anti-proliferative	protein-coding
E17HC_Atoh1_1_bam_peak_1484	chr16	65814967	65815729	+	155	NA	5' UTR (NM_001368760, exon 1 of 4)	5' UTR (NM_001368760, exon 1 of 4)	159	NM_028572	73569	Mm.25670	NM_028572	ENSMUSG00000091243	Vgll3	1700110N18Rik|4832416J22|C80713|Vgl-3|Vito-2	vestigial like family member 3	protein-coding
E17HC_Atoh1_1_bam_peak_1113	chr14	25618916	25619787	+	155	NA	intron (NM_183208, intron 6 of 23)	intron (NM_183208, intron 6 of 23)	15838	NM_001309430	100188919	Mm.473810	NM_001309430		Gm45915	Israa	predicted gene, 45915	protein-coding
E17HC_Atoh1_1_bam_peak_2321	chr3	108591212	108591979	+	155	NA	promoter-TSS (NM_001358055)	promoter-TSS (NM_001358055)	-138	NM_001358055	99512	Mm.285968	NM_181400	ENSMUSG00000040389	Wdr47	1810073M12Rik|AA552998|mKIAA0893	WD repeat domain 47	protein-coding
E17HC_Atoh1_1_bam_peak_2854	chr5	135489154	135490160	+	155	NA	intron (NM_146001, intron 1 of 30)	intron (NM_146001, intron 1 of 30)	55465	NM_146001	215114	Mm.280805	NM_146001	ENSMUSG00000039959	Hip1	2610109B09Rik|A930014B11Rik|E130315I21Rik|mKIAA4113	huntingtin interacting protein 1	protein-coding
E17HC_Atoh1_1_bam_peak_2597	chr4	141270135	141270791	+	155	NA	Intergenic	RLTR9B|LTR|ERVK	-7976	NR_151527	100503810		NR_151527	ENSMUSG00000085395	Gm13056	-	predicted gene 13056	ncRNA
E17HC_Atoh1_1_bam_peak_2196	chr2	178593919	178594515	+	155	NA	Intergenic	Intergenic	163702	NM_001291189	381409	Mm.330860	NM_198656	ENSMUSG00000039155	Cdh26	Gm1010	cadherin-like 26	protein-coding
E17HC_Atoh1_1_bam_peak_3443	chr8	88453939	88454695	+	155	NA	Intergenic	CpG	-67027	NM_027280	93960	Mm.30219	NM_027280	ENSMUSG00000031661	Nkd1	2810434J10Rik|9030215G15Rik|Nkd	naked cuticle 1	protein-coding
E17HC_Atoh1_1_bam_peak_3726	chr9	107985201	107985973	+	155	NA	intron (NM_026597, intron 1 of 1)	intron (NM_026597, intron 1 of 1)	329	NM_026597	68176	Mm.76166	NM_026597	ENSMUSG00000042106	Inka1	6230427J02Rik|Fam212a	inka box actin regulator 1	protein-coding
E17HC_Atoh1_1_bam_peak_246	chr1	168923963	168924677	+	155	NA	Intergenic	Intergenic	94769	NR_105772	102466632		NR_105772	ENSMUSG00000098829	Mir6354	Gm27282|mmu-mir-6354	microRNA 6354	ncRNA
E17HC_Atoh1_1_bam_peak_1301	chr15	78763018	78763959	+	155	NA	intron (NM_008595, intron 4 of 7)	intron (NM_008595, intron 4 of 7)	9957	NM_008595	17305	Mm.149235	NM_008595	ENSMUSG00000018169	Mfng	AW546563	MFNG O-fucosylpeptide 3-beta-N-acetylglucosaminyltransferase	protein-coding
E17HC_Atoh1_1_bam_peak_1748	chr18	63657502	63658200	+	155	NA	Intergenic	Intergenic	34508	NM_016792	53382	Mm.19169	NM_016792	ENSMUSG00000024583	Txnl1	32kDa|TRP32|Txnl	thioredoxin-like 1	protein-coding
E17HC_Atoh1_1_bam_peak_1496	chr16	85076421	85077363	+	155	NA	intron (NM_007471, intron 5 of 15)	intron (NM_007471, intron 5 of 15)	96815	NM_001198825	11820	Mm.277585	NM_007471	ENSMUSG00000022892	App	Abeta|Abpp|Adap|Ag|Cvap|E030013M08Rik|betaApp	amyloid beta (A4) precursor protein	protein-coding
E17HC_Atoh1_1_bam_peak_3756	chr9	120733699	120734727	+	155	NA	Intergenic	L2|LINE|L2	156882	NR_073359	76100	Mm.48212	NR_073359	ENSMUSG00000052658	5830454E08Rik	-	RIKEN cDNA 5830454E08 gene	ncRNA
E17HC_Atoh1_1_bam_peak_1700	chr18	34691766	34692349	+	155	NA	intron (NM_010280, intron 4 of 7)	MTE2a|LTR|ERVL-MaLR	28330	NM_010280	14587	Mm.16520	NM_010280	ENSMUSG00000024366	Gfra3	GFRalpha3|Y15110	glial cell line derived neurotrophic factor family receptor alpha 3	protein-coding
E17HC_Atoh1_1_bam_peak_2496	chr4	107164125	107164816	+	155	NA	intron (NM_025617, intron 3 of 4)	intron (NM_025617, intron 3 of 4)	13896	NM_025617	66526	Mm.246956	NM_025617	ENSMUSG00000028619	Tceanc2	2210010B22Rik|2210012G02Rik|6330404A07Rik|AU015593|Tdeanc2	transcription elongation factor A (SII) N-terminal and central domain containing 2	protein-coding
E17HC_Atoh1_1_bam_peak_3728	chr9	108566980	108567704	+	155	NA	promoter-TSS (NM_023247)	promoter-TSS (NM_023247)	94	NM_023247	66706	Mm.29471	NM_023247	ENSMUSG00000070283	Ndufaf3	4733401H18Rik	NADH:ubiquinone oxidoreductase complex assembly factor 3	protein-coding
E17HC_Atoh1_1_bam_peak_3635	chr9	56918647	56919939	+	155	NA	intron (NM_175483, intron 1 of 1)	intron (NM_175483, intron 1 of 1)	9078	NM_175483	235406	Mm.191459	NM_175483	ENSMUSG00000032733	Snx33	E130307J07Rik|Sh3px3	sorting nexin 33	protein-coding
E17HC_Atoh1_1_bam_peak_3395	chr8	57584560	57585032	+	155	NA	intron (NM_001167981, intron 1 of 11)	intron (NM_001167981, intron 1 of 11)	-66957	NR_040698	100502619	Mm.393851	NR_040698		AW046200	-	expressed sequence AW046200	ncRNA
E17HC_Atoh1_1_bam_peak_2452	chr4	70259715	70260273	+	155	NA	intron (NM_145990, intron 25 of 36)	intron (NM_145990, intron 25 of 36)	150441	NM_001313762	214444	Mm.370777	NM_145990	ENSMUSG00000039298	Cdk5rap2	2900018K03Rik|an|mKIAA1633	CDK5 regulatory subunit associated protein 2	protein-coding
E17HC_Atoh1_1_bam_peak_1885	chr19	55394554	55395007	+	155	NA	intron (NM_001360431, intron 6 of 8)	intron (NM_001360431, intron 6 of 8)	78723	NM_001293685	53611	Mm.258637	NM_016862	ENSMUSG00000024983	Vti1a	1110014F16Rik|1110018K19Rik|4921537J05Rik|MVti1|MVti1a|Vti1|Vti1-rp2	vesicle transport through interaction with t-SNAREs 1A	protein-coding
E17HC_Atoh1_1_bam_peak_1666	chr17	87203474	87204209	+	155	NA	Intergenic	Intergenic	-8899	NR_046016	399626	Mm.396062	NR_046016	ENSMUSG00000117384	C330024C12Rik	-	RIKEN cDNA C330024C12 gene	ncRNA
E17HC_Atoh1_1_bam_peak_1573	chr17	28036989	28037785	+	155	NA	intron (NM_181413, intron 12 of 24)	intron (NM_181413, intron 12 of 24)	43197	NM_001357681	21463	Mm.29758	NM_013687	ENSMUSG00000062859	Tcp11	D17Ken1|Tcp-11	t-complex protein 11	protein-coding
E17HC_Atoh1_1_bam_peak_1927	chr2	25460364	25461100	+	155	NA	intron (NM_153557, intron 1 of 6)	CpG-7827	362	NM_153557	227622	Mm.261780	NM_153557	ENSMUSG00000047617	Paxx	D930050G13Rik	non-homologous end joining factor	protein-coding
E17HC_Atoh1_1_bam_peak_3171	chr7	65490755	65491206	+	155	NA	Intergenic	Lx8|LINE|L1	-91051	NR_131060	407810	Mm.249337	NR_131060	ENSMUSG00000086662	BC046251	-	cDNA sequence BC046251	ncRNA
E17HC_Atoh1_1_bam_peak_3083	chr7	19075423	19076154	+	155	NA	promoter-TSS (NM_010058)	promoter-TSS (NM_010058)	-412	NM_010058	13401	Mm.2852	NM_010058	ENSMUSG00000030410	Dmwd	DMR-N9|Dm9	dystrophia myotonica-containing WD repeat motif	protein-coding
E17HC_Atoh1_1_bam_peak_3531	chr8	122281446	122282099	+	155	NA	promoter-TSS (NM_009569)	promoter-TSS (NM_009569)	-369	NM_009569	22761	Mm.3105	NM_009569	ENSMUSG00000049577	Zfpm1	FOG|Fog1	zinc finger protein, multitype 1	protein-coding
E17HC_Atoh1_1_bam_peak_160	chr1	128102807	128103715	+	155	NA	promoter-TSS (NM_027678)	promoter-TSS (NM_027678)	-45	NM_181750	226412	Mm.221041	NM_181750	ENSMUSG00000056211	R3hdm1	R3hdm	R3H domain containing 1	protein-coding
E17HC_Atoh1_1_bam_peak_413	chr10	84437390	84438255	+	155	NA	intron (NM_001004363, intron 1 of 6)	intron (NM_001004363, intron 1 of 6)	2846	NM_001004363	77976	Mm.25874	NM_001004363	ENSMUSG00000020032	Nuak1	AU014801|AW494241|B230104P22Rik|Omphk1	NUAK family, SNF1-like kinase, 1	protein-coding
E17HC_Atoh1_1_bam_peak_564	chr11	60726825	60728421	+	155	NA	promoter-TSS (NM_001302207)	promoter-TSS (NM_001302207)	-360	NM_001302207	14248	Mm.339755	NM_022009	ENSMUSG00000002812	Flii	3632430F08Rik|Fliih	flightless I actin binding protein	protein-coding
E17HC_Atoh1_1_bam_peak_2129	chr2	152816255	152817088	+	155	NA	intron (NM_001289716, intron 2 of 2)	intron (NM_001289716, intron 2 of 2)	11818	NR_149254	12048	Mm.238213	NM_009743	ENSMUSG00000007659	Bcl2l1	Bcl(X)L|Bcl-XL|Bcl2l|BclX|bcl-x|bcl2-L-1	BCL2-like 1	protein-coding
E17HC_Atoh1_1_bam_peak_3448	chr8	88757826	88758869	+	155	NA	Intergenic	Intergenic	61319	NM_001276279	74256	Mm.490395	NM_173369	ENSMUSG00000036712	Cyld	2010013M14Rik|2900009M21Rik|C130039D01Rik|CDMT|CYLD1|EAC|mKIAA0849	CYLD lysine 63 deubiquitinase	protein-coding
E17HC_Atoh1_1_bam_peak_2774	chr5	113164790	113165718	+	155	NA	Intergenic	Intergenic	-1941	NM_172884	243219	Mm.160131	NM_172884	ENSMUSG00000051339	2900026A02Rik	8430408O14Rik|A530094D01|AW539426|Gm449|Kiaa1671|mKIAA1671	RIKEN cDNA 2900026A02 gene	protein-coding
E17HC_Atoh1_1_bam_peak_2687	chr5	33700119	33700999	+	155	NA	Intergenic	Intergenic	-21165	NM_001205270	14184	Mm.6904	NM_008010	ENSMUSG00000054252	Fgfr3	CD333|FR3|Fgfr-3|Flg-2|HBGFR|Mfr3|sam3	fibroblast growth factor receptor 3	protein-coding
E17HC_Atoh1_1_bam_peak_2147	chr2	156732018	156732672	+	155	NA	intron (NM_001042487, intron 1 of 6)	intron (NM_001042487, intron 1 of 6)	11066	NM_001042487	228836	Mm.22094	NM_146128	ENSMUSG00000061689	Dlgap4	AI225853|BC024558|DAP-4|DAP4|SAPAP-4|Sapap4|WBP16	DLG associated protein 4	protein-coding
E17HC_Atoh1_1_bam_peak_1289	chr15	76653659	76654429	+	155	NA	intron (NM_019396, intron 2 of 4)	intron (NM_019396, intron 2 of 4)	2850	NM_001357882	54151	Mm.247752	NM_019396	ENSMUSG00000053929	Cyhr1	1110031M01Rik|AU042374|Chrp	cysteine and histidine rich 1	protein-coding
E17HC_Atoh1_1_bam_peak_3544	chr8	123267780	123268839	+	155	NA	TTS (NM_016925)	TTS (NM_016925)	-14087	NM_001310661	72325	Mm.276193	NM_028200	ENSMUSG00000001062	Vps9d1	1300018I17Rik|2410004N05Rik|5DOS1|Vsp9d1	VPS9 domain containing 1	protein-coding
E17HC_Atoh1_1_bam_peak_3442	chr8	87539780	87540411	+	155	NA	Intergenic	Intergenic	-23812	NM_177901	330820	Mm.212913	NM_177901	ENSMUSG00000069971	4933402J07Rik	-	RIKEN cDNA 4933402J07 gene	protein-coding
E17HC_Atoh1_1_bam_peak_2135	chr2	154427765	154428542	+	155	NA	Intergenic	Intergenic	-8331	NM_009823	12396	Mm.29914	NM_009823	ENSMUSG00000038533	Cbfa2t2	A430091M07|C330013D05Rik|Cbfa2t2h|MTGR1	CBFA2/RUNX1 translocation partner 2	protein-coding
E17HC_Atoh1_1_bam_peak_3151	chr7	45616400	45617800	+	155	NA	promoter-TSS (NM_008051)	promoter-TSS (NM_008051)	-506	NM_008051	14343	Mm.56933	NM_008051	ENSMUSG00000008461	Fut1	-	fucosyltransferase 1	protein-coding
E17HC_Atoh1_1_bam_peak_29	chr1	11080719	11081440	+	148	NA	intron (NM_029525, intron 5 of 39)	intron (NM_029525, intron 5 of 39)	87614	NM_029525	109294	Mm.123247	NM_029525	ENSMUSG00000048960	Prex2	6230420N16Rik|AI316880|AI553603|C030045D06Rik|D430013K02|Depdc2|P-Rex2	phosphatidylinositol-3,4,5-trisphosphate-dependent Rac exchange factor 2	protein-coding
E17HC_Atoh1_1_bam_peak_3550	chr8	124306229	124306728	+	148	NA	intron (NM_139272, intron 3 of 15)	MTEa|LTR|ERVL-MaLR	75084	NM_139272	108148	Mm.33808	NM_139272	ENSMUSG00000089704	Galnt2	AI480629	polypeptide N-acetylgalactosaminyltransferase 2	protein-coding
E17HC_Atoh1_1_bam_peak_2920	chr6	37657974	37658737	+	148	NA	Intergenic	Intergenic	128182	NM_145364	208665	Mm.262635	NM_145364	ENSMUSG00000038641	Akr1d1	-	aldo-keto reductase family 1, member D1	protein-coding
E17HC_Atoh1_1_bam_peak_745	chr11	117114610	117115081	+	148	NA	promoter-TSS (NM_001166506)	promoter-TSS (NM_001166506)	-323	NM_028777	74136	Mm.272312	NM_028777	ENSMUSG00000020823	Sec14l1	1200017E04Rik|2810012L19Rik|Naa-35	SEC14-like lipid binding 1	protein-coding
E17HC_Atoh1_1_bam_peak_3709	chr9	100194372	100195001	+	141	NA	Intergenic	Intergenic	172386	NR_040763	108970	Mm.390215	NR_040763	ENSMUSG00000101584	4930519F24Rik	-	RIKEN cDNA 4930519F24 gene	ncRNA
E17HC_Atoh1_1_bam_peak_3099	chr7	27257193	27258696	+	136	NA	promoter-TSS (NM_010950)	promoter-TSS (NM_010950)	-817	NM_010950	18223	Mm.458153	NM_010950	ENSMUSG00000063160	Numbl	nbl	numb-like	protein-coding
E17HC_Atoh1_1_bam_peak_722	chr11	114778680	114779362	+	136	NA	intron (NM_001102615, intron 3 of 19)	intron (NM_001102615, intron 3 of 19)	13632	NM_001102615	286942	Mm.308713	NM_001102615	ENSMUSG00000010021	Kif19a	Kif19	kinesin family member 19A	protein-coding
E17HC_Atoh1_1_bam_peak_308	chr10	12174045	12174877	+	136	NA	Intergenic	Intergenic	565237	NM_013898	30058	Mm.214504	NM_013898	ENSMUSG00000048007	Timm8a1	DXHXS1274E|Ddp1|Fci-12|Tim8a|Timm8a	translocase of inner mitochondrial membrane 8A1	protein-coding
E17HC_Atoh1_1_bam_peak_2520	chr4	119986486	119987064	+	136	NA	intron (NM_010657, intron 1 of 8)	intron (NM_010657, intron 1 of 8)	172097	NM_010657	16656	Mm.302758	NM_010657	ENSMUSG00000028634	Hivep3	2900056N03Rik|A130075N07|AI848000|E030045D18Rik|KBP-1|KBP1|Krc|Rc|Schnurri-3|Shn3|Zas3	human immunodeficiency virus type I enhancer binding protein 3	protein-coding
E17HC_Atoh1_1_bam_peak_1964	chr2	32173956	32175679	+	136	NA	intron (NM_001159634, intron 1 of 31)	intron (NM_001159634, intron 1 of 31)	23669	NM_001159634	227723	Mm.25504	NM_172661	ENSMUSG00000039262	Prrc2b	5830434P21Rik|AI173903|Bat2l|Bat2l1|D430039P21|mKIAA0515	proline-rich coiled-coil 2B	protein-coding
E17HC_Atoh1_1_bam_peak_2419	chr4	46546886	46547478	+	136	NA	intron (NM_178893, intron 5 of 12)	intron (NM_178893, intron 5 of 12)	-11041	NM_029077	74735	Mm.240252	NM_029077	ENSMUSG00000039853	Trim14	5830400N10Rik|pub	tripartite motif-containing 14	protein-coding
E17HC_Atoh1_1_bam_peak_1866	chr19	45044602	45045489	+	136	NA	intron (NM_001195265, intron 1 of 15)	intron (NM_001195265, intron 1 of 15)	727	NM_001195265	100503041	Mm.329877	NM_177605	ENSMUSG00000074818	Pdzd7	9130207N01|EG435601|Pdzk7	PDZ domain containing 7	protein-coding
E17HC_Atoh1_1_bam_peak_101	chr1	75250436	75252115	+	136	NA	intron (NM_008985, intron 19 of 22)	A-rich|Low_complexity|Low_complexity	12496	NM_001359281	19275	Mm.2902	NM_008985	ENSMUSG00000026204	Ptprn	IA-2|mIA-A|mKIAA4064	protein tyrosine phosphatase, receptor type, N	protein-coding
E17HC_Atoh1_1_bam_peak_1547	chr17	15440346	15441213	+	136	NA	Intergenic	Intergenic	44533	NM_024203	67544	Mm.35039	NM_024203	ENSMUSG00000014763	Fam120b	4932442K08Rik|AW049283|AW413338|CCPG|Pgcc1|mKIAA1838	family with sequence similarity 120, member B	protein-coding
E17HC_Atoh1_1_bam_peak_1937	chr2	28290076	28290971	+	136	NA	Intergenic	Intergenic	84834	NM_019498	56177	Mm.43278	NM_019498	ENSMUSG00000026833	Olfm1	AMY|AW742568|Noe1|OlfA|Pancortin|Pancortin3	olfactomedin 1	protein-coding
E17HC_Atoh1_1_bam_peak_2254	chr3	55873314	55873866	+	136	NA	intron (NM_030595, intron 36 of 57)	intron (NM_030595, intron 36 of 57)	13749	NR_162798	114482873		NR_162798		Mir12194	mmu-mir-12194	microRNA mir-12194	ncRNA
E17HC_Atoh1_1_bam_peak_1784	chr18	77476239	77476793	+	136	NA	intron (NM_001164504, intron 2 of 7)	Lx6|LINE|L1	88620	NM_001164504	225743	Mm.23293	NM_001164504	ENSMUSG00000025427	Rnf165	2900024M11Rik|AI427432|Akd2|Ark2c|G630064H08Rik|Gm96	ring finger protein 165	protein-coding
E17HC_Atoh1_1_bam_peak_547	chr11	53479612	53480234	+	136	NA	5' UTR (NM_183173, exon 1 of 1)	5' UTR (NM_183173, exon 1 of 1)	272	NM_183173	237761	Mm.145208	NM_183173	ENSMUSG00000044352	Sowaha	A830006N08Rik|Ankrd43	sosondowah ankyrin repeat domain family member A	protein-coding
E17HC_Atoh1_1_bam_peak_1622	chr17	46284082	46285230	+	136	NA	Intergenic	Intergenic	-1630	NM_028751	74094	Mm.284594	NM_028751	ENSMUSG00000012296	Tjap1	0610041D19Rik|AI415281|AW121008|Pilt|Tjp4	tight junction associated protein 1	protein-coding
E17HC_Atoh1_1_bam_peak_3048	chr6	128027690	128028290	+	136	NA	intron (NM_175414, intron 3 of 8)	B4A|SINE|B4	115588	NM_175414	109246	Mm.21814	NM_175414	ENSMUSG00000030352	Tspan9	6720474K14Rik|9430079M16Rik|AU018597|Tspan-9	tetraspanin 9	protein-coding
E17HC_Atoh1_1_bam_peak_104	chr1	75447817	75448248	+	136	NA	Intergenic	G-rich|Low_complexity|Low_complexity	-2478	NM_183022	241118	Mm.110790	NM_183022	ENSMUSG00000033007	Asic4	Accn4|BNAC4	acid-sensing (proton-gated) ion channel family member 4	protein-coding
E17HC_Atoh1_1_bam_peak_320	chr10	21159867	21160587	+	136	NA	intron (NM_001198914, intron 1 of 15)	CpG	757	NM_001198914	17863	Mm.52109	NM_010848	ENSMUSG00000019982	Myb	AI550390|M16449|c-myb	myeloblastosis oncogene	protein-coding
E17HC_Atoh1_1_bam_peak_1109	chr14	24578470	24579055	+	136	NA	Intergenic	Intergenic	88009	NM_001360586	20088	Mm.16775	NM_011297	ENSMUSG00000025290	Rps24	-	ribosomal protein S24	protein-coding
E17HC_Atoh1_1_bam_peak_2740	chr5	99478989	99479929	+	136	NA	intron (NR_030692, intron 2 of 3)	intron (NR_030692, intron 2 of 3)	-226532	NM_145839	320292	Mm.259074	NM_145839	ENSMUSG00000089809	Rasgef1b	4732452O09Rik|GPIgamma4|Gpig4	RasGEF domain family, member 1B	protein-coding
E17HC_Atoh1_1_bam_peak_2308	chr3	101708753	101709560	+	132	NA	Intergenic	Intergenic	-104449	NM_144900	11928	Mm.193670	NM_144900	ENSMUSG00000033161	Atp1a1	Atpa-1|BC010319	ATPase, Na+/K+ transporting, alpha 1 polypeptide	protein-coding
E17HC_Atoh1_1_bam_peak_2991	chr6	94400859	94401875	+	132	NA	Intergenic	Intergenic	-98947	NM_026255	67582	Mm.280725	NM_026255	ENSMUSG00000045100	Slc25a26	4930433D19Rik|4933433F13Rik|AW557176|D6Bwg0781e|Slc25a6	solute carrier family 25 (mitochondrial carrier, phosphate carrier), member 26	protein-coding
E17HC_Atoh1_1_bam_peak_2541	chr4	127375471	127376238	+	132	NA	Intergenic	Intergenic	-17690	NM_010291	14622	Mm.26859	NM_010291	ENSMUSG00000042357	Gjb5	Cnx31.1|Cx31.1|Gjb-5	gap junction protein, beta 5	protein-coding
E17HC_Atoh1_1_bam_peak_1178	chr14	66949736	66950616	+	132	NA	Intergenic	L1MC2|LINE|L1	38968	NM_175498	239157	Mm.44358	NM_175498	ENSMUSG00000046204	Pnma2	A830049P17Rik|mKIAA0883	paraneoplastic antigen MA2	protein-coding
E17HC_Atoh1_1_bam_peak_1149	chr14	55194429	55195290	+	132	NA	Intergenic	Intergenic	-27148	NM_027790	71412	Mm.85484	NM_027790	ENSMUSG00000022209	Dhrs2	5430405K24Rik|Hep27	dehydrogenase/reductase member 2	protein-coding
E17HC_Atoh1_1_bam_peak_3755	chr9	120576747	120577233	+	132	NA	promoter-TSS (NR_073359)	promoter-TSS (NR_073359)	-341	NR_073359	76100	Mm.48212	NR_073359	ENSMUSG00000052658	5830454E08Rik	-	RIKEN cDNA 5830454E08 gene	ncRNA
E17HC_Atoh1_1_bam_peak_1661	chr17	83307346	83308427	+	132	NA	Intergenic	Intergenic	-43045	NM_001114362	78798	Mm.295565	NM_199466	ENSMUSG00000032624	Eml4	4930443C24Rik|AI644019	echinoderm microtubule associated protein like 4	protein-coding
E17HC_Atoh1_1_bam_peak_3562	chr8	126995427	126995885	+	132	NA	Intergenic	Intergenic	-16218	NR_151744	629746	Mm.264954	NR_151744		Gm29688	-	predicted gene, 29688	ncRNA
E17HC_Atoh1_1_bam_peak_2383	chr4	11007647	11008311	+	132	NA	promoter-TSS (NM_175175)	promoter-TSS (NM_175175)	-360	NM_175175	71801	Mm.34351	NM_175175	ENSMUSG00000049969	Plekhf2	1110070J07Rik|AA673237|ZFYVE18	pleckstrin homology domain containing, family F (with FYVE domain) member 2	protein-coding
E17HC_Atoh1_1_bam_peak_3157	chr7	46449031	46449534	+	132	NA	intron (NM_013789, intron 10 of 10)	intron (NM_013789, intron 10 of 10)	52814	NM_008421	16502	Mm.249386	NM_008421	ENSMUSG00000058975	Kcnc1	C230009H10Rik|KShIIIB|KV4|Kcr2-1|Kv3.1|NGK2|Shaw	potassium voltage gated channel, Shaw-related subfamily, member 1	protein-coding
E17HC_Atoh1_1_bam_peak_3467	chr8	95331060	95332286	+	132	NA	promoter-TSS (NM_133954)	promoter-TSS (NM_133954)	138	NM_024467	79233	Mm.350514	NM_024467	ENSMUSG00000046556	Zfp319	AI225750|AI413472|Znf319|mKIAA1388	zinc finger protein 319	protein-coding
E17HC_Atoh1_1_bam_peak_2426	chr4	48279011	48280684	+	132	NA	promoter-TSS (NM_029572)	promoter-TSS (NM_029572)	87	NM_010569	16348	Mm.317706	NM_010569	ENSMUSG00000028344	Invs	Nphp2|inv	inversin	protein-coding
E17HC_Atoh1_1_bam_peak_3397	chr8	60982570	60983953	+	132	NA	promoter-TSS (NM_007711)	promoter-TSS (NM_007711)	50	NM_173873	12725	Mm.25263	NM_007711	ENSMUSG00000004319	Clcn3	Clc3	chloride channel, voltage-sensitive 3	protein-coding
E17HC_Atoh1_1_bam_peak_1145	chr14	54924440	54925231	+	132	NA	intron (NM_010112, intron 1 of 5)	intron (NM_010112, intron 1 of 5)	1953	NM_010112	13644	Mm.236438	NM_010112	ENSMUSG00000022203	Efs	-	embryonal Fyn-associated substrate	protein-coding
E17HC_Atoh1_1_bam_peak_346	chr10	59899298	59900206	+	132	NA	Intergenic	Intergenic	20161	NM_019965	56709	Mm.103610	NM_019965	ENSMUSG00000020109	Dnajb12	Dj10|mDj10	DnaJ heat shock protein family (Hsp40) member B12	protein-coding
E17HC_Atoh1_1_bam_peak_347	chr10	59920916	59921822	+	132	NA	Intergenic	Intergenic	30401	NM_029083	74747	Mm.21697	NM_029083	ENSMUSG00000020108	Ddit4	5830413E08Rik|AA415483|REDD1|Rtp801|dig2	DNA-damage-inducible transcript 4	protein-coding
E17HC_Atoh1_1_bam_peak_1088	chr13	119727588	119728231	+	132	NA	5' UTR (NM_175538, exon 2 of 4)	5' UTR (NM_175538, exon 2 of 4)	27973	NM_175538	245269	Mm.403943	NM_175538	ENSMUSG00000095930	Nim1k	E130304F04Rik|Nim1	NIM1 serine/threonine protein kinase	protein-coding
E17HC_Atoh1_1_bam_peak_294	chr1	189064214	189065404	+	132	NA	Intergenic	Intergenic	-56969	NM_001359578	226823	Mm.209880	NM_172650	ENSMUSG00000026608	Kctd3	4930438A20Rik|9330185B06|E330032J19Rik|NY-REN-45	potassium channel tetramerisation domain containing 3	protein-coding
E17HC_Atoh1_1_bam_peak_3156	chr7	46267141	46267797	+	132	NA	intron (NM_013624, intron 23 of 55)	intron (NM_013624, intron 23 of 55)	26482	NM_013624	18419	Mm.8020	NM_013624	ENSMUSG00000009487	Otog	4932420K09|Otgn|twt	otogelin	protein-coding
E17HC_Atoh1_1_bam_peak_760	chr11	120261225	120262444	+	132	NA	intron (NM_198423, intron 3 of 27)	intron (NM_198423, intron 3 of 27)	28887	NM_001347621	268515	Mm.309498	NM_198423	ENSMUSG00000039741	Bahcc1	B930044J06|BC060615	BAH domain and coiled-coil containing 1	protein-coding
E17HC_Atoh1_1_bam_peak_3006	chr6	100163163	100163699	+	132	NA	Intergenic	Intergenic	123927	NM_019743	56353	Mm.321633	NM_019743	ENSMUSG00000072872	Rybp	2410018J24Rik|DEDAF|YEAF1	RING1 and YY1 binding protein	protein-coding
E17HC_Atoh1_1_bam_peak_75	chr1	56675113	56675507	+	132	NA	Intergenic	Intergenic	-37859	NM_027661	71066	Mm.152656	NM_027661	ENSMUSG00000045336	Hsfy2	4933413G11Rik|Hspy2l	heat shock transcription factor, Y-linked 2	protein-coding
E17HC_Atoh1_1_bam_peak_2679	chr5	27873364	27873797	+	132	NA	Intergenic	Intergenic	31633	NM_008314	15563	Mm.4835	NM_008314	ENSMUSG00000039106	Htr5a	Htr5	5-hydroxytryptamine (serotonin) receptor 5A	protein-coding
E17HC_Atoh1_1_bam_peak_2568	chr4	133729563	133730373	+	132	NA	intron (NM_001363070, intron 1 of 19)	intron (NM_001363070, intron 1 of 19)	-12860	NR_106086	102465707		NR_106086	ENSMUSG00000104566	Mir7227	mmu-mir-7227	microRNA 7227	ncRNA
E17HC_Atoh1_1_bam_peak_172	chr1	132381748	132382237	+	132	NA	intron (NM_178874, intron 1 of 4)	intron (NM_178874, intron 1 of 4)	8326	NM_001311107	68875	Mm.273785	NM_178874	ENSMUSG00000042066	Tmcc2	1110063G11Rik	transmembrane and coiled-coil domains 2	protein-coding
E17HC_Atoh1_1_bam_peak_235	chr1	165459670	165461438	+	132	NA	promoter-TSS (NM_027430)	promoter-TSS (NM_027430)	-91	NM_028759	74106	Mm.227605	NM_028759	ENSMUSG00000026571	Dcaf6	1200006M05Rik|Iqwd1|PC326	DDB1 and CUL4 associated factor 6	protein-coding
E17HC_Atoh1_1_bam_peak_2826	chr5	125492421	125493098	+	132	NA	intron (NM_030210, intron 4 of 17)	intron (NM_030210, intron 4 of 17)	16886	NM_030210	78894	Mm.431573	NM_030210	ENSMUSG00000029482	Aacs	2210408B16Rik|SUR5	acetoacetyl-CoA synthetase	protein-coding
E17HC_Atoh1_1_bam_peak_396	chr10	80913771	80914743	+	132	NA	intron (NM_010722, intron 1 of 11)	intron (NM_010722, intron 1 of 11)	3988	NM_010722	16907	Mm.7362	NM_010722	ENSMUSG00000062075	Lmnb2	-	lamin B2	protein-coding
E17HC_Atoh1_1_bam_peak_2097	chr2	132526678	132527425	+	132	NA	Intergenic	Intergenic	36323	NR_028286	70371	Mm.394667	NR_028286	ENSMUSG00000086379	1700026D11Rik	-	RIKEN cDNA 1700026D11 gene	ncRNA
E17HC_Atoh1_1_bam_peak_2761	chr5	110551607	110552308	+	132	NA	intron (NM_198306, intron 1 of 10)	B3A|SINE|B2	7602	NM_198306	231605	Mm.275748	NM_198306	ENSMUSG00000033316	Galnt9	GalNAc-T9	polypeptide N-acetylgalactosaminyltransferase 9	protein-coding
E17HC_Atoh1_1_bam_peak_3211	chr7	83780712	83781153	+	132	NA	intron (NM_029335, intron 4 of 6)	intron (NM_029335, intron 4 of 6)	13907	NM_029335	75556	Mm.17649	NM_029335	ENSMUSG00000011154	Cfap161	1700026D08Rik|AW047638|AW551802	cilia and flagella associated protein 161	protein-coding
E17HC_Atoh1_1_bam_peak_1272	chr15	64026570	64027357	+	132	NA	intron (NM_001360036, intron 1 of 12)	MER5B|DNA|hAT-Charlie	-28897	NM_001360035	223601	Mm.246108	NM_144846	ENSMUSG00000022378	Fam49b	0910001A06Rik|AW122079	family with sequence similarity 49, member B	protein-coding
E17HC_Atoh1_1_bam_peak_943	chr13	24576515	24576932	+	132	NA	Intergenic	Intergenic	-5466	NM_001286100	193385	Mm.217319	NM_029679	ENSMUSG00000036006	Ripor2	Fam65b	RHO family interacting cell polarization regulator 2	protein-coding
E17HC_Atoh1_1_bam_peak_3713	chr9	101114025	101114738	+	132	NA	intron (NM_001161362, intron 13 of 13)	intron (NM_001161362, intron 13 of 13)	39619	NM_001100451	77853	Mm.326206	NM_001100451	ENSMUSG00000066415	Msl2	E130103E02Rik|Msl2l1|Rnf184	MSL complex subunit 2	protein-coding
E17HC_Atoh1_1_bam_peak_1929	chr2	26167604	26169477	+	132	NA	Intergenic	Intergenic	-28034	NM_001256521	109299	Mm.389259	NM_001256521		Tmem250-ps	AI551216|C330006A16Rik	transmembrane protein 250, pseudogene	protein-coding
E17HC_Atoh1_1_bam_peak_1537	chr17	14211623	14212259	+	132	NA	Intergenic	Intergenic	-8110	NM_172826	240025	Mm.79993	NM_172826	ENSMUSG00000048826	Dact2	2900084M21Rik|A630024E20|Dpr2|Frd2|dapper2	dishevelled-binding antagonist of beta-catenin 2	protein-coding
E17HC_Atoh1_1_bam_peak_719	chr11	114238578	114239683	+	132	NA	Intergenic	Intergenic	40872	NR_045930	73536	Mm.54275	NR_045930	ENSMUSG00000078600	1700092K14Rik	-	RIKEN cDNA 1700092K14 gene	ncRNA
E17HC_Atoh1_1_bam_peak_2264	chr3	68352843	68353886	+	132	NA	intron (NM_001113420, intron 1 of 6)	intron (NM_001113420, intron 1 of 6)	-114819	NM_001282045	30953	Mm.331064	NM_013928	ENSMUSG00000027777	Schip1	Nf2ip|Schip-1	schwannomin interacting protein 1	protein-coding
E17HC_Atoh1_1_bam_peak_2070	chr2	119250484	119251009	+	132	NA	Intergenic	Intergenic	13386	NM_016907	20732	Mm.104955	NM_016907	ENSMUSG00000027315	Spint1	HAI-1	serine protease inhibitor, Kunitz type 1	protein-coding
E17HC_Atoh1_1_bam_peak_637	chr11	86972802	86973849	+	132	NA	intron (NM_001005341, intron 1 of 4)	intron (NM_001005341, intron 1 of 4)	20437	NM_001005341	77864	Mm.191894	NM_001005341	ENSMUSG00000018427	Ypel2	6430570G24|E130113K08Rik	yippee like 2	protein-coding
E17HC_Atoh1_1_bam_peak_2119	chr2	151670698	151671435	+	132	NA	Intergenic	Intergenic	-2533	NM_001276400	668929	Mm.473683	NM_001114677	ENSMUSG00000074704	Rad21l	Gm14160|MeiRAD21L|Rad21l1	RAD21-like (S. pombe)	protein-coding
E17HC_Atoh1_1_bam_peak_2216	chr3	9002420	9003211	+	132	NA	intron (NM_001025264, intron 1 of 6)	intron (NM_001025264, intron 1 of 6)	1389	NM_001357073	21985	Mm.371590	NM_009412	ENSMUSG00000027506	Tpd52	AI043038|mD52	tumor protein D52	protein-coding
E17HC_Atoh1_1_bam_peak_1249	chr15	42483139	42483888	+	132	NA	intron (NM_001286062, intron 4 of 8)	intron (NM_001286062, intron 4 of 8)	193464	NM_009640	11600	Mm.309336	NM_009640	ENSMUSG00000022309	Angpt1	1110046O21Rik|Ang-1|Ang1	angiopoietin 1	protein-coding
E17HC_Atoh1_1_bam_peak_2911	chr6	31776874	31777277	+	132	NA	Intergenic	Intergenic	-110944	NR_152155	434003	Mm.332979	NR_152155	ENSMUSG00000084973	Gm13848	-	predicted gene 13848	ncRNA
E17HC_Atoh1_1_bam_peak_918	chr12	111693179	111694355	+	132	NA	Intergenic	Intergenic	15662	NM_001099793	328162	Mm.425747	NM_177374	ENSMUSG00000060950	Trmt61a	6720458F09Rik|AI606093|Gcd14|Trm61	tRNA methyltransferase 61A	protein-coding
E17HC_Atoh1_1_bam_peak_1385	chr15	101235395	101236495	+	132	NA	Intergenic	Intergenic	-10759	NR_045328	380977	Mm.399924	NR_045326	ENSMUSG00000097915	A330009N23Rik	-	RIKEN cDNA A330009N23 gene	ncRNA
E17HC_Atoh1_1_bam_peak_2159	chr2	163922164	163922549	+	132	NA	Intergenic	Intergenic	-3673	NM_183023	241770	Mm.330760	NM_183023	ENSMUSG00000035226	Rims4	6530406L02|Rim4	regulating synaptic membrane exocytosis 4	protein-coding
E17HC_Atoh1_1_bam_peak_3102	chr7	28373652	28374456	+	132	NA	Intergenic	Intergenic	-1392	NM_001290542	101497	Mm.235700	NM_138752	ENSMUSG00000037552	Plekhg2	AI194308|Clg|Cslg	pleckstrin homology domain containing, family G (with RhoGef domain) member 2	protein-coding
E17HC_Atoh1_1_bam_peak_3685	chr9	70675606	70676216	+	132	NA	Intergenic	Intergenic	-3071	NM_007399	11487	Mm.3037	NM_007399	ENSMUSG00000054693	Adam10	1700031C13Rik|MADM|kuz|kuzbanian	a disintegrin and metallopeptidase domain 10	protein-coding
E17HC_Atoh1_1_bam_peak_2916	chr6	34108583	34109051	+	132	NA	intron (NM_028886, intron 15 of 19)	intron (NM_028886, intron 15 of 19)	68237	NM_021435	58246	Mm.245527	NM_021435	ENSMUSG00000018999	Slc35b4	4930474D06Rik|AB041549|AW494345	solute carrier family 35, member B4	protein-coding
E17HC_Atoh1_1_bam_peak_3283	chr7	126008449	126009284	+	132	NA	intron (NM_001358885, intron 2 of 5)	intron (NM_001358885, intron 2 of 5)	73545	NM_001101488	269994	Mm.39599	NM_001101488	ENSMUSG00000046182	Gsg1l	AI852434|C230098I05Rik|G630023A01Rik|Gm637|g1l	GSG1-like	protein-coding
E17HC_Atoh1_1_bam_peak_702	chr11	108119836	108120950	+	132	NA	intron (NM_011101, intron 3 of 16)	intron (NM_011101, intron 3 of 16)	123545	NR_106082	102465705		NR_106082	ENSMUSG00000098989	Mir7223	Gm28009|mmu-mir-7223	microRNA 7223	ncRNA
E17HC_Atoh1_1_bam_peak_2868	chr5	139813943	139814647	+	132	NA	promoter-TSS (NM_001161548)	promoter-TSS (NM_001161548)	-12	NM_001161548	231832	Mm.482655	NM_144914	ENSMUSG00000036687	Tmem184a	Sdmg1	transmembrane protein 184a	protein-coding
E17HC_Atoh1_1_bam_peak_3601	chr9	42054585	42055248	+	132	NA	intron (NM_001357261, intron 7 of 42)	intron (NM_001357261, intron 7 of 42)	22297	NM_001357261	20660	Mm.121920	NM_011436	ENSMUSG00000049313	Sorl1	2900010L19Rik|AI596264|AW261561|LR11|SorLA|gp250|mSorLA	sortilin-related receptor, LDLR class A repeats-containing	protein-coding
E17HC_Atoh1_1_bam_peak_867	chr12	86699723	86700529	+	132	NA	TTS (NM_144524)	TTS (NM_144524)	21426	NM_177354	238328	Mm.216101	NM_177354	ENSMUSG00000021256	Vash1	AI834978|D930046M13Rik|G630009D10Rik|TTCP 1	vasohibin 1	protein-coding
E17HC_Atoh1_1_bam_peak_1184	chr14	71053889	71054353	+	132	NA	Intergenic	Intergenic	164014	NM_001302095	14586	Mm.32619	NM_008115	ENSMUSG00000022103	Gfra2	-	glial cell line derived neurotrophic factor family receptor alpha 2	protein-coding
E17HC_Atoh1_1_bam_peak_124	chr1	89086563	89087317	+	132	NA	intron (NM_133816, intron 1 of 5)	intron (NM_133816, intron 1 of 5)	16525	NM_133816	98402	Mm.170983	NM_133816	ENSMUSG00000036206	Sh3bp4	AI594717|AW227605|BOG25	SH3-domain binding protein 4	protein-coding
E17HC_Atoh1_1_bam_peak_3669	chr9	65353679	65354575	+	132	NA	intron (NM_016688, intron 1 of 4)	RLTR12D|LTR|ERVK	-6933	NM_001111145	208080	Mm.291862	NM_001111145	ENSMUSG00000086228	Ubap1l	Gm514	ubiquitin-associated protein 1-like	protein-coding
E17HC_Atoh1_1_bam_peak_1873	chr19	46422237	46422919	+	132	NA	intron (NM_001025391, intron 2 of 11)	intron (NM_001025391, intron 2 of 11)	25682	NM_015752	24069	Mm.41210	NM_015752	ENSMUSG00000025231	Sufu	Su(fu)	SUFU negative regulator of hedgehog signaling	protein-coding
E17HC_Atoh1_1_bam_peak_1715	chr18	42453939	42454635	+	132	NA	Intergenic	Intergenic	-57200	NM_001039474	56070	Mm.270511	NM_001039474	ENSMUSG00000024498	Tcerg1	2410022J09Rik|2900090C16Rik|AI428505|CA150b|FBP23|FBP28|Taf2s|ca150|p144	transcription elongation regulator 1 (CA150)	protein-coding
E17HC_Atoh1_1_bam_peak_2281	chr3	86223381	86224261	+	132	NA	promoter-TSS (NM_001077687)	promoter-TSS (NM_001077687)	-869	NM_001077687	80877	Mm.439825	NM_030695	ENSMUSG00000028080	Lrba	C80285|D3Ertd775e|Lab300|Lba	LPS-responsive beige-like anchor	protein-coding
E17HC_Atoh1_1_bam_peak_2067	chr2	118729807	118730755	+	132	NA	Intergenic	Intergenic	-1843	NM_001290790	18796	Mm.215156	NM_177568	ENSMUSG00000040061	Plcb2	AI550384|B230205M18Rik|B230399N12	phospholipase C, beta 2	protein-coding
E17HC_Atoh1_1_bam_peak_2180	chr2	168438708	168439587	+	132	NA	Intergenic	Intergenic	151218	NM_001291178	18019	Mm.116802	NM_010899	ENSMUSG00000027544	Nfatc2	AI607462|NF-ATc2|NF-ATp|NFAT1|NFAT1-D|Nfatp	nuclear factor of activated T cells, cytoplasmic, calcineurin dependent 2	protein-coding
E17HC_Atoh1_1_bam_peak_1865	chr19	44933335	44934242	+	132	NA	intron (NM_001081225, intron 1 of 19)	intron (NM_001081225, intron 1 of 19)	2669	NM_172638	226151	Mm.212609	NM_172638	ENSMUSG00000036097	Slf2	3632432H19|Fam178a	SMC5-SMC6 complex localization factor 2	protein-coding
E17HC_Atoh1_1_bam_peak_688	chr11	103375198	103375852	+	132	NA	intron (NM_183034, intron 7 of 11)	intron (NM_183034, intron 7 of 11)	-11833	NM_001205236	544817	Mm.259113	NM_133715	ENSMUSG00000034255	Arhgap27	2310069I04Rik|5730442P18Rik|Gm21552|Sh3d20	Rho GTPase activating protein 27	protein-coding
E17HC_Atoh1_1_bam_peak_1597	chr17	31916549	31917290	+	132	NA	Intergenic	Intergenic	-61115	NM_010831	17691	Mm.290941	NM_010831	ENSMUSG00000024042	Sik1	Hrt-20|Msk|Sik|Sik-1|Snf1lk	salt inducible kinase 1	protein-coding
E17HC_Atoh1_1_bam_peak_1019	chr13	59910425	59911140	+	132	NA	Intergenic	Intergenic	-87635	NM_153538	214290	Mm.233082	NM_153538	ENSMUSG00000035248	Tut7	6030448M23Rik|AA420405|Tent3b|Zcchc6	terminal uridylyl transferase 7	protein-coding
E17HC_Atoh1_1_bam_peak_2524	chr4	120701964	120702652	+	130	NA	intron (NM_001081142, intron 11 of 13)	intron (NM_001081142, intron 11 of 13)	35745	NM_019563	56222	Mm.272646	NM_019563	ENSMUSG00000070803	Cited4	MRG-2|Mrg2	Cbp/p300-interacting transactivator, with Glu/Asp-rich carboxy-terminal domain, 4	protein-coding
E17HC_Atoh1_1_bam_peak_3015	chr6	107708353	107708789	+	130	NA	Intergenic	Intergenic	178845	NM_008516	16979	Mm.428543	NM_008516	ENSMUSG00000034648	Lrrn1	2810047E21Rik|NLRR-1	leucine rich repeat protein 1, neuronal	protein-coding
E17HC_Atoh1_1_bam_peak_705	chr11	109650078	109650705	+	130	NA	promoter-TSS (NM_001313976)	promoter-TSS (NM_001313976)	-471	NM_001313976	19084	Mm.30039	NM_021880	ENSMUSG00000020612	Prkar1a	1300018C22Rik|RIalpha|Tse-1|Tse1	protein kinase, cAMP dependent regulatory, type I, alpha	protein-coding
E17HC_Atoh1_1_bam_peak_1132	chr14	40955813	40956652	+	122	NA	intron (NM_145928, intron 1 of 8)	intron (NM_145928, intron 1 of 8)	-8023	NM_001316748	52588	Mm.28876	NM_145928	ENSMUSG00000037824	Tspan14	AA958793|D14Ertd226e|Tm4sf14|tspan-14	tetraspanin 14	protein-coding
E17HC_Atoh1_1_bam_peak_1002	chr13	51920360	51921119	+	117	NA	Intergenic	Intergenic	74064	NM_011817	23882	Mm.281298	NM_011817	ENSMUSG00000021453	Gadd45g	AI327420|C86281|CR6|DDIT2|OIG37	growth arrest and DNA-damage-inducible 45 gamma	protein-coding
E17HC_Atoh1_1_bam_peak_3101	chr7	28301593	28302686	+	116	NA	promoter-TSS (NM_007866)	promoter-TSS (NM_007866)	-354	NM_007866	13389	Mm.12896	NM_007866	ENSMUSG00000003436	Dll3	pu|pudgy	delta like canonical Notch ligand 3	protein-coding
E17HC_Atoh1_1_bam_peak_1352	chr15	89429523	89430478	+	116	NA	promoter-TSS (NR_037154)	promoter-TSS (NR_037154)	-73	NR_004843	100134861	Mm.227738	NR_004843	ENSMUSG00000116461	Gm44502	BC090627|Chkb-Cpt1b|ChkbCpt1b|Chkbcpt1b	predicted readthrough transcript (NMD candidate), 44502	ncRNA
E17HC_Atoh1_1_bam_peak_887	chr12	100337428	100338281	+	116	NA	intron (NM_001033213, intron 17 of 19)	intron (NM_001033213, intron 17 of 19)	61245	NR_045741	100038713	Mm.470751	NR_045741	ENSMUSG00000113679	Gm10432	-	predicted gene 10432	ncRNA
E17HC_Atoh1_1_bam_peak_2166	chr2	165288381	165289036	+	116	NA	promoter-TSS (NM_001363015)	promoter-TSS (NM_001363015)	-870	NM_001363015	228875	Mm.21184	NM_144893	ENSMUSG00000017664	Slc35c2	C85957|CGI-15|D2Wsu58e|Ovcov1	solute carrier family 35, member C2	protein-coding
E17HC_Atoh1_1_bam_peak_764	chr11	120824117	120825149	+	116	NA	promoter-TSS (NM_007988)	promoter-TSS (NM_007988)	-86	NM_007988	14104	Mm.236443	NM_007988	ENSMUSG00000025153	Fasn	A630082H08Rik|FAS	fatty acid synthase	protein-coding
E17HC_Atoh1_1_bam_peak_2467	chr4	86053514	86053963	+	116	NA	promoter-TSS (NM_001368621)	promoter-TSS (NM_001368621)	-177	NM_029967	77739	Mm.331690	NM_029967	ENSMUSG00000066113	Adamtsl1	5930437A14Rik|6720426B09Rik|ADAMTSL-1	ADAMTS-like 1	protein-coding
E17HC_Atoh1_1_bam_peak_2994	chr6	95117019	95117920	+	116	NA	promoter-TSS (NM_001102670)	promoter-TSS (NM_001102670)	162	NR_153843	102634268	Mm.396160	NR_153843		Kbtbd8os	1700010K10Rik	kelch repeat and BTB (POZ) domain containing 8, opposite strand	ncRNA
E17HC_Atoh1_1_bam_peak_2734	chr5	89128054	89128465	+	116	NA	intron (NM_001359212, intron 5 of 22)	intron (NM_001359212, intron 5 of 22)	100293	NM_001359213	54403	Mm.41044	NM_018760	ENSMUSG00000060961	Slc4a4	AI835705|NBC|NBC1	solute carrier family 4 (anion exchanger), member 4	protein-coding
E17HC_Atoh1_1_bam_peak_927	chr12	113140120	113140743	+	116	NA	promoter-TSS (NM_001347443)	promoter-TSS (NM_001347443)	-174	NM_001347443	68337	Mm.133825	NM_024223	ENSMUSG00000006356	Crip2	0610010I23Rik|AW743261|C77570|CRP2|CRP4|Crp|ESP1|Hlp	cysteine rich protein 2	protein-coding
E17HC_Atoh1_1_bam_peak_2669	chr5	24356482	24357221	+	116	NA	Intergenic	Intergenic	-5247	NM_013569	16511	Mm.6539	NM_013569	ENSMUSG00000038319	Kcnh2	AI326795|ERG1|LQT|Lqt2|M-erg|Merg1|merg1a|merg1b	potassium voltage-gated channel, subfamily H (eag-related), member 2	protein-coding
E17HC_Atoh1_1_bam_peak_832	chr12	76095282	76095989	+	116	NA	exon (NM_001005510, exon 103 of 116)	exon (NM_001005510, exon 103 of 116)	81624	NR_104386	13983	Mm.2561	NM_010157	ENSMUSG00000021055	Esr2	ER[b]|ERbeta|Estrb	estrogen receptor 2 (beta)	protein-coding
E17HC_Atoh1_1_bam_peak_949	chr13	29737840	29738701	+	116	NA	intron (NR_131896, intron 5 of 16)	intron (NR_131896, intron 5 of 16)	117403	NR_131896	68916	Mm.212227	NM_144536	ENSMUSG00000006191	Cdkal1	1190005B03Rik|6620401C13Rik	CDK5 regulatory subunit associated protein 1-like 1	protein-coding
E17HC_Atoh1_1_bam_peak_3385	chr8	45755468	45756219	+	116	NA	intron (NM_172752, intron 6 of 22)	intron (NM_172752, intron 6 of 22)	63454	NR_045739	319940	Mm.441720	NR_045739	ENSMUSG00000085440	Sorbs2os	D330022K07Rik	sorbin and SH3 domain containing 2, opposite strand	ncRNA
E17HC_Atoh1_1_bam_peak_2194	chr2	174858664	174859270	+	116	NA	Intergenic	Intergenic	98348	NM_007903	13616	Mm.9478	NM_007903	ENSMUSG00000027524	Edn3	ET-3|PPET3|ls|tmgc48	endothelin 3	protein-coding
E17HC_Atoh1_1_bam_peak_1912	chr2	17435834	17436330	+	116	NA	intron (NM_001362722, intron 6 of 25)	intron (NM_001362722, intron 6 of 25)	26774	NM_001362722	74103	Mm.120298	NM_028757	ENSMUSG00000053702	Nebl	1200007O21Rik|A630080F05Rik|BB140644|D830029A09Rik|Lnebl	nebulette	protein-coding
E17HC_Atoh1_1_bam_peak_3071	chr7	5022674	5023371	+	116	NA	intron (NM_001033383, intron 1 of 2)	B4A|SINE|B4	2646	NM_001033383	319748	Mm.86607	NM_001033383	ENSMUSG00000074405	Zfp865	6430526N21Rik|Znf865	zinc finger protein 865	protein-coding
E17HC_Atoh1_1_bam_peak_1543	chr17	15329761	15330544	+	116	NA	Intergenic	Intergenic	24309	NR_033511	100038481	Mm.387544	NR_033511		Gm10510	-	predicted gene 10510	ncRNA
E17HC_Atoh1_1_bam_peak_1822	chr19	8953053	8953699	+	116	NA	promoter-TSS (NM_197993)	promoter-TSS (NM_197993)	-456	NM_197993	70044	Mm.165979	NM_197993	ENSMUSG00000071645	Tut1	2700038E08Rik|PAPD2|Rbm21|TUTase6|Tent1|U6-TUTase|star-PAP	terminal uridylyl transferase 1, U6 snRNA-specific	protein-coding
E17HC_Atoh1_1_bam_peak_2358	chr3	154695298	154696096	+	116	NA	Intergenic	Intergenic	-15436	NM_175176	209601	Mm.331454	NM_175176	ENSMUSG00000078161	Erich3	1700013E18Rik|4922501L14Rik|5031409G23Rik|AI596448|Gm133	glutamate rich 3	protein-coding
E17HC_Atoh1_1_bam_peak_497	chr11	11854830	11855944	+	116	NA	intron (NM_001190448, intron 6 of 14)	intron (NM_001190448, intron 6 of 14)	-12736	NR_045178	73321	Mm.443306	NR_045178	ENSMUSG00000086391	1700042O10Rik	-	RIKEN cDNA 1700042O10 gene	ncRNA
E17HC_Atoh1_1_bam_peak_2532	chr4	124672477	124673465	+	116	NA	Intergenic	Intergenic	15325	NM_011141	18991	Mm.297371	NM_011141	ENSMUSG00000090125	Pou3f1	Oct-6|Oct6|Otf-6|Otf6|Scip|Test1|Tst-1|Tst1	POU domain, class 3, transcription factor 1	protein-coding
E17HC_Atoh1_1_bam_peak_3719	chr9	102689580	102690976	+	112	NA	Intergenic	CpG	-27526	NM_019764	56332	Mm.21145	NM_019764	ENSMUSG00000032531	Amotl2	AW549739|C79691|Lccp|MASCOT|mKIAA0989	angiomotin-like 2	protein-coding
E17HC_Atoh1_1_bam_peak_284	chr1	184842022	184842571	+	112	NA	intron (NM_001368286, intron 1 of 7)	MTEa|LTR|ERVL-MaLR	3612	NM_001368285	67247	Mm.177724	NM_133684	ENSMUSG00000073481	2021-03-02	2810484M10Rik|Mosc2|mARC1	mitochondrial amidoxime reducing component 2	protein-coding
E17HC_Atoh1_1_bam_peak_1001	chr13	51917570	51919688	+	112	NA	Intergenic	Intergenic	71954	NM_011817	23882	Mm.281298	NM_011817	ENSMUSG00000021453	Gadd45g	AI327420|C86281|CR6|DDIT2|OIG37	growth arrest and DNA-damage-inducible 45 gamma	protein-coding
E17HC_Atoh1_1_bam_peak_2509	chr4	116876672	116877073	+	110	NA	promoter-TSS (NM_001029912)	promoter-TSS (NM_001029912)	-530	NM_001029912	74464	Mm.218946	NM_001029912	ENSMUSG00000033948	Zswim5	4933426E21Rik|AI503093|mKIAA1511	zinc finger SWIM-type containing 5	protein-coding
E17HC_Atoh1_1_bam_peak_250	chr1	170701985	170702962	+	110	NA	Intergenic	Intergenic	57941	NM_177068	320078	Mm.287131	NM_177068	ENSMUSG00000038463	Olfml2b	1110018N05Rik|4832415H08Rik|AI467542	olfactomedin-like 2B	protein-coding
E17HC_Atoh1_1_bam_peak_1390	chr15	102092919	102093424	+	110	NA	exon (NM_145625, exon 11 of 15)	exon (NM_145625, exon 11 of 15)	-9763	NM_153533	209039	Mm.29389	NM_153533	ENSMUSG00000037003	Tns2	C1-ten|Tenc1|nep|nph	tensin 2	protein-coding
E17HC_Atoh1_1_bam_peak_3541	chr8	122769191	122769960	+	110	NA	Intergenic	Intergenic	-5911	NM_144932	257633	Mm.334875	NM_144932	ENSMUSG00000015016	Acsf3	BB101783	acyl-CoA synthetase family member 3	protein-coding
E17HC_Atoh1_1_bam_peak_31	chr1	13649708	13650493	+	110	NA	intron (NM_145381, intron 2 of 6)	intron (NM_145381, intron 2 of 6)	10409	NM_145381	212442	Mm.89572	NM_145381	ENSMUSG00000025937	Lactb2	Cgi-83|E430032H21Rik	lactamase, beta 2	protein-coding
E17HC_Atoh1_1_bam_peak_2628	chr4	152082996	152083818	+	110	NA	Intergenic	Intergenic	-3456	NR_104381	269608	Mm.332102	NM_001004156	ENSMUSG00000039713	Plekhg5	BC023181|Syx	pleckstrin homology domain containing, family G (with RhoGef domain) member 5	protein-coding
E17HC_Atoh1_1_bam_peak_2127	chr2	152397890	152399027	+	110	NA	promoter-TSS (NM_011438)	promoter-TSS (NM_011438)	-412	NM_011438	20667	Mm.28424	NM_011438	ENSMUSG00000051817	Sox12	2010205A02Rik	SRY (sex determining region Y)-box 12	protein-coding
E17HC_Atoh1_1_bam_peak_2539	chr4	126745502	126746155	+	110	NA	intron (NM_001355413, intron 6 of 6)	intron (NM_001355413, intron 6 of 6)	6739	NM_001355413	26562	Mm.206206	NM_011986	ENSMUSG00000028833	Ncdn	AU042419|MMS10-AE|Ms10ae|mKIAA0607|norbin	neurochondrin	protein-coding
E17HC_Atoh1_1_bam_peak_2975	chr6	88759667	88760336	+	110	NA	intron (NM_001166249, intron 2 of 7)	intron (NM_001166249, intron 2 of 7)	35297	NM_001166251	23945	Mm.272197	NM_011844	ENSMUSG00000033174	Mgll	AA589436|Magl|Mgl	monoglyceride lipase	protein-coding
E17HC_Atoh1_1_bam_peak_947	chr13	28959226	28960133	+	110	NA	Intergenic	CpG	-5980	NM_009238	20677	Mm.240627	NM_009238	ENSMUSG00000076431	Sox4	AA682046|Sox-4	SRY (sex determining region Y)-box 4	protein-coding
E17HC_Atoh1_1_bam_peak_1332	chr15	84531631	84532716	+	110	NA	Intergenic	L1M5|LINE|L1	25650	NM_177630	223732	Mm.6471	NM_177630	ENSMUSG00000055745	Rtl6	BC058638|Ldoc1l|Mar6|Mart6	retrotransposon Gag like 6	protein-coding
E17HC_Atoh1_1_bam_peak_713	chr11	113611552	113612576	+	110	NA	intron (NM_001362939, intron 1 of 9)	intron (NM_001362939, intron 1 of 9)	-7263	NM_001042606	20606		NM_009217	ENSMUSG00000047904	Sstr2	SRIF-1|SS2R|SSTR-2|Smstr-2|Smstr2|sst2	somatostatin receptor 2	protein-coding
E17HC_Atoh1_1_bam_peak_2835	chr5	131675788	131676160	+	110	NA	intron (NM_001363480, intron 5 of 19)	intron (NM_001363480, intron 5 of 19)	-204295	NR_040704	75369	Mm.389696	NR_040704	ENSMUSG00000105773	4930563F08Rik	-	RIKEN cDNA 4930563F08 gene	ncRNA
E17HC_Atoh1_1_bam_peak_3646	chr9	58373909	58374442	+	110	NA	TTS (NR_040727)	TTS (NR_040727)	3671	NR_040727	73529	Mm.490924	NR_040727	ENSMUSG00000100487	1700072B07Rik	-	RIKEN cDNA 1700072B07 gene	ncRNA
E17HC_Atoh1_1_bam_peak_1729	chr18	47857374	47858245	+	110	NA	Intergenic	Intergenic	-65032	NR_045404	414127	Mm.450768	NR_045404	ENSMUSG00000118267	G630055G22Rik	-	RIKEN cDNA G630055G22 gene	ncRNA
E17HC_Atoh1_1_bam_peak_3748	chr9	119483613	119483986	+	110	NA	3' UTR (NM_001253860, exon 27 of 27)	3' UTR (NM_001253860, exon 27 of 27)	38839	NR_153319	208194	Mm.101578	NM_172456	ENSMUSG00000042787	Exog	AW557704|ENGL-B|ENGL-a|Endogl1|Endogl2|Engl|Engla|Englb	endo/exonuclease (5'-3'), endonuclease G-like	protein-coding
E17HC_Atoh1_1_bam_peak_2635	chr4	152558032	152558667	+	110	NA	intron (NM_153424, intron 23 of 29)	intron (NM_153424, intron 23 of 29)	80207	NM_153424	260305	Mm.302496	NM_153424	ENSMUSG00000039577	Nphp4	4930564O18Rik|nmf192	nephronophthisis 4 (juvenile) homolog (human)	protein-coding
E17HC_Atoh1_1_bam_peak_1766	chr18	66270842	66271469	+	110	NA	intron (NM_178793, intron 2 of 10)	intron (NM_178793, intron 2 of 10)	20683	NM_178793	320924	Mm.442049	NM_178793	ENSMUSG00000046318	Ccbe1	4933426F18Rik|9430093N24Rik|mKIAA1983	collagen and calcium binding EGF domains 1	protein-coding
E17HC_Atoh1_1_bam_peak_1615	chr17	43518515	43519141	+	110	NA	Intergenic	Intergenic	-16055	NM_008585	17287	Mm.5346	NM_008585	ENSMUSG00000023914	Mep1a	AI098089|AW107200|Mep-1|Mep-1a|Mep1	meprin 1 alpha	protein-coding
E17HC_Atoh1_1_bam_peak_3405	chr8	70233871	70234561	+	110	NA	promoter-TSS (NM_001168290)	promoter-TSS (NM_001168290)	-10	NM_001168290	234373	Mm.284505	NM_172755	ENSMUSG00000036054	Sugp2	Sfrs14|Srsf14|mKIAA0365	SURP and G patch domain containing 2	protein-coding
E17HC_Atoh1_1_bam_peak_452	chr10	111921575	111922401	+	110	NA	Intergenic	URR1A|DNA|hAT-Charlie	-47612	NR_046029	629206	Mm.391444	NR_046029	ENSMUSG00000112533	Gm20758	-	predicted gene, 20758	ncRNA
E17HC_Atoh1_1_bam_peak_3200	chr7	80323646	80324546	+	110	NA	5' UTR (NM_173445, exon 1 of 9)	5' UTR (NM_173445, exon 1 of 9)	358	NM_173445	269955	Mm.474502	NM_173445	ENSMUSG00000038930	Rccd1	5830436H09|E430018M08Rik	RCC1 domain containing 1	protein-coding
E17HC_Atoh1_1_bam_peak_3520	chr8	120437690	120438232	+	110	NA	Intergenic	Intergenic	-50905	NM_198671	382034	Mm.334856	NM_198671	ENSMUSG00000031822	Gse1	2210013I18Rik|mKIAA0182	genetic suppressor element 1, coiled-coil protein	protein-coding
E17HC_Atoh1_1_bam_peak_2124	chr2	152005530	152005932	+	110	NA	exon (NM_001164819, exon 3 of 5)	exon (NM_001164819, exon 3 of 5)	5865	NM_001164820	69698	Mm.258262	NM_027172	ENSMUSG00000027463	Slc52a3	2310046K01Rik|RFT2	solute carrier protein family 52, member 3	protein-coding
E17HC_Atoh1_1_bam_peak_448	chr10	110744668	110745426	+	110	NA	promoter-TSS (NM_001358560)	promoter-TSS (NM_001358560)	-392	NM_178609	52679	Mm.11747	NM_178609	ENSMUSG00000020185	E2f7	A630014C11Rik|D10Ertd739e|E2F-7	E2F transcription factor 7	protein-coding
E17HC_Atoh1_1_bam_peak_3081	chr7	17056188	17056781	+	110	NA	intron (NM_001162950, intron 1 of 14)	CpG-12728	195	NM_016868	53417	Mm.135110	NM_016868	ENSMUSG00000004328	Hif3a	Ipas|MOP7|NEPAS|bHLHe17	hypoxia inducible factor 3, alpha subunit	protein-coding
E17HC_Atoh1_1_bam_peak_274	chr1	181826672	181827286	+	110	NA	intron (NM_133815, intron 6 of 13)	intron (NM_133815, intron 6 of 13)	15422	NM_133815	98386	Mm.4538	NM_133815	ENSMUSG00000004880	Lbr	AI505894|C14SR|ic	lamin B receptor	protein-coding
E17HC_Atoh1_1_bam_peak_3246	chr7	109325426	109326203	+	110	NA	intron (NM_001355145, intron 6 of 10)	intron (NM_001355145, intron 6 of 10)	-112804	NR_152110	74293	Mm.381252	NR_152110	ENSMUSG00000085407	1700095J03Rik	-	RIKEN cDNA 1700095J03 gene	ncRNA
E17HC_Atoh1_1_bam_peak_2340	chr3	136669567	136670031	+	110	NA	promoter-TSS (NM_008913)	promoter-TSS (NM_008913)	-267	NM_008913	19055	Mm.331389	NM_008913	ENSMUSG00000028161	Ppp3ca	2900074D19Rik|CN|Caln|Calna|CnA	protein phosphatase 3, catalytic subunit, alpha isoform	protein-coding
E17HC_Atoh1_1_bam_peak_109	chr1	78310272	78311715	+	110	NA	intron (NM_001004173, intron 1 of 4)	intron (NM_001004173, intron 1 of 4)	647	NM_001004173	433323	Mm.276248	NM_001004173	ENSMUSG00000032908	Sgpp2	SPPase2|Spp2	sphingosine-1-phosphate phosphotase 2	protein-coding
E17HC_Atoh1_1_bam_peak_2088	chr2	128817899	128818602	+	110	NA	promoter-TSS (NM_028248)	promoter-TSS (NM_028248)	-53	NM_001355629	72477	Mm.259688	NM_028248	ENSMUSG00000014353	Tmem87b	2610301K12Rik|2810431I02Rik|AU014804	transmembrane protein 87B	protein-coding
E17HC_Atoh1_1_bam_peak_1138	chr14	51062880	51063486	+	110	NA	Intergenic	Intergenic	-5941	NM_001011875	497106	Mm.379740	NM_001011875	ENSMUSG00000068407	Rnase12	Rai1	ribonuclease, RNase A family, 12 (non-active)	protein-coding
E17HC_Atoh1_1_bam_peak_2545	chr4	128903979	128904765	+	110	NA	intron (NM_001370757, intron 3 of 3)	intron (NM_001370757, intron 3 of 3)	20328	NM_178110	67525	Mm.30653	NM_178110	ENSMUSG00000041000	Trim62	6330414G21Rik|AI450348|Dear1	tripartite motif-containing 62	protein-coding
E17HC_Atoh1_1_bam_peak_692	chr11	105524208	105524957	+	110	NA	Intergenic	Intergenic	-65404	NM_181071	77097	Mm.22501	NM_175492	ENSMUSG00000053580	Tanc2	3526402J09Rik|5730590C14Rik	tetratricopeptide repeat, ankyrin repeat and coiled-coil containing 2	protein-coding
E17HC_Atoh1_1_bam_peak_3677	chr9	67043478	67044065	+	110	NA	promoter-TSS (NM_001164253)	promoter-TSS (NM_001164253)	100	NM_001164253	22003	Mm.121878	NM_024427	ENSMUSG00000032366	Tpm1	AA986836|AI854628|TM2|TPM1kappa|Tm3|Tmpa|Tpm-1|alpha-TM	tropomyosin 1, alpha	protein-coding
E17HC_Atoh1_1_bam_peak_400	chr10	81403183	81404290	+	110	NA	intron (NM_008688, intron 8 of 9)	intron (NM_008688, intron 8 of 9)	-5839	NR_152732	102634174	Mm.392213	NR_152732	ENSMUSG00000085327	Gm16104	-	predicted gene 16104	ncRNA
E17HC_Atoh1_1_bam_peak_574	chr11	65650258	65651066	+	110	NA	Intergenic	L1MA9|LINE|L1	84170	NR_030417	791070		NR_030417	ENSMUSG00000076460	Mir744	Mirn744|mir-744|mmu-mir-744	microRNA 744	ncRNA
E17HC_Atoh1_1_bam_peak_913	chr12	108959161	108959736	+	110	NA	intron (NM_177602, intron 2 of 6)	intron (NM_177602, intron 2 of 6)	65176	NM_177602	212198	Mm.342082	NM_177602	ENSMUSG00000040877	Wdr25	B930090D16Rik	WD repeat domain 25	protein-coding
E17HC_Atoh1_1_bam_peak_1825	chr19	10277193	10277975	+	110	NA	intron (NM_198114, intron 1 of 19)	intron (NM_198114, intron 1 of 19)	27293	NM_198114	269060	Mm.329718	NM_198114	ENSMUSG00000035735	Dagla	Nsddr	diacylglycerol lipase, alpha	protein-coding
E17HC_Atoh1_1_bam_peak_66	chr1	43566680	43567319	+	110	NA	intron (NM_010879, intron 4 of 4)	intron (NM_010879, intron 4 of 4)	121248	NM_010879	17974	Mm.389903	NM_010879	ENSMUSG00000066877	Nck2	4833426I10Rik|Grb4|NCKbeta|Nck-2	non-catalytic region of tyrosine kinase adaptor protein 2	protein-coding
E17HC_Atoh1_1_bam_peak_2236	chr3	35282882	35283946	+	110	NA	Intergenic	Intergenic	-360763	NR_105799	102466155		NR_105799	ENSMUSG00000098862	Mir6378	Gm27706|mmu-mir-6378	microRNA 6378	ncRNA
E17HC_Atoh1_1_bam_peak_1204	chr14	103630051	103630712	+	110	NA	Intergenic	Intergenic	-19847	NM_001361639	105439	Mm.27548	NM_198014	ENSMUSG00000055717	Slain1	9630044O09Rik|AA675320|AW742596	SLAIN motif family, member 1	protein-coding
E17HC_Atoh1_1_bam_peak_761	chr11	120268912	120270071	+	110	NA	intron (NM_198423, intron 4 of 27)	intron (NM_198423, intron 4 of 27)	36544	NM_001347621	268515	Mm.309498	NM_198423	ENSMUSG00000039741	Bahcc1	B930044J06|BC060615	BAH domain and coiled-coil containing 1	protein-coding
E17HC_Atoh1_1_bam_peak_1194	chr14	78790618	78791536	+	110	NA	Intergenic	Intergenic	-58101	NM_173758	219189	Mm.159651	NM_027906	ENSMUSG00000058997	Vwa8	1300010F03Rik|4932416F07Rik|AI957255|Kiaa0564|mKIAA0564	von Willebrand factor A domain containing 8	protein-coding
E17HC_Atoh1_1_bam_peak_2169	chr2	165854335	165854747	+	110	NA	intron (NM_001363018, intron 2 of 23)	intron (NM_001363018, intron 2 of 23)	3632	NM_001252585	228880	Mm.227598	NM_027230	ENSMUSG00000039671	Zmynd8	1110013E22Rik|2010005I16Rik|3632413B07Rik|AI316811|AL024039|Prkcbp1|RACK7	zinc finger, MYND-type containing 8	protein-coding
E17HC_Atoh1_1_bam_peak_1271	chr15	63998050	63998609	+	110	NA	promoter-TSS (NM_001360035)	promoter-TSS (NM_001360035)	-263	NM_001360035	223601	Mm.246108	NM_144846	ENSMUSG00000022378	Fam49b	0910001A06Rik|AW122079	family with sequence similarity 49, member B	protein-coding
E17HC_Atoh1_1_bam_peak_1787	chr18	79105882	79106537	+	110	NA	intron (NM_053099, intron 1 of 5)	intron (NM_053099, intron 1 of 5)	3182	NM_053099	240427	Mm.312871	NM_053099	ENSMUSG00000024548	Setbp1	C130092E12|Seb|mKIAA0437	SET binding protein 1	protein-coding
E17HC_Atoh1_1_bam_peak_3167	chr7	58486074	58486454	+	110	NA	Intergenic	Intergenic	-171938	NM_009728	11982	Mm.135129	NM_009728	ENSMUSG00000025324	Atp10a	Atp10c|pfatp	ATPase, class V, type 10A	protein-coding
E17HC_Atoh1_1_bam_peak_357	chr10	60981625	60982355	+	110	NA	Intergenic	Intergenic	21267	NR_130327	100316671		NR_130327	ENSMUSG00000080526	Mir466j	Mirn466j|mmu-mir-466j	microRNA 466j	ncRNA
E17HC_Atoh1_1_bam_peak_3557	chr8	125080629	125081490	+	110	NA	intron (NM_174853, intron 1 of 11)	intron (NM_174853, intron 1 of 11)	26864	NM_174854	244667	Mm.233504	NM_170596	ENSMUSG00000043051	Disc1	-	disrupted in schizophrenia 1	protein-coding
E17HC_Atoh1_1_bam_peak_3573	chr9	20664064	20664833	+	110	NA	TTS (NM_023371)	TTS (NM_023371)	12330	NM_023371	23988	Mm.7906	NM_023371	ENSMUSG00000032171	Pin1	0610025L01Rik|D9Bwg1161e	protein (peptidyl-prolyl cis/trans isomerase) NIMA-interacting 1	protein-coding
E17HC_Atoh1_1_bam_peak_2080	chr2	124618278	124619096	+	110	NA	intron (NM_172537, intron 1 of 16)	intron (NM_172537, intron 1 of 16)	8391	NM_172537	214968	Mm.330536	NM_172537	ENSMUSG00000027200	Sema6d	1110067B02Rik|AA409156|D330011G23|mKIAA1479	sema domain, transmembrane domain (TM), and cytoplasmic domain, (semaphorin) 6D	protein-coding
E17HC_Atoh1_1_bam_peak_60	chr1	43098141	43098972	+	110	NA	promoter-TSS (NM_133818)	promoter-TSS (NM_133818)	72	NM_001013025	73122	Mm.246069	NM_001013025	ENSMUSG00000070939	Tgfbrap1	3110018K12Rik|AU024090|AU042859|AW742551|Trap1	transforming growth factor, beta receptor associated protein 1	protein-coding
E17HC_Atoh1_1_bam_peak_3753	chr9	120011064	120011776	+	110	NA	Intergenic	CpG	12178	NM_011724	22437	Mm.10117	NM_011724	ENSMUSG00000079243	Xirp1	AI415219|Cmya1	xin actin-binding repeat containing 1	protein-coding
E17HC_Atoh1_1_bam_peak_3294	chr7	127928733	127929261	+	110	NA	intron (NM_133351, intron 2 of 5)	intron (NM_133351, intron 2 of 5)	1116	NM_133351	76560	Mm.5875	NM_133351	ENSMUSG00000030800	Prss8	2410039E18Rik|AI313909|C79772|CAP1|fr|mCAP1	protease, serine 8 (prostasin)	protein-coding
E17HC_Atoh1_1_bam_peak_64	chr1	43396832	43397607	+	110	NA	Intergenic	Intergenic	-48532	NM_010879	17974	Mm.389903	NM_010879	ENSMUSG00000066877	Nck2	4833426I10Rik|Grb4|NCKbeta|Nck-2	non-catalytic region of tyrosine kinase adaptor protein 2	protein-coding
E17HC_Atoh1_1_bam_peak_3530	chr8	121896969	121898967	+	110	NA	intron (NM_011404, intron 1 of 9)	intron (NM_011404, intron 1 of 9)	9718	NM_011404	20539	Mm.22374	NM_011404	ENSMUSG00000040010	Slc7a5	4F2LC|D0H16S474E|LAT1|TA1	solute carrier family 7 (cationic amino acid transporter, y+ system), member 5	protein-coding
E17HC_Atoh1_1_bam_peak_2152	chr2	157517409	157518020	+	110	NA	Intergenic	Intergenic	-42364	NM_180960	18111	Mm.34330	NM_010923	ENSMUSG00000067786	Nnat	5730414I02Rik|AW107673|Peg5	neuronatin	protein-coding
E17HC_Atoh1_1_bam_peak_2480	chr4	99205683	99206630	+	110	NA	intron (NM_175029, intron 1 of 10)	intron (NM_175029, intron 1 of 10)	12009	NM_001145967	242557	Mm.241663	NM_175029	ENSMUSG00000028550	Atg4c	Apg4-C|Apg4c|Atg4cl|Autl1	autophagy related 4C, cysteine peptidase	protein-coding
E17HC_Atoh1_1_bam_peak_3741	chr9	115450828	115451307	+	110	NA	Intergenic	Intergenic	69248	NR_130329	100316675		NR_130329	ENSMUSG00000080409	Mir467h	Mirn467h|mmu-mir-467h	microRNA 467h	ncRNA
E17HC_Atoh1_1_bam_peak_1302	chr15	78773052	78774070	+	110	NA	promoter-TSS (NM_008595)	promoter-TSS (NM_008595)	-116	NM_008595	17305	Mm.149235	NM_008595	ENSMUSG00000018169	Mfng	AW546563	MFNG O-fucosylpeptide 3-beta-N-acetylglucosaminyltransferase	protein-coding
E17HC_Atoh1_1_bam_peak_2015	chr2	64920284	64921117	+	110	NA	intron (NM_016719, intron 9 of 13)	intron (NM_016719, intron 9 of 13)	102066	NM_016719	50915	Mm.214554	NM_016719	ENSMUSG00000026888	Grb14	AI505286	growth factor receptor bound protein 14	protein-coding
E17HC_Atoh1_1_bam_peak_2845	chr5	134688750	134689290	+	110	NA	promoter-TSS (NM_010717)	promoter-TSS (NM_010717)	-430	NM_010717	16885	Mm.15409	NM_010717	ENSMUSG00000029674	Limk1	KIZ-1|LIMK-1|Limk	LIM-domain containing, protein kinase	protein-coding
E17HC_Atoh1_1_bam_peak_931	chr13	9151757	9152438	+	110	NA	intron (NM_001311117, intron 11 of 16)	intron (NM_001311117, intron 11 of 16)	58216	NM_001311117	217980	Mm.234944	NM_172585	ENSMUSG00000033499	Larp4b	A630096F19|AI256361|D13Wsu64e|Larp5	La ribonucleoprotein domain family, member 4B	protein-coding
E17HC_Atoh1_1_bam_peak_3109	chr7	29281065	29282260	+	110	NA	5' UTR (NM_001082548, exon 1 of 6)	5' UTR (NM_001082548, exon 1 of 6)	315	NM_011464	20733	Mm.295230	NM_011464	ENSMUSG00000074227	Spint2	AL024025|C76321|HAI-2	serine protease inhibitor, Kunitz type 2	protein-coding
E17HC_Atoh1_1_bam_peak_1768	chr18	69592328	69593649	+	110	NA	intron (NM_001361127, intron 8 of 19)	intron (NM_001361127, intron 8 of 19)	246828	NM_001361128	21413	Mm.4269	NM_013685	ENSMUSG00000053477	Tcf4	5730422P05Rik|ASP-I2|E2-2|E2.2|ITF-2|ITF-2b|ITF2|ME2|MITF-2A|MITF-2B|SEF-2|SEF2|SEF2-1|TFE|Tcf-4|bHLHb19	transcription factor 4	protein-coding
E17HC_Atoh1_1_bam_peak_1406	chr16	10979260	10979945	+	110	NA	intron (NM_019980, intron 1 of 3)	MLT-int|LTR|ERVL-MaLR	13519	NM_019980	56722	Mm.294753	NM_019980	ENSMUSG00000022500	Litaf	3222402J11Rik|C85531|N4WBP3|TBX1	LPS-induced TN factor	protein-coding
E17HC_Atoh1_1_bam_peak_1013	chr13	56426226	56426858	+	110	NA	Intergenic	Intergenic	-11813	NM_177809	328258	Mm.482177	NM_177809	ENSMUSG00000021509	Slc25a48	AU042651|E230025K15	solute carrier family 25, member 48	protein-coding
E17HC_Atoh1_1_bam_peak_2262	chr3	66398325	66398751	+	110	NA	Intergenic	Intergenic	-101701	NM_145820	72789	Mm.443526	NM_028357	ENSMUSG00000027831	Veph1	2810471M23Rik|Veph	ventricular zone expressed PH domain-containing 1	protein-coding
E17HC_Atoh1_1_bam_peak_1968	chr2	32693836	32694530	+	110	NA	promoter-TSS (NM_010236)	promoter-TSS (NM_010236)	-8	NM_010236	14287	Mm.3830	NM_010236	ENSMUSG00000009566	Fpgs	AA408187	folylpolyglutamyl synthetase	protein-coding
E17HC_Atoh1_1_bam_peak_1071	chr13	106352846	106353454	+	110	NA	Intergenic	Intergenic	583808	NM_029665	76582	Mm.132208	NM_029665	ENSMUSG00000042590	Ipo11	1700081H05Rik|2510001A17Rik|AI314624|AW555235|E330021B14Rik|Ranbp11	importin 11	protein-coding
E17HC_Atoh1_1_bam_peak_599	chr11	75654252	75654852	+	110	NA	intron (NM_001080774, intron 1 of 31)	intron (NM_001080774, intron 1 of 31)	-1463	NM_001080775	17913	Mm.234502	NM_008659	ENSMUSG00000017774	Myo1c	C80397|MMIb|MYO1E|NMI|mm1beta|myr2	myosin IC	protein-coding
E17HC_Atoh1_1_bam_peak_625	chr11	82845615	82846434	+	110	NA	intron (NM_001164569, intron 1 of 7)	intron (NM_001164569, intron 1 of 7)	-16981	NM_026097	67338	Mm.341608	NM_026097	ENSMUSG00000020696	Rffl	1700051E09Rik|4930516L10Rik|BG080975|Carp2	ring finger and FYVE like domain containing protein	protein-coding
E17HC_Atoh1_1_bam_peak_264	chr1	177444096	177445993	+	110	NA	promoter-TSS (NM_013915)	promoter-TSS (NM_013915)	106	NM_001355102	30928	Mm.330700	NM_013915	ENSMUSG00000063659	Zbtb18	RP58|Zfp238|Znf238.|zfp-238	zinc finger and BTB domain containing 18	protein-coding
E17HC_Atoh1_1_bam_peak_1651	chr17	72076304	72076862	+	110	NA	intron (NM_007439, intron 4 of 28)	intron (NM_007439, intron 4 of 28)	294636	NM_030179	78785	Mm.196382	NM_030179	ENSMUSG00000024059	Clip4	1700024K14Rik|1700074B05Rik|4833417L20Rik|5830409B12Rik|Rsnl2	CAP-GLY domain containing linker protein family, member 4	protein-coding
E17HC_Atoh1_1_bam_peak_53	chr1	38180899	38181804	+	110	NA	exon (NM_001290814, exon 21 of 22)	exon (NM_001290814, exon 21 of 22)	49268	NR_151587	329123	Mm.207123	NR_151587	ENSMUSG00000102716	Gm5099	EG329123	predicted gene 5099	ncRNA
E17HC_Atoh1_1_bam_peak_2057	chr2	109692391	109692958	+	110	NA	promoter-TSS (NM_001285420)	promoter-TSS (NM_001285420)	238	NM_001048141	12064	Mm.1442	NM_007540	ENSMUSG00000048482	Bdnf	-	brain derived neurotrophic factor	protein-coding
E17HC_Atoh1_1_bam_peak_2409	chr4	40142957	40143697	+	110	NA	promoter-TSS (NM_007386)	promoter-TSS (NM_007386)	62	NM_007386	11428	Mm.331547	NM_007386	ENSMUSG00000028405	Aco1	Aco-1|Irebp|Irp1	aconitase 1	protein-coding
E17HC_Atoh1_1_bam_peak_1767	chr18	67483915	67484497	+	110	NA	Intergenic	Intergenic	19357	NM_144867	225655	Mm.221420	NM_144867	ENSMUSG00000024530	Prelid3a	A230074A19Rik|BC019561|Slmo1	PRELI domain containing 3A	protein-coding
E17HC_Atoh1_1_bam_peak_1077	chr13	111002763	111003345	+	110	NA	Intergenic	Intergenic	-99208	NR_131194	102636142	Mm.417611	NR_131194		4930526H09Rik	-	RIKEN cDNA 4930526H09 gene	ncRNA
E17HC_Atoh1_1_bam_peak_356	chr10	60952277	60953156	+	110	NA	Intergenic	Intergenic	-8007	NR_130327	100316671		NR_130327	ENSMUSG00000080526	Mir466j	Mirn466j|mmu-mir-466j	microRNA 466j	ncRNA
E17HC_Atoh1_1_bam_peak_3204	chr7	81565315	81565877	+	110	NA	intron (NM_172904, intron 1 of 12)	intron (NM_172904, intron 1 of 12)	1385	NM_172904	244091	Mm.38773	NM_172904	ENSMUSG00000038663	Fsd2	9830160G03Rik|Spryd1	fibronectin type III and SPRY domain containing 2	protein-coding
E17HC_Atoh1_1_bam_peak_1306	chr15	79229117	79229698	+	110	NA	promoter-TSS (NM_001045558)	promoter-TSS (NM_001045558)	25	NM_001045558	18693	Mm.259464	NM_008837	ENSMUSG00000068206	Pick1	Prkcabp	protein interacting with C kinase 1	protein-coding
E17HC_Atoh1_1_bam_peak_1024	chr13	67559619	67560286	+	110	NA	intron (NR_131099, intron 3 of 3)	RMER5|LTR|ERV1	6718	NR_131098	77857	Mm.160006	NR_131098	ENSMUSG00000097360	9430065F17Rik	E130110G22Rik	RIKEN cDNA 9430065F17 gene	ncRNA
E17HC_Atoh1_1_bam_peak_968	chr13	43288220	43288726	+	110	NA	intron (NM_001033399, intron 1 of 1)	intron (NM_001033399, intron 1 of 1)	15699	NM_001033399	328232	Mm.441399	NM_001033399	ENSMUSG00000051335	Gfod1	9630032O13|AI850995	glucose-fructose oxidoreductase domain containing 1	protein-coding
E17HC_Atoh1_1_bam_peak_2371	chr4	8577193	8578014	+	110	NA	intron (NM_021518, intron 3 of 7)	intron (NM_021518, intron 3 of 7)	41959	NM_021518	59021	Mm.397471	NM_021518	ENSMUSG00000047187	Rab2a	9330148M11Rik|C80220|Rab2	RAB2A, member RAS oncogene family	protein-coding
E17HC_Atoh1_1_bam_peak_1111	chr14	24778904	24779604	+	110	NA	Intergenic	CpG	288501	NM_001360586	20088	Mm.16775	NM_011297	ENSMUSG00000025290	Rps24	-	ribosomal protein S24	protein-coding
E17HC_Atoh1_1_bam_peak_202	chr1	135571993	135572719	+	110	NA	intron (NM_173437, intron 1 of 28)	intron (NM_173437, intron 1 of 28)	12999	NM_173437	215690	Mm.34977	NM_173437	ENSMUSG00000009418	Nav1	9530089B19|9930003A20Rik|C230080M11Rik|Gm38399|Pomfil3|Unc53h1|mKIAA1151|steerin-1	neuron navigator 1	protein-coding
E17HC_Atoh1_1_bam_peak_844	chr12	80812099	80812737	+	110	NA	intron (NM_178682, intron 1 of 5)	intron (NM_178682, intron 1 of 5)	21886	NM_001242419	217684	Mm.341776	NM_178682	ENSMUSG00000021133	Susd6	4933426M11Rik|mKIAA0247	sushi domain containing 6	protein-coding
E17HC_Atoh1_1_bam_peak_1003	chr13	53236315	53237083	+	110	NA	intron (NM_013846, intron 1 of 8)	intron (NM_013846, intron 1 of 8)	49425	NM_013846	26564	Mm.342774	NM_013846	ENSMUSG00000021464	Ror2	Ntrkr2	receptor tyrosine kinase-like orphan receptor 2	protein-coding
E17HC_Atoh1_1_bam_peak_2698	chr5	37262590	37263151	+	110	NA	intron (NM_007765, intron 1 of 13)	MTD|LTR|ERVL-MaLR	17106	NM_007765	12933	Mm.290995	NM_007765	ENSMUSG00000029121	Crmp1	CRMP-1|DRP-1|Dpysl1|ULIP-3|Ulip3	collapsin response mediator protein 1	protein-coding
E17HC_Atoh1_1_bam_peak_2259	chr3	65829192	65830178	+	110	NA	intron (NM_001166659, intron 12 of 12)	intron (NM_001166659, intron 12 of 12)	128564	NM_019937	56706	Mm.175612	NM_019937	ENSMUSG00000027829	Ccnl1	2610030E23Rik|AU018493|Ccnl|ania-6a	cyclin L1	protein-coding
E17HC_Atoh1_1_bam_peak_1502	chr16	91579366	91579854	+	110	NA	intron (NM_030018, intron 5 of 6)	intron (NM_030018, intron 5 of 6)	18070	NM_030018	77975	Mm.290341	NM_030018	ENSMUSG00000022964	Tmem50b	AU015466|AU019872|B230114J08Rik	transmembrane protein 50B	protein-coding
E17HC_Atoh1_1_bam_peak_787	chr12	25092473	25093605	+	110	NA	TTS (NM_010496)	TTS (NM_010496)	3053	NM_010496	15902	Mm.34871	NM_010496	ENSMUSG00000020644	Id2	AI255428|C78922|Idb2|bHLHb26	inhibitor of DNA binding 2	protein-coding
E17HC_Atoh1_1_bam_peak_1626	chr17	47521762	47522163	+	110	NA	intron (NM_001081635, intron 1 of 6)	intron (NM_001081635, intron 1 of 6)	16911	NM_001081636	12445	Mm.27291	NM_007632	ENSMUSG00000034165	Ccnd3	9230106B05Rik|AA682053|AL024085|AW146355|C78795	cyclin D3	protein-coding
E17HC_Atoh1_1_bam_peak_3110	chr7	29292031	29292664	+	110	NA	intron (NM_026731, intron 3 of 3)	intron (NM_026731, intron 3 of 3)	3027	NM_026731	68458	Mm.2343	NM_026731	ENSMUSG00000037166	Ppp1r14a	1110001M11Rik|Cpi17	protein phosphatase 1, regulatory inhibitor subunit 14A	protein-coding
E17HC_Atoh1_1_bam_peak_2795	chr5	117413233	117414140	+	110	NA	promoter-TSS (NM_001312914)	promoter-TSS (NM_001312914)	-316	NM_001312914	333050	Mm.437947	NM_001034873	ENSMUSG00000061578	Ksr2	-	kinase suppressor of ras 2	protein-coding
E17HC_Atoh1_1_bam_peak_3243	chr7	109163468	109164201	+	110	NA	intron (NM_001302205, intron 1 of 3)	intron (NM_001302205, intron 1 of 3)	6678	NM_001302206	109594	Mm.360145	NM_057173	ENSMUSG00000036111	Lmo1	Rbtn-1|Rbtn1|Ttg1	LIM domain only 1	protein-coding
E17HC_Atoh1_1_bam_peak_1386	chr15	101375682	101376518	+	110	NA	Intergenic	Intergenic	-5938	NM_028770	74127	Mm.440055	NM_028770	ENSMUSG00000037185	Krt80	1200016G03Rik|2310041I20Rik|CK-80|K80|Kb20	keratin 80	protein-coding
E17HC_Atoh1_1_bam_peak_1785	chr18	78124125	78124814	+	110	NA	intron (NM_001171011, intron 1 of 8)	intron (NM_001171011, intron 1 of 8)	-1043	NM_001171010	108052	Mm.33832	NM_028122	ENSMUSG00000059336	Slc14a1	2610507K20Rik|3021401A05Rik|UT-B|Utb1	solute carrier family 14 (urea transporter), member 1	protein-coding
E17HC_Atoh1_1_bam_peak_898	chr12	106223899	106224506	+	110	NA	Intergenic	Intergenic	187662	NM_001364368	22367	Mm.2981	NM_011705	ENSMUSG00000021115	Vrk1	51PK	vaccinia related kinase 1	protein-coding
E17HC_Atoh1_1_bam_peak_2181	chr2	168440704	168441278	+	110	NA	Intergenic	Intergenic	149374	NM_001291178	18019	Mm.116802	NM_010899	ENSMUSG00000027544	Nfatc2	AI607462|NF-ATc2|NF-ATp|NFAT1|NFAT1-D|Nfatp	nuclear factor of activated T cells, cytoplasmic, calcineurin dependent 2	protein-coding
E17HC_Atoh1_1_bam_peak_119	chr1	86434249	86435843	+	110	NA	Intergenic	Intergenic	8717	NM_027966	71863	Mm.179627	NM_027966	ENSMUSG00000036574	Tex44	1700019O17Rik	testis expressed 44	protein-coding
E17HC_Atoh1_1_bam_peak_282	chr1	184033800	184034555	+	110	NA	promoter-TSS (NM_028516)	promoter-TSS (NM_028516)	-179	NM_028516	73363	Mm.50115	NM_028516	ENSMUSG00000044854	1700056E22Rik	-	RIKEN cDNA 1700056E22 gene	protein-coding
E17HC_Atoh1_1_bam_peak_2064	chr2	116019788	116020794	+	110	NA	intron (NM_001136072, intron 7 of 12)	intron (NM_001136072, intron 7 of 12)	44328	NM_001346036	17536	Mm.247566	NM_010825	ENSMUSG00000027210	Meis2	A430109D20Rik|Mrg1|Stra10	Meis homeobox 2	protein-coding
E17HC_Atoh1_1_bam_peak_1561	chr17	26359711	26360603	+	110	NA	Intergenic	Intergenic	-54702	NM_001081656	240055	Mm.133211	NM_001081656	ENSMUSG00000034413	Neurl1b	C230078M08Rik|EG240055	neuralized E3 ubiquitin protein ligase 1B	protein-coding
E17HC_Atoh1_1_bam_peak_3282	chr7	125991837	125992588	+	110	NA	intron (NM_001358885, intron 2 of 5)	intron (NM_001358885, intron 2 of 5)	90199	NM_001101488	269994	Mm.39599	NM_001101488	ENSMUSG00000046182	Gsg1l	AI852434|C230098I05Rik|G630023A01Rik|Gm637|g1l	GSG1-like	protein-coding
E17HC_Atoh1_1_bam_peak_2853	chr5	135365353	135365919	+	110	NA	intron (NM_001346745, intron 4 of 5)	ORR1D1|LTR|ERVL-MaLR	-4317	NR_153312	100609	Mm.281189	NM_145414	ENSMUSG00000000916	Nsun5	9830109N13Rik|AI326939|Nol1r|Wbscr20|Wbscr20a	NOL1/NOP2/Sun domain family, member 5	protein-coding
E17HC_Atoh1_1_bam_peak_982	chr13	47043258	47044595	+	110	NA	promoter-TSS (NM_016785)	promoter-TSS (NM_016785)	427	NM_172262	218214	Mm.31259	NM_172262	ENSMUSG00000038080	Kdm1b	4632428N09Rik|AI482520|Aof1	lysine (K)-specific demethylase 1B	protein-coding
E17HC_Atoh1_1_bam_peak_2871	chr5	140239207	140239923	+	110	NA	intron (NM_001359025, intron 10 of 17)	intron (NM_001359025, intron 10 of 17)	-64647	NM_001359027	17120	Mm.27250	NM_010752	ENSMUSG00000029554	Mad1l1	AI173502|AW550425|Mad1	MAD1 mitotic arrest deficient 1-like 1	protein-coding
E17HC_Atoh1_1_bam_peak_2100	chr2	133509253	133510115	+	110	NA	Intergenic	Intergenic	-42475	NM_007553	12156	Mm.103205	NM_007553	ENSMUSG00000027358	Bmp2	AI467020|Bmp2a	bone morphogenetic protein 2	protein-coding
E17HC_Atoh1_1_bam_peak_2641	chr4	154142291	154142998	+	110	NA	intron (NM_021499, intron 1 of 11)	intron (NM_021499, intron 1 of 11)	272	NM_021499	59002	Mm.46508	NM_021499	ENSMUSG00000029029	Wrap73	2610044M17Rik|5330425N03Rik|Dd57|Wdr8	WD repeat containing, antisense to Trp73	protein-coding
E17HC_Atoh1_1_bam_peak_1738	chr18	57831499	57831957	+	110	NA	Intergenic	Intergenic	-39395	NR_152225	100503033	Mm.381112	NR_152224	ENSMUSG00000118391	Gm19519	-	predicted gene, 19519	ncRNA
E17HC_Atoh1_1_bam_peak_1341	chr15	86168309	86168702	+	110	NA	intron (NM_145475, intron 1 of 12)	intron (NM_145475, intron 1 of 12)	-17223	NR_155352	102638208	Mm.415090	NR_155352	ENSMUSG00000086424	Gm15569	-	predicted gene 15569	ncRNA
E17HC_Atoh1_1_bam_peak_267	chr1	178489001	178489635	+	110	NA	Intergenic	Intergenic	-39807	NM_001161665	269152	Mm.129727	NM_177724	ENSMUSG00000026494	Kif26b	4832420M10|BC056349|D230039L06Rik	kinesin family member 26B	protein-coding
E17HC_Atoh1_1_bam_peak_988	chr13	48027681	48028350	+	110	NA	Intergenic	MER130|Unknown|Unknown	-9407	NR_038004	70971	Mm.158514	NR_038004	ENSMUSG00000047324	4931429P17Rik	-	RIKEN cDNA 4931429P17 gene	ncRNA
E17HC_Atoh1_1_bam_peak_613	chr11	78953026	78953693	+	109	NA	intron (NM_001313922, intron 21 of 25)	MTD|LTR|ERVL-MaLR	28068	NM_001313922	18126	Mm.2893	NM_010927	ENSMUSG00000020826	Nos2	MAC-NOS|NOS-II|Nos-2|Nos2a|i-NOS|iNOS	nitric oxide synthase 2, inducible	protein-coding
E17HC_Atoh1_1_bam_peak_2540	chr4	127227186	127227897	+	105	NA	intron (NM_198618, intron 8 of 11)	intron (NM_198618, intron 8 of 11)	-16243	NM_030252	80284	Mm.139607	NM_030252	ENSMUSG00000042380	Smim12	BC003266	small integral membrane protein 12	protein-coding
E17HC_Atoh1_1_bam_peak_1126	chr14	34843911	34844300	+	96	NA	intron (NM_008166, intron 2 of 15)	intron (NM_008166, intron 2 of 15)	23969	NM_008166	14803	Mm.121569	NM_008166	ENSMUSG00000041078	Grid1	GluD1|GluRdelta1	glutamate receptor, ionotropic, delta 1	protein-coding
E17HC_Atoh1_1_bam_peak_1923	chr2	25224365	25225365	+	96	NA	promoter-TSS (NM_146116)	promoter-TSS (NM_146116)	-163	NM_146116	227613	Mm.227260	NM_146116	ENSMUSG00000036752	Tubb4b	4930542G03Rik|Tubb2c|Tubb2c1	tubulin, beta 4B class IVB	protein-coding
E17HC_Atoh1_1_bam_peak_2558	chr4	132011573	132012301	+	96	NA	intron (NM_183428, intron 1 of 20)	intron (NM_183428, intron 1 of 20)	37141	NM_001128606	269587	Mm.30038	NM_183428	ENSMUSG00000028906	Epb41	4.1R|AI415518|D4Ertd442e|Elp-1|Elp1|Epb4.1|mKIAA4056	erythrocyte membrane protein band 4.1	protein-coding
E17HC_Atoh1_1_bam_peak_2808	chr5	122997464	122998302	+	96	NA	non-coding (NR_045820, exon 3 of 3)	non-coding (NR_045820, exon 3 of 3)	8529	NR_045820	109202	Mm.30769	NM_175405	ENSMUSG00000056735	A930024E05Rik	-	RIKEN cDNA A930024E05 gene	ncRNA
E17HC_Atoh1_1_bam_peak_3599	chr9	40613945	40614715	+	96	NA	Intergenic	Intergenic	-71689	NM_133733	71566	Mm.280560	NM_133733	ENSMUSG00000032024	Clmp	9030425E11Rik|ACAM|ASP5|AW557819	CXADR-like membrane protein	protein-coding
E17HC_Atoh1_1_bam_peak_1198	chr14	87426017	87426915	+	96	NA	intron (NM_001253755, intron 1 of 11)	intron (NM_001253755, intron 1 of 11)	9883	NM_001253755	219249	Mm.35168	NM_172605	ENSMUSG00000022019	Tdrd3	4732418C03Rik|6720468N18	tudor domain containing 3	protein-coding
E17HC_Atoh1_1_bam_peak_417	chr10	85421024	85421884	+	96	NA	intron (NM_028709, intron 1 of 16)	intron (NM_028709, intron 1 of 16)	34640	NM_028709	74007	Mm.36544	NM_028709	ENSMUSG00000020042	Btbd11	6330404E16Rik	BTB (POZ) domain containing 11	protein-coding
E17HC_Atoh1_1_bam_peak_43	chr1	33499611	33500648	+	96	NA	intron (NM_008922, intron 10 of 13)	intron (NM_008922, intron 10 of 13)	169665	NM_008922	19076	Mm.27705	NM_008922	ENSMUSG00000026134	Prim2	AI323589	DNA primase, p58 subunit	protein-coding
E17HC_Atoh1_1_bam_peak_1005	chr13	55168815	55169671	+	96	NA	TTS (NM_008011)	TTS (NM_008011)	16425	NM_008011	14186	Mm.276715	NM_008011	ENSMUSG00000005320	Fgfr4	Fgfr-4	fibroblast growth factor receptor 4	protein-coding
E17HC_Atoh1_1_bam_peak_2178	chr2	167899945	167900548	+	96	NA	Intergenic	Intergenic	-32081	NM_011201	19246	Mm.277916	NM_011201	ENSMUSG00000027540	Ptpn1	PTP-1B|PTP-HA2|PTP1B	protein tyrosine phosphatase, non-receptor type 1	protein-coding
E17HC_Atoh1_1_bam_peak_3278	chr7	122680346	122680824	+	96	NA	intron (NM_019430, intron 1 of 3)	intron (NM_019430, intron 1 of 3)	8841	NM_019430	54376	Mm.444212	NM_019430	ENSMUSG00000066189	Cacng3	-	calcium channel, voltage-dependent, gamma subunit 3	protein-coding
E17HC_Atoh1_1_bam_peak_3045	chr6	125493985	125494846	+	96	NA	intron (NM_007657, intron 1 of 7)	CpG	345	NM_007657	12527	Mm.210676	NM_007657	ENSMUSG00000030342	Cd9	Tspan29	CD9 antigen	protein-coding
E17HC_Atoh1_1_bam_peak_1161	chr14	62342107	62342769	+	96	NA	intron (NM_026001, intron 1 of 10)	L1M2|LINE|L1	10370	NM_026001	67153	Mm.26040	NM_026001	ENSMUSG00000021932	Rnaseh2b	1110019N06Rik|2610207P08Rik|Dleu8	ribonuclease H2, subunit B	protein-coding
E17HC_Atoh1_1_bam_peak_1395	chr15	103215112	103216146	+	96	NA	promoter-TSS (NM_007626)	promoter-TSS (NM_007626)	-277	NM_001110216	12419	Mm.262059	NM_007626	ENSMUSG00000009575	Cbx5	2610029O15Rik|C75991|HP1|Hp1a|Hp1alpha	chromobox 5	protein-coding
E17HC_Atoh1_1_bam_peak_3360	chr8	25601517	25602842	+	96	NA	promoter-TSS (NM_001308482)	promoter-TSS (NM_001308482)	-105	NM_001308482	234135	Mm.217337	NM_001001735	ENSMUSG00000054823	Nsd3	6720429E03|A530023P05|AI528490|WHISTLE|Whsc1l1	nuclear receptor binding SET domain protein 3	protein-coding
E17HC_Atoh1_1_bam_peak_577	chr11	68555812	68556535	+	96	NA	promoter-TSS (NM_146004)	promoter-TSS (NM_146004)	-13	NM_146004	215723	Mm.131205	NM_146004	ENSMUSG00000048329	Mfsd6l	-	major facilitator superfamily domain containing 6-like	protein-coding
E17HC_Atoh1_1_bam_peak_2338	chr3	135438154	135438791	+	96	NA	promoter-TSS (NM_025356)	promoter-TSS (NM_025356)	-8	NM_001356596	66105	Mm.49884	NM_025356	ENSMUSG00000078578	Ube2d3	1100001F19Rik|9430029A22Rik|AA414951	ubiquitin-conjugating enzyme E2D 3	protein-coding
E17HC_Atoh1_1_bam_peak_2106	chr2	138405957	138406884	+	96	NA	Intergenic	Intergenic	127927	NM_145534	228662	Mm.153405	NM_145534	ENSMUSG00000062098	Btbd3	mKIAA0952	BTB (POZ) domain containing 3	protein-coding
E17HC_Atoh1_1_bam_peak_2039	chr2	92915961	92916695	+	96	NA	intron (NM_030725, intron 1 of 5)	intron (NM_030725, intron 1 of 5)	1227	NM_030725	80976	Mm.33490	NM_030725	ENSMUSG00000027220	Syt13	5730409J20Rik|AI549909|mKIAA1427	synaptotagmin XIII	protein-coding
E17HC_Atoh1_1_bam_peak_322	chr10	22726254	22726841	+	96	NA	intron (NM_011603, intron 1 of 6)	intron (NM_011603, intron 1 of 6)	2885	NR_106123	102465768		NR_106123	ENSMUSG00000098714	Mir7663	Gm28034|mmu-mir-7663	microRNA 7663	ncRNA
E17HC_Atoh1_1_bam_peak_3604	chr9	43729602	43730063	+	96	NA	Intergenic	Intergenic	-14122	NM_021424	58235	Mm.335096	NM_021424	ENSMUSG00000032012	Nectin1	AI835281|AW549174|Cd111|HIgR|HveC|PRR|PRR1|Pvrl1|nectin-1	nectin cell adhesion molecule 1	protein-coding
E17HC_Atoh1_1_bam_peak_1804	chr19	4510041	4510765	+	96	NA	promoter-TSS (NM_001162946)	promoter-TSS (NM_001162946)	-69	NM_001162946	18563	Mm.1845	NM_008797	ENSMUSG00000024892	Pcx	Pc|Pcb	pyruvate carboxylase	protein-coding
E17HC_Atoh1_1_bam_peak_2794	chr5	116591594	116592954	+	96	NA	promoter-TSS (NM_026886)	promoter-TSS (NM_026886)	-457	NM_026886	68955	Mm.146779	NM_026886	ENSMUSG00000063919	Srrm4	1500001A10Rik|B230202K19Rik|bv|mKIAA1853|nSR100	serine/arginine repetitive matrix 4	protein-coding
E17HC_Atoh1_1_bam_peak_1655	chr17	75551607	75552423	+	96	NA	promoter-TSS (NM_001357860)	promoter-TSS (NM_001357860)	-69	NM_001357860	72722	Mm.24641	NM_133747	ENSMUSG00000002017	Fam98a	2810405J04Rik|AL024114	family with sequence similarity 98, member A	protein-coding
E17HC_Atoh1_1_bam_peak_2252	chr3	55664494	55665194	+	96	NA	intron (NM_030595, intron 49 of 57)	intron (NM_030595, intron 49 of 57)	-117666	NM_010750	17116	Mm.440209	NM_010750	ENSMUSG00000056947	Mab21l1	AW047968	mab-21-like 1	protein-coding
E17HC_Atoh1_1_bam_peak_2904	chr6	24408655	24409217	+	96	NA	Intergenic	Intergenic	106131	NM_172535	214704	Mm.61131	NM_172535	ENSMUSG00000046192	Iqub	4932408B21Rik|Trs4	IQ motif and ubiquitin domain containing	protein-coding
E17HC_Atoh1_1_bam_peak_131	chr1	91413331	91414552	+	96	NA	promoter-TSS (NM_001360899)	promoter-TSS (NM_001360899)	97	NM_001360900	55927	Mm.280029	NM_019479	ENSMUSG00000067071	Hes6	AI326893|bHLHb41	hairy and enhancer of split 6	protein-coding
E17HC_Atoh1_1_bam_peak_472	chr10	127404551	127405070	+	96	NA	intron (NM_001359244, intron 3 of 25)	B3|SINE|B2	14499	NM_001168292	71750	Mm.29342	NM_027900	ENSMUSG00000025404	R3hdm2	1300003K24Rik|AU041262|mKIAA1002	R3H domain containing 2	protein-coding
E17HC_Atoh1_1_bam_peak_1243	chr15	37559451	37560123	+	96	NA	intron (NM_001359841, intron 3 of 7)	intron (NM_001359841, intron 3 of 7)	-100405	NM_001170868	52589	Mm.283370	NM_134094	ENSMUSG00000051359	Ncald	AI848120|D030020D09Rik|D15Ertd412e	neurocalcin delta	protein-coding
E17HC_Atoh1_1_bam_peak_668	chr11	97811750	97812249	+	96	NA	intron (NM_010688, intron 2 of 6)	intron (NM_010688, intron 2 of 6)	12434	NM_010688	16796	Mm.271967	NM_010688	ENSMUSG00000038366	Lasp1	AA408629|Def-4|LASP-1|MLN 50|SH3P6|Tg(Col1a1-lacZ)1Ngma	LIM and SH3 protein 1	protein-coding
E17HC_Atoh1_1_bam_peak_576	chr11	68425563	68426169	+	96	NA	Intergenic	LTR88a|LTR|Gypsy?	-6259	NM_177320	320207	Mm.244960	NM_177320	ENSMUSG00000020901	Pik3r5	AV230647|F730038I15Rik|Foap2|p101	phosphoinositide-3-kinase regulatory subunit 5	protein-coding
E17HC_Atoh1_1_bam_peak_3088	chr7	19541366	19542376	+	96	NA	intron (NM_199149, intron 1 of 12)	intron (NM_199149, intron 1 of 12)	20527	NM_199149	232947	Mm.219662	NM_199149	ENSMUSG00000051403	Ppp1r37	Gm158|Lrrc68	protein phosphatase 1, regulatory subunit 37	protein-coding
E17HC_Atoh1_1_bam_peak_2040	chr2	93176825	93177570	+	96	NA	Intergenic	Intergenic	-10351	NR_151503	277414	Mm.41033	NM_001025246	ENSMUSG00000068735	Trp53i11	Tp53i11	transformation related protein 53 inducible protein 11	protein-coding
E17HC_Atoh1_1_bam_peak_59	chr1	40694176	40694591	+	96	NA	intron (NM_001033289, intron 1 of 11)	intron (NM_001033289, intron 1 of 11)	12671	NM_001033289	226999	Mm.256414	NM_001033289	ENSMUSG00000026062	Slc9a2	2210416H12Rik|4932415O19Rik|AV333884|NHE2	solute carrier family 9 (sodium/hydrogen exchanger), member 2	protein-coding
E17HC_Atoh1_1_bam_peak_2741	chr5	99540985	99541822	+	96	NA	intron (NR_030692, intron 2 of 3)	intron (NR_030692, intron 2 of 3)	187657	NR_030692	319818	Mm.295233	NR_030692	ENSMUSG00000089809	A930011G23Rik	-	RIKEN cDNA A930011G23 gene	ncRNA
E17HC_Atoh1_1_bam_peak_2710	chr5	53602024	53602905	+	96	NA	intron (NM_001277116, intron 3 of 12)	intron (NM_001277116, intron 3 of 12)	11978	NM_001080927	19664	Mm.209292	NM_009035	ENSMUSG00000039191	Rbpj	AI843960|CBF1|Igkjrb|Igkrsbp|RBP-J|RBP-J kappa|RBP-Jkappa|RBPjk|Rbpsuh	recombination signal binding protein for immunoglobulin kappa J region	protein-coding
E17HC_Atoh1_1_bam_peak_1015	chr13	59626328	59627067	+	96	NA	intron (NM_030153, intron 17 of 22)	intron (NM_030153, intron 17 of 22)	41364	NM_030153	78689	Mm.253902	NM_030153	ENSMUSG00000021555	Naa35	A330021G12Rik|A330027C19Rik|AI158944|C030004C14Rik|Mak10	N(alpha)-acetyltransferase 35, NatC auxiliary subunit	protein-coding
E17HC_Atoh1_1_bam_peak_778	chr12	12937977	12939052	+	96	NA	intron (NM_008709, intron 2 of 2)	intron (NM_008709, intron 2 of 2)	3322	NM_008709	18109	Mm.16469	NM_008709	ENSMUSG00000037169	Mycn	N-myc|Nmyc|Nmyc-1|Nmyc1|bHLHe37|c-nmyc	v-myc avian myelocytomatosis viral related oncogene, neuroblastoma derived	protein-coding
E17HC_Atoh1_1_bam_peak_582	chr11	69417272	69418608	+	96	NA	Intergenic	Intergenic	-1746	NM_001017426	216850	Mm.261201	NM_001017426	ENSMUSG00000018476	Kdm6b	1700064E03Rik|BC038313|Jmjd3	KDM1 lysine (K)-specific demethylase 6B	protein-coding
E17HC_Atoh1_1_bam_peak_3652	chr9	62387639	62388162	+	96	NA	Intergenic	ORR1F|LTR|ERVL-MaLR	46557	NM_009672	11737	Mm.269088	NM_009672	ENSMUSG00000032249	Anp32a	Anp32|I1PP2A|LANP|PHAP1|W91701|pp32	acidic (leucine-rich) nuclear phosphoprotein 32 family, member A	protein-coding
E17HC_Atoh1_1_bam_peak_3638	chr9	57148095	57148524	+	96	NA	promoter-TSS (NM_028347)	promoter-TSS (NM_028347)	-4	NM_001357409	72774	Mm.35749	NM_028347	ENSMUSG00000032298	Neil1	2810450N13Rik|NEH1|Nei1	nei endonuclease VIII-like 1 (E. coli)	protein-coding
E17HC_Atoh1_1_bam_peak_3561	chr8	126790613	126791490	+	96	NA	Intergenic	Intergenic	-57969	NR_151740	414091	Mm.240068	NM_001033546		A630001O12Rik	Gm45803	RIKEN cDNA A630001O12 gene	ncRNA
E17HC_Atoh1_1_bam_peak_3017	chr6	112848355	112849421	+	96	NA	intron (NM_080448, intron 1 of 21)	intron (NM_080448, intron 1 of 21)	98378	NM_080448	259302	Mm.236401	NM_080448	ENSMUSG00000030257	Srgap3	AI452337|Arhgap14|D130026O08Rik|Gbi|MEGAP|WRP|mKIAA0411	SLIT-ROBO Rho GTPase activating protein 3	protein-coding
E17HC_Atoh1_1_bam_peak_450	chr10	111522713	111523381	+	96	NA	Intergenic	Intergenic	16761	NM_009344	21664	Mm.3117	NM_009344	ENSMUSG00000020205	Phlda1	DT1P1B11|TDAG51|Tdag	pleckstrin homology like domain, family A, member 1	protein-coding
E17HC_Atoh1_1_bam_peak_3293	chr7	127745435	127746064	+	95	NA	Intergenic	Intergenic	-1026	NM_172748	233902	Mm.259353	NM_172748	ENSMUSG00000030811	Fbxl19	6030430O11|BC059812|Fbl19	F-box and leucine-rich repeat protein 19	protein-coding
E17HC_Atoh1_1_bam_peak_1747	chr18	63312977	63313517	+	95	NA	intron (NM_001039485, intron 2 of 53)	intron (NM_001039485, intron 2 of 53)	73936	NM_001039485	667742	Mm.158720	NM_172629	ENSMUSG00000041482	Piezo2	5930434P17|9030411M15Rik|9430028L06Rik|Fam38b|Fam38b2	piezo-type mechanosensitive ion channel component 2	protein-coding
E17HC_Atoh1_1_bam_peak_979	chr13	46534256	46534696	+	95	NA	intron (NM_026056, intron 3 of 12)	intron (NM_026056, intron 3 of 12)	32573	NM_026056	67252	Mm.44529	NM_026056	ENSMUSG00000021373	Cap2	2810452G09Rik|AV045235	CAP, adenylate cyclase-associated protein, 2 (yeast)	protein-coding
E17HC_Atoh1_1_bam_peak_3450	chr8	89562534	89563751	+	95	NA	Intergenic	Intergenic	-518980	NM_021390	58198	Mm.214361	NM_021390	ENSMUSG00000031665	Sall1	Msal-3	spalt like transcription factor 1	protein-coding
E17HC_Atoh1_1_bam_peak_1480	chr16	51937160	51939184	+	95	NA	Intergenic	AT_rich|Low_complexity|Low_complexity	49115	NR_153657	629091	Mm.364775	NR_153657		Gm29686	-	predicted gene, 29686	ncRNA
E17HC_Atoh1_1_bam_peak_2461	chr4	82933779	82934374	+	93	NA	intron (NM_177863, intron 26 of 35)	intron (NM_177863, intron 26 of 35)	-48925	NM_009887	12622	Mm.6780	NM_009887	ENSMUSG00000038192	Cer1	Cerl|Cerl1|Cerr1|cer-1	cerberus 1, DAN family BMP antagonist	protein-coding
E17HC_Atoh1_1_bam_peak_2298	chr3	90231594	90232201	+	89	NA	5' UTR (NM_206924, exon 1 of 5)	5' UTR (NM_206924, exon 1 of 5)	300	NM_206924	23922	Mm.13912	NM_206924	ENSMUSG00000027937	Jtb	Gm622	jumping translocation breakpoint	protein-coding
E17HC_Atoh1_1_bam_peak_2594	chr4	140319862	140320809	+	89	NA	Intergenic	Intergenic	-60132	NR_151509	329970	Mm.404705	NR_151508		Gm13016	A830025M08	predicted gene 13016	ncRNA
E17HC_Atoh1_1_bam_peak_1967	chr2	32627737	32628159	+	89	NA	promoter-TSS (NM_001198792)	promoter-TSS (NM_001198792)	-442	NM_001198792	11636	Mm.29189	NM_021515	ENSMUSG00000026817	Ak1	Ak-1|B430205N08Rik	adenylate kinase 1	protein-coding
E17HC_Atoh1_1_bam_peak_3175	chr7	66689697	66690212	+	89	NA	promoter-TSS (NR_034030)	promoter-TSS (NR_034030)	65	NR_034030	72635	Mm.289796	NM_152815	ENSMUSG00000053091	Lins1	2700083B01Rik|AW547219|Lins|Lins2|Wins2	lines homolog 1	protein-coding
E17HC_Atoh1_1_bam_peak_2755	chr5	107723655	107724289	+	89	NA	5' UTR (NM_010278, exon 1 of 6)	5' UTR (NM_010278, exon 1 of 6)	371	NM_010278	14581	Mm.2078	NM_010278	ENSMUSG00000029275	Gfi1	AW495828|Gfi-1|Pal-1|Pal1	growth factor independent 1 transcription repressor	protein-coding
E17HC_Atoh1_1_bam_peak_2083	chr2	125693770	125694579	+	89	NA	intron (NM_199022, intron 2 of 11)	intron (NM_199022, intron 2 of 11)	21074	NM_025613	58521	Mm.425101	NM_025613	ENSMUSG00000091337	Eid1	2610002K20Rik|Cri1|EID-1|ORF12|PNAS-22|PTD014	EP300 interacting inhibitor of differentiation 1	protein-coding
E17HC_Atoh1_1_bam_peak_627	chr11	82901751	82902388	+	89	NA	intron (NM_145431, intron 10 of 12)	intron (NM_145431, intron 10 of 12)	6326	NM_145431	217011	Mm.29176	NM_145431	ENSMUSG00000020692	Nle1	AL022765|BC018399|Nle|l11Jus1|l11Jus4	notchless homolog 1	protein-coding
E17HC_Atoh1_1_bam_peak_2078	chr2	121690607	121691250	+	89	NA	intron (NM_001360084, intron 1 of 13)	intron (NM_001360084, intron 1 of 13)	116129	NM_172673	228564	Mm.121514	NM_172673	ENSMUSG00000027238	Frmd5	1500032A09Rik|A930004K21Rik|R75430	FERM domain containing 5	protein-coding
E17HC_Atoh1_1_bam_peak_2730	chr5	76923030	76923708	+	89	NA	intron (NM_172146, intron 3 of 10)	B3|SINE|B2	-17855	NM_173765	231326	Mm.39271	NM_173765	ENSMUSG00000055923	Aasdh	A230062G08Rik|A830035E16|Acsf4|U26	aminoadipate-semialdehyde dehydrogenase	protein-coding
E17HC_Atoh1_1_bam_peak_1851	chr19	34161256	34162011	+	89	NA	intron (NM_024204, intron 1 of 5)	intron (NM_024204, intron 1 of 5)	4408	NM_024204	52024	Mm.183030	NM_024204	ENSMUSG00000024774	Ankrd22	5430429D21Rik|D19Ertd675e	ankyrin repeat domain 22	protein-coding
E17HC_Atoh1_1_bam_peak_3195	chr7	79146900	79147557	+	89	NA	intron (NM_001045489, intron 1 of 8)	intron (NM_001045489, intron 1 of 8)	1832	NM_008594	17304	Mm.1451	NM_008594	ENSMUSG00000030605	Mfge8	AA408458|AI325141|MFG-E8|MP47|Mfgm|P47|SED1|lactadherin	milk fat globule-EGF factor 8 protein	protein-coding
E17HC_Atoh1_1_bam_peak_1840	chr19	21784391	21785042	+	89	NA	intron (NM_031997, intron 2 of 24)	intron (NM_031997, intron 2 of 24)	6376	NM_001033759	83921	Mm.329776	NM_031997	ENSMUSG00000024754	Cemip2	Tmem2	cell migration inducing hyaluronidase 2	protein-coding
E17HC_Atoh1_1_bam_peak_1996	chr2	51768499	51769234	+	89	NA	Intergenic	Intergenic	-36857	NR_040639	433426	Mm.244381	NR_040639	ENSMUSG00000085014	Gm13490	-	predicted gene 13490	ncRNA
E17HC_Atoh1_1_bam_peak_3707	chr9	99243109	99243911	+	89	NA	intron (NM_023873, intron 1 of 17)	CpG	169	NM_023873	68121	Mm.288739	NM_023873	ENSMUSG00000056267	Cep70	6720484E09Rik|Bite|C030018L16Rik	centrosomal protein 70	protein-coding
E17HC_Atoh1_1_bam_peak_2237	chr3	35316576	35317548	+	89	NA	Intergenic	Intergenic	349101	NR_040748	625963	Mm.251506	NR_040748	ENSMUSG00000105662	Gm6639	-	predicted gene 6639	ncRNA
E17HC_Atoh1_1_bam_peak_199	chr1	134955599	134955985	+	89	NA	5' UTR (NM_001368827, exon 1 of 24)	5' UTR (NM_001368827, exon 1 of 24)	148	NM_001368829	329251	Mm.188709	NM_001081307	ENSMUSG00000073557	Ppp1r12b	1810037O03Rik|9530009M10Rik|AI132431|Mypt2	protein phosphatase 1, regulatory subunit 12B	protein-coding
E17HC_Atoh1_1_bam_peak_2460	chr4	82336923	82337686	+	89	NA	intron (NM_001113209, intron 6 of 11)	intron (NM_001113209, intron 6 of 11)	168475	NM_008687	18028	Mm.317947	NM_008687	ENSMUSG00000008575	Nfib	6720429L07Rik|CTF|E030026I10Rik|NF-I/B|NF1-B|NFI-B	nuclear factor I/B	protein-coding
E17HC_Atoh1_1_bam_peak_3022	chr6	113860845	113861257	+	89	NA	intron (NM_009723, intron 3 of 21)	intron (NM_009723, intron 3 of 21)	30488	NM_001036684	11941	Mm.321755	NM_009723	ENSMUSG00000030302	Atp2b2	D6Abb2e|Gena300|PMCA2|Tmy|dfw|jog|wms|wri	ATPase, Ca++ transporting, plasma membrane 2	protein-coding
E17HC_Atoh1_1_bam_peak_2228	chr3	28408839	28409337	+	89	NA	intron (NM_001163009, intron 2 of 30)	A-rich|Low_complexity|Low_complexity	-10855	NR_130342	100628591		NR_130342	ENSMUSG00000092990	Mir466q	Mir446q|mmu-mir-466q|mu-mir-446q	microRNA 466q	ncRNA
E17HC_Atoh1_1_bam_peak_2301	chr3	95027138	95028196	+	89	NA	Intergenic	B1_Mus1|SINE|Alu	-12210	NM_001357863	78266	Mm.389478	NM_030074	ENSMUSG00000019338	Zfp687	4931408L03Rik|Znf687|mKIAA1441	zinc finger protein 687	protein-coding
E17HC_Atoh1_1_bam_peak_1754	chr18	65001424	65002004	+	89	NA	intron (NM_001114386, intron 2 of 30)	intron (NM_001114386, intron 2 of 30)	-21813	NM_031881	83814	Mm.98668	NM_031881	ENSMUSG00000024589	Nedd4l	1300012C07Rik|Nedd4-2|Nedd4b	neural precursor cell expressed, developmentally down-regulated gene 4-like	protein-coding
E17HC_Atoh1_1_bam_peak_747	chr11	117317453	117318315	+	89	NA	intron (NM_001113486, intron 3 of 11)	intron (NM_001113486, intron 3 of 11)	-13831	NM_017380	53860	Mm.38450	NM_017380	ENSMUSG00000059248	2021-09-09	MSF1|Msf|PNUTL4|Sint1	septin 9	protein-coding
E17HC_Atoh1_1_bam_peak_1244	chr15	37627595	37628395	+	89	NA	intron (NM_001359844, intron 3 of 7)	intron (NM_001359844, intron 3 of 7)	52579	NM_001359839	52589	Mm.283370	NM_134094	ENSMUSG00000051359	Ncald	AI848120|D030020D09Rik|D15Ertd412e	neurocalcin delta	protein-coding
E17HC_Atoh1_1_bam_peak_1046	chr13	94116823	94117449	+	89	NA	intron (NM_172589, intron 1 of 3)	intron (NM_172589, intron 1 of 3)	59340	NM_172589	218454	Mm.316553	NM_172589	ENSMUSG00000045312	Lhfpl2	6030465B15|AI447312|AW050335|mKIAA0206|vgim	lipoma HMGIC fusion partner-like 2	protein-coding
E17HC_Atoh1_1_bam_peak_1928	chr2	26020475	26021703	+	89	NA	intron (NM_001362681, intron 1 of 8)	intron (NM_001362681, intron 1 of 8)	671	NM_133835	98766	Mm.247824	NM_133835	ENSMUSG00000036352	Ubac1	1110033G07Rik|AA407978|GBDR1|Gdbr1|Kpc2|Ubadc1	ubiquitin associated domain containing 1	protein-coding
E17HC_Atoh1_1_bam_peak_1801	chr19	3845517	3846189	+	89	NA	Intergenic	Intergenic	4963	NR_162795	114482860		NR_162795		Mir12192	mmu-mir-12192	microRNA mir-12192	ncRNA
E17HC_Atoh1_1_bam_peak_1058	chr13	98244466	98245565	+	89	NA	Intergenic	Intergenic	17977	NM_178918	105372	Mm.28221	NM_178918	ENSMUSG00000041747	Utp15	AW544865	UTP15 small subunit processome component	protein-coding
E17HC_Atoh1_1_bam_peak_2425	chr4	48063716	48064869	+	89	NA	intron (NM_015743, intron 5 of 7)	intron (NM_015743, intron 5 of 7)	18987	NM_015743	18124	Mm.247261	NM_015743	ENSMUSG00000028341	Nr4a3	AI573420|CHN|CSMF|MINOR|NOR-1|Nor1|TEC	nuclear receptor subfamily 4, group A, member 3	protein-coding
E17HC_Atoh1_1_bam_peak_698	chr11	106795876	106796512	+	89	NA	exon (NM_001166685, exon 4 of 19)	exon (NM_001166685, exon 4 of 19)	6942	NM_177088	320162	Mm.30524	NM_177088	ENSMUSG00000018372	Cep95	4732496G21Rik|AI118346|AI448335|Ccdc45|D330027A14Rik|F630025I20Rik	centrosomal protein 95	protein-coding
E17HC_Atoh1_1_bam_peak_3024	chr6	114684290	114685114	+	89	NA	intron (NM_001253717, intron 7 of 19)	intron (NM_001253717, intron 7 of 19)	41605	NM_001253717	74244	Mm.275332	NM_028835	ENSMUSG00000030314	Atg7	1810013K23Rik|Agp7|Apg7l|Atg7l|Gm21553	autophagy related 7	protein-coding
E17HC_Atoh1_1_bam_peak_2867	chr5	139694482	139695253	+	89	NA	Intergenic	Intergenic	41466	NM_174850	231830	Mm.240510	NM_174850	ENSMUSG00000036718	Micall2	A930021H16Rik|JRAB|MICAL-L2|mFLJ00139	MICAL-like 2	protein-coding
E17HC_Atoh1_1_bam_peak_2283	chr3	87376830	87377485	+	89	NA	intron (NM_001136236, intron 1 of 8)	intron (NM_001136236, intron 1 of 8)	770	NM_153090	229499	Mm.255203	NM_153090	ENSMUSG00000059994	Fcrl1	A230020G22Rik|Bxmas1|Bxmh1|Bxmh1b|Fcrh1|Fcrh1l|Fcrh1s|Ifgp1	Fc receptor-like 1	protein-coding
E17HC_Atoh1_1_bam_peak_3634	chr9	56642868	56643791	+	89	NA	intron (NM_001361115, intron 5 of 5)	intron (NM_001361115, intron 5 of 5)	-7681	NM_001311076	235402	Mm.246605	NM_181074	ENSMUSG00000049556	Lingo1	4930471K13Rik|AV148400|LERN1|LINGO-1|Lrrn6a|UNQ201	leucine rich repeat and Ig domain containing 1	protein-coding
E17HC_Atoh1_1_bam_peak_361	chr10	61538534	61539177	+	89	NA	intron (NM_153542, intron 3 of 4)	MurERV4_19-int|LTR|ERVK	-56440	NM_001177511	237362	Mm.131297	NM_001177511	ENSMUSG00000020090	Npffr1	Gm236|Gpr147|NPFF1|NPFF1R|OT7T022	neuropeptide FF receptor 1	protein-coding
E17HC_Atoh1_1_bam_peak_739	chr11	116335416	116336615	+	89	NA	promoter-TSS (NM_008240)	promoter-TSS (NM_008240)	-661	NM_008240	15223	Mm.378938	NM_008240	ENSMUSG00000034227	Foxj1	FKHL-13|HFH-4|Hfh4	forkhead box J1	protein-coding
E17HC_Atoh1_1_bam_peak_836	chr12	76689614	76690189	+	89	NA	intron (NM_013675, intron 1 of 35)	intron (NM_013675, intron 1 of 35)	20646	NM_013675	20741	Mm.32881	NM_013675	ENSMUSG00000021061	Sptb	AI842465|D330027P03Rik|Gm1301|Spnb-1|Spnb1|ja|jaundiced|mKIAA4219	spectrin beta, erythrocytic	protein-coding
E17HC_Atoh1_1_bam_peak_2527	chr4	122995447	122996369	+	89	NA	promoter-TSS (NM_001303121)	promoter-TSS (NM_001303121)	-23	NM_001303121	16918	Mm.1055	NM_008506	ENSMUSG00000028654	Mycl	AW536278|L-myc|Lmyc-1|Lmyc1|Mycl1|bHLHe38	v-myc avian myelocytomatosis viral oncogene lung carcinoma derived	protein-coding
E17HC_Atoh1_1_bam_peak_2581	chr4	138453267	138454312	+	89	NA	Intergenic	Intergenic	-1359	NM_025451	66259	Mm.41603	NM_025451	ENSMUSG00000046447	Camk2n1	1810006K23Rik|AI848599|AI891706	calcium/calmodulin-dependent protein kinase II inhibitor 1	protein-coding
E17HC_Atoh1_1_bam_peak_998	chr13	51845675	51846581	+	89	NA	promoter-TSS (NM_011817)	promoter-TSS (NM_011817)	-547	NM_011817	23882	Mm.281298	NM_011817	ENSMUSG00000021453	Gadd45g	AI327420|C86281|CR6|DDIT2|OIG37	growth arrest and DNA-damage-inducible 45 gamma	protein-coding
E17HC_Atoh1_1_bam_peak_1067	chr13	102393286	102393760	+	89	NA	Intergenic	Intergenic	-300024	NM_001360519	17079	Mm.373974	NM_008533	ENSMUSG00000021624	Cd180	F630107B15|Ly-78|Ly78|RP105	CD180 antigen	protein-coding
E17HC_Atoh1_1_bam_peak_1404	chr16	8671689	8672367	+	89	NA	intron (NM_025821, intron 1 of 3)	CpG	125	NM_025821	52502	Mm.142095	NM_025821	ENSMUSG00000008393	Carhsp1	1200011K09Rik|Crhsp-24|D16Ertd465e	calcium regulated heat stable protein 1	protein-coding
E17HC_Atoh1_1_bam_peak_573	chr11	65107865	65108454	+	89	NA	intron (NM_001099288, intron 1 of 19)	intron (NM_001099288, intron 1 of 19)	54802	NM_001099288	216831	Mm.134338	NM_175003	ENSMUSG00000033389	Arhgap44	6330543G20|AI840762|AU040829|AW493732|Rich2	Rho GTPase activating protein 44	protein-coding
E17HC_Atoh1_1_bam_peak_3074	chr7	6727458	6729539	+	89	NA	intron (NM_008817, intron 1 of 8)	intron (NM_008817, intron 1 of 8)	1921	NM_008817	18616	Mm.389800	NM_008817	ENSMUSG00000002265	Peg3	AL022617|ASF-1|End4|Gcap4|Pw1|Zfp102|mKIAA0287	paternally expressed 3	protein-coding
E17HC_Atoh1_1_bam_peak_1012	chr13	56370834	56371516	+	89	NA	Intergenic	Intergenic	8275	NR_046061	100038494	Mm.370447	NR_046061	ENSMUSG00000074885	Gm10782	-	predicted gene 10782	ncRNA
E17HC_Atoh1_1_bam_peak_1056	chr13	97750513	97751218	+	89	NA	promoter-TSS (NR_152263)	promoter-TSS (NR_152263)	-247	NR_152263	111365222	Mm.440079	NR_152263		Eyelinc18	-	uncharacterized EyeLinc18	ncRNA
E17HC_Atoh1_1_bam_peak_1930	chr2	26298268	26299038	+	89	NA	Intergenic	Intergenic	-4096	NM_177841	329366	Mm.77712	NM_177841	ENSMUSG00000048038	Ccdc187	4932418E24Rik	coiled-coil domain containing 187	protein-coding
E17HC_Atoh1_1_bam_peak_3023	chr6	114131292	114132118	+	89	NA	intron (NM_172890, intron 1 of 13)	CpG	464	NM_172890	243616	Mm.44683	NM_172890	ENSMUSG00000030307	Slc6a11	D930045G19Rik|E130202I16Rik|GAT4|Gabt4|Gat3	solute carrier family 6 (neurotransmitter transporter, GABA), member 11	protein-coding
E17HC_Atoh1_1_bam_peak_416	chr10	85215014	85215881	+	89	NA	Intergenic	Intergenic	-30393	NM_007771	12952	Mm.26237	NM_007771	ENSMUSG00000020038	Cry1	AU020726|AU021000|Phll1	cryptochrome 1 (photolyase-like)	protein-coding
E17HC_Atoh1_1_bam_peak_1144	chr14	54876352	54877885	+	89	NA	exon (NM_001167908, exon 1 of 2)	exon (NM_001167908, exon 1 of 2)	420	NM_001167908	105651	Mm.297365	NM_001167908	ENSMUSG00000072494	Ppp1r3e	A630071A11Rik|AW049239|Gm1211	protein phosphatase 1, regulatory subunit 3E	protein-coding
E17HC_Atoh1_1_bam_peak_1331	chr15	84393062	84393469	+	89	NA	intron (NM_001163145, intron 4 of 4)	intron (NM_001163145, intron 4 of 4)	53345	NM_001347543	72301	Mm.275387	NM_001163145	ENSMUSG00000062760	Shisal1	1810041L15Rik|Kiaa1644	shisa like 1	protein-coding
E17HC_Atoh1_1_bam_peak_1110	chr14	24650492	24651052	+	89	NA	Intergenic	Intergenic	160019	NM_001360586	20088	Mm.16775	NM_011297	ENSMUSG00000025290	Rps24	-	ribosomal protein S24	protein-coding
E17HC_Atoh1_1_bam_peak_313	chr10	18103547	18104212	+	89	NA	intron (NM_009048, intron 8 of 19)	intron (NM_009048, intron 8 of 19)	47939	NM_009048	19707	Mm.4479	NM_009048	ENSMUSG00000019854	Reps1	BB161292	RalBP1 associated Eps domain containing protein	protein-coding
E17HC_Atoh1_1_bam_peak_3174	chr7	66187597	66188175	+	89	NA	Intergenic	Intergenic	78394	NM_001081163	269941	Mm.333916	NM_001081163	ENSMUSG00000032640	Chsy1	-	chondroitin sulfate synthase 1	protein-coding
E17HC_Atoh1_1_bam_peak_1239	chr15	31494513	31494972	+	89	NA	intron (NM_172606, intron 7 of 25)	PB1D10|SINE|Alu	36295	NM_172606	223455	Mm.272185	NM_172606	ENSMUSG00000039100	2021-03-06	3830408G03|F830029L24Rik|mKIAA0597	membrane-associated ring finger (C3HC4) 6	protein-coding
E17HC_Atoh1_1_bam_peak_3499	chr8	114889828	114890990	+	89	NA	intron (NM_019573, intron 8 of 8)	intron (NM_019573, intron 8 of 8)	450757	NM_019573	80707	Mm.440420	NM_019573	ENSMUSG00000004637	Wwox	5330426P09Rik|9030416C10Rik|WOX1	WW domain-containing oxidoreductase	protein-coding
E17HC_Atoh1_1_bam_peak_1288	chr15	75781377	75782549	+	89	NA	intron (NM_172121, intron 5 of 11)	intron (NM_172121, intron 5 of 11)	-33642	NM_194350	378435		NM_194350	ENSMUSG00000047591	Mafa	RIPE3b1	v-maf musculoaponeurotic fibrosarcoma oncogene family, protein A (avian)	protein-coding
E17HC_Atoh1_1_bam_peak_3786	chrX	152690525	152691082	+	89	NA	intron (NM_172441, intron 2 of 9)	intron (NM_172441, intron 2 of 9)	-32909	NM_001359161	110380	Mm.40796	NM_172441	ENSMUSG00000045180	Shroom2	4832440C16|Apxl|C630003H05Rik|Shrm2	shroom family member 2	protein-coding
E17HC_Atoh1_1_bam_peak_2548	chr4	130275015	130275654	+	89	NA	promoter-TSS (NM_001253386)	promoter-TSS (NM_001253386)	-114	NM_001253386	230779	Mm.45132	NM_172702	ENSMUSG00000023232	Serinc2	2310004K20Rik|AW121759|FKSG84|TDE2|Tde2l	serine incorporator 2	protein-coding
E17HC_Atoh1_1_bam_peak_809	chr12	44343993	44344805	+	89	NA	intron (NM_176930, intron 1 of 30)	intron (NM_176930, intron 1 of 30)	15514	NM_176930	319504	Mm.208439	NM_176930	ENSMUSG00000020598	Nrcam	Bravo|C030017F07Rik|C130076O07Rik|mKIAA0343	neuronal cell adhesion molecule	protein-coding
E17HC_Atoh1_1_bam_peak_462	chr10	121386234	121386853	+	89	NA	intron (NM_001364695, intron 9 of 13)	intron (NM_001364695, intron 9 of 13)	21453	NM_029364	75612	Mm.207683	NM_029364	ENSMUSG00000034707	Gns	2610016K11Rik|AU042285|C87209|G6S|N28088	glucosamine (N-acetyl)-6-sulfatase	protein-coding
E17HC_Atoh1_1_bam_peak_2571	chr4	134950541	134951169	+	89	NA	Intergenic	Intergenic	19875	NM_026780	68592	Mm.29989	NM_026780	ENSMUSG00000028821	Syf2	1110018L13Rik|Cbpin|D4Bwg1551e|Gcipip|Ntc31|mp29|p29	SYF2 homolog, RNA splicing factor (S. cerevisiae)	protein-coding
E17HC_Atoh1_1_bam_peak_2782	chr5	114565113	114565822	+	89	NA	Intergenic	Intergenic	-2784	NM_001004180	433940	Mm.194212	NM_001004180	ENSMUSG00000041930	Fam222a	-	family with sequence similarity 222, member A	protein-coding
E17HC_Atoh1_1_bam_peak_3051	chr6	134830079	134830548	+	89	NA	5' UTR (NM_177687, exon 1 of 5)	5' UTR (NM_177687, exon 1 of 5)	114	NM_177687	232430	Mm.267010	NM_177687	ENSMUSG00000032652	Crebl2	AI046348|B230205M03	cAMP responsive element binding protein-like 2	protein-coding
E17HC_Atoh1_1_bam_peak_1127	chr14	36964941	36965682	+	89	NA	intron (NM_027045, intron 1 of 10)	intron (NM_027045, intron 1 of 10)	3453	NM_027045	72972	Mm.27621	NM_027045	ENSMUSG00000058690	Ccser2	1700012P13Rik|2900054P12Rik|AI035535|AW108503|Fam190b|Gcap14	coiled-coil serine rich 2	protein-coding
E17HC_Atoh1_1_bam_peak_1030	chr13	73322747	73323230	+	89	NA	intron (NR_033306, intron 2 of 3)	intron (NR_033306, intron 2 of 3)	5494	NM_010888	407785	Mm.29897	NM_010888	ENSMUSG00000021606	Ndufs6	BC059730|IP13	NADH:ubiquinone oxidoreductase core subunit S6	protein-coding
E17HC_Atoh1_1_bam_peak_2778	chr5	114456469	114456920	+	89	NA	intron (NM_023556, intron 9 of 10)	intron (NM_023556, intron 9 of 10)	12425	NM_001306205	17855	Mm.28088	NM_023556	ENSMUSG00000041939	Mvk	2310010A05Rik|AI256848|AI414037|MK	mevalonate kinase	protein-coding
E17HC_Atoh1_1_bam_peak_622	chr11	81583048	81583850	+	89	NA	intron (NM_001034013, intron 1 of 9)	intron (NM_001034013, intron 1 of 9)	-9910	NM_001033765	237880	Mm.435528	NM_001033765		1700071K01Rik	-	RIKEN cDNA 1700071K01 gene	protein-coding
E17HC_Atoh1_1_bam_peak_2513	chr4	117661189	117661613	+	89	NA	intron (NM_001356405, intron 8 of 8)	intron (NM_001356405, intron 8 of 8)	20824	NM_023178	66233	Mm.29142	NM_023178	ENSMUSG00000009640	Dmap1	1500016M21Rik|DNMAP1|DNMTAP1|Dmtap1|mKIAA1425	DNA methyltransferase 1-associated protein 1	protein-coding
E17HC_Atoh1_1_bam_peak_1519	chr17	5164992	5165713	+	89	NA	intron (NM_001085355, intron 4 of 19)	intron (NM_001085355, intron 4 of 19)	170278	NM_001085355	239985	Mm.133401	NM_001085355	ENSMUSG00000069729	Arid1b	8030481M12|9330189K18Rik|AI836955|Ardi1b|B230217J03Rik|BAF250B|mKIAA1235	AT rich interactive domain 1B (SWI-like)	protein-coding
E17HC_Atoh1_1_bam_peak_3761	chr9	121995489	121995991	+	89	NA	intron (NM_001289558, intron 1 of 3)	CpG	286	NM_001289558	215494	Mm.402151	NM_153540	ENSMUSG00000066235	Pomgnt2	Ago61|C85492|Gtdc2	protein O-linked mannose beta 1,4-N-acetylglucosaminyltransferase 2	protein-coding
E17HC_Atoh1_1_bam_peak_881	chr12	99783354	99784128	+	89	NA	intron (NM_030172, intron 5 of 5)	intron (NM_030172, intron 5 of 5)	99701	NM_030172	78767	Mm.235920	NM_030172	ENSMUSG00000021176	Efcab11	2610021K21Rik|2610110A13Rik	EF-hand calcium binding domain 11	protein-coding
E17HC_Atoh1_1_bam_peak_1763	chr18	65873197	65874172	+	89	NA	exon (NM_175012, exon 1 of 3)	exon (NM_175012, exon 1 of 3)	198	NM_175012	225642	Mm.20298	NM_175012	ENSMUSG00000024517	Grp	BLP	gastrin releasing peptide	protein-coding
E17HC_Atoh1_1_bam_peak_3682	chr9	68235109	68235481	+	89	NA	Intergenic	Intergenic	-209581	NR_045745	434412	Mm.490707	NR_045745	ENSMUSG00000111841	Gm20745	-	predicted gene, 20745	ncRNA
E17HC_Atoh1_1_bam_peak_1475	chr16	44691384	44692095	+	89	NA	Intergenic	Intergenic	-32562	NM_145972	212547	Mm.310573	NM_145972	ENSMUSG00000036208	Nepro	-	nucleolus and neural progenitor protein	protein-coding
E17HC_Atoh1_1_bam_peak_3370	chr8	34729046	34729764	+	89	NA	Intergenic	B4|SINE|B4	-78205	NM_176933	319520	Mm.170276	NM_176933	ENSMUSG00000031530	Dusp4	2700078F24Rik|AI844617|BB104621|E130306H24Rik|MKP2	dual specificity phosphatase 4	protein-coding
E17HC_Atoh1_1_bam_peak_3412	chr8	70792520	70792956	+	89	NA	promoter-TSS (NM_199308)	promoter-TSS (NM_199308)	-305	NM_199308	546071	Mm.250731	NM_199308	ENSMUSG00000031833	Mast3	BC024265|mKIAA0561	microtubule associated serine/threonine kinase 3	protein-coding
E17HC_Atoh1_1_bam_peak_585	chr11	69799568	69800875	+	89	NA	intron (NM_010198, intron 1 of 5)	intron (NM_010198, intron 1 of 5)	2059	NM_001362624	14166	Mm.269011	NM_010198	ENSMUSG00000042826	Fgf11	Fgf-11|Fhf-3|Fhf3	fibroblast growth factor 11	protein-coding
E17HC_Atoh1_1_bam_peak_3092	chr7	19831947	19832343	+	89	NA	Intergenic	Intergenic	-9390	NM_033601	12051	Mm.439658	NM_033601	ENSMUSG00000053175	Bcl3	AI528691|Bcl-3	B cell leukemia/lymphoma 3	protein-coding
E17HC_Atoh1_1_bam_peak_151	chr1	122889003	122889538	+	89	NA	Intergenic	Intergenic	684125	NR_151524	102638832	Mm.112794	NR_151524	ENSMUSG00000099960	Gm28590	-	predicted gene 28590	ncRNA
E17HC_Atoh1_1_bam_peak_465	chr10	121805931	121806658	+	89	NA	intron (NM_001081037, intron 16 of 21)	intron (NM_001081037, intron 16 of 21)	66364	NM_173022	270802	Mm.209172	NM_173022	ENSMUSG00000053684	BC048403	E030027L10	cDNA sequence BC048403	protein-coding
E17HC_Atoh1_1_bam_peak_1656	chr17	75640927	75641478	+	89	NA	Intergenic	Intergenic	-89256	NM_001357860	72722	Mm.24641	NM_133747	ENSMUSG00000002017	Fam98a	2810405J04Rik|AL024114	family with sequence similarity 98, member A	protein-coding
E17HC_Atoh1_1_bam_peak_176	chr1	132557977	132558472	+	89	NA	Intergenic	Intergenic	-15284	NM_177129	21367	Mm.260861	NM_011531	ENSMUSG00000053024	Cntn2	D130012K04Rik|TAG-1|TAG1|Tax	contactin 2	protein-coding
E17HC_Atoh1_1_bam_peak_751	chr11	117809662	117810929	+	89	NA	intron (NM_009304, intron 1 of 3)	intron (NM_009304, intron 1 of 3)	628	NM_009304	20973	Mm.468228	NM_009304	ENSMUSG00000048277	Syngr2	Clast2|cellugyrin	synaptogyrin 2	protein-coding
E17HC_Atoh1_1_bam_peak_1342	chr15	86188128	86188869	+	89	NA	Intergenic	Intergenic	-2357	NM_145475	223753	Mm.222685	NM_145475	ENSMUSG00000035891	Cerk	AI848610|D330016D08Rik|mKIAA1646	ceramide kinase	protein-coding
E17HC_Atoh1_1_bam_peak_194	chr1	134320544	134321209	+	89	NA	intron (NM_001144855, intron 12 of 28)	intron (NM_001144855, intron 12 of 28)	12052	NM_001144855	68507	Mm.295105	NM_001144855	ENSMUSG00000026458	Ppfia4	100042382|1110008G13Rik|AI448359|AI852265|C81506|Gm3812	protein tyrosine phosphatase, receptor type, f polypeptide (PTPRF), interacting protein (liprin), alpha 4	protein-coding
E17HC_Atoh1_1_bam_peak_3774	chrX	73228085	73229141	+	89	NA	exon (NM_007978, exon 1 of 1)	exon (NM_007978, exon 1 of 1)	307	NM_007978	14070	Mm.165807	NM_007978	ENSMUSG00000078317	F8a	AI852759|DXUcsf1|F8a1	factor 8-associated gene A	protein-coding
E17HC_Atoh1_1_bam_peak_1279	chr15	69413388	69413893	+	89	NA	Intergenic	Intergenic	143107	NR_130983	75076		NR_130983	ENSMUSG00000116167	4930504C09Rik	-	RIKEN cDNA 4930504C09 gene	ncRNA
E17HC_Atoh1_1_bam_peak_1834	chr19	15923879	15925090	+	89	NA	5' UTR (NM_001205339, exon 1 of 9)	5' UTR (NM_001205339, exon 1 of 9)	138	NM_001205339	107272	Mm.289936	NM_177420	ENSMUSG00000024640	Psat1	D8Ertd814e|EPIP|PSA|Psat	phosphoserine aminotransferase 1	protein-coding
E17HC_Atoh1_1_bam_peak_3526	chr8	120548234	120548883	+	89	NA	intron (NM_001145896, intron 1 of 15)	intron (NM_001145896, intron 1 of 15)	9862	NR_106159	102466849		NR_106159	ENSMUSG00000098280	Mir7687	Gm27573|mmu-mir-7687	microRNA 7687	ncRNA
E17HC_Atoh1_1_bam_peak_2792	chr5	116525370	116526338	+	89	NA	intron (NM_026886, intron 1 of 12)	intron (NM_026886, intron 1 of 12)	65963	NM_026886	68955	Mm.146779	NM_026886	ENSMUSG00000063919	Srrm4	1500001A10Rik|B230202K19Rik|bv|mKIAA1853|nSR100	serine/arginine repetitive matrix 4	protein-coding
E17HC_Atoh1_1_bam_peak_2054	chr2	106895359	106896157	+	89	NA	Intergenic	Intergenic	74633	NM_173750	212772	Mm.381231	NM_173750	ENSMUSG00000027122	Arl14ep	2700007P21Rik|4930448O08Rik|ARF7EP	ADP-ribosylation factor-like 14 effector protein	protein-coding
E17HC_Atoh1_1_bam_peak_563	chr11	60705944	60707119	+	89	NA	exon (NM_001159405, exon 7 of 22)	exon (NM_001159405, exon 7 of 22)	6841	NM_001159405	16897	Mm.285453	NM_008502	ENSMUSG00000020536	Llgl1	AI325176|Lgl1|Llglh|Mgl1	LLGL1 scribble cell polarity complex component	protein-coding
E17HC_Atoh1_1_bam_peak_2780	chr5	114504988	114505925	+	89	NA	Intergenic	ORR1D2|LTR|ERVL-MaLR	61187	NM_001306205	17855	Mm.28088	NM_023556	ENSMUSG00000041939	Mvk	2310010A05Rik|AI256848|AI414037|MK	mevalonate kinase	protein-coding
E17HC_Atoh1_1_bam_peak_2753	chr5	107296399	107296911	+	89	NA	Intergenic	Intergenic	-7026	NM_011578	21814	Mm.200775	NM_011578	ENSMUSG00000029287	Tgfbr3	1110036H20Rik|AU015626|AW215636|TBRIII	transforming growth factor, beta receptor III	protein-coding
E17HC_Atoh1_1_bam_peak_2889	chr5	147076518	147077426	+	89	NA	promoter-TSS (NM_080795)	promoter-TSS (NM_080795)	-374	NM_181730	20018	Mm.317557	NM_009087	ENSMUSG00000029642	Polr1d	1110003G10Rik|AC19|RPA16|Rpo1-3	polymerase (RNA) I polypeptide D	protein-coding
E17HC_Atoh1_1_bam_peak_3238	chr7	102065113	102065533	+	89	NA	promoter-TSS (NM_029211)	promoter-TSS (NM_029211)	-158	NM_001360748	75212	Mm.101141	NM_029211	ENSMUSG00000070426	Rnf121	4930544L10Rik	ring finger protein 121	protein-coding
E17HC_Atoh1_1_bam_peak_461	chr10	121350459	121351271	+	89	NA	intron (NM_001361015, intron 1 of 12)	intron (NM_001361015, intron 1 of 12)	779	NM_001361015	74694	Mm.233833	NM_029057	ENSMUSG00000052302	Tbc1d30	4930505D03Rik|9530013E20Rik	TBC1 domain family, member 30	protein-coding
E17HC_Atoh1_1_bam_peak_1693	chr18	33200343	33201166	+	89	NA	3' UTR (NM_001347624, exon 6 of 6)	3' UTR (NM_001347624, exon 6 of 6)	13108	NM_133774	170459	Mm.127058	NM_133774	ENSMUSG00000024378	Stard4	4632419C16Rik|9030213J02Rik	StAR-related lipid transfer (START) domain containing 4	protein-coding
E17HC_Atoh1_1_bam_peak_956	chr13	32801953	32802536	+	89	NA	exon (NM_030215, exon 1 of 7)	exon (NM_030215, exon 1 of 7)	214	NM_030215	78903	Mm.286680	NM_030215	ENSMUSG00000021400	Wrnip1	4833444L21Rik|WHIP|Wrnip	Werner helicase interacting protein 1	protein-coding
E17HC_Atoh1_1_bam_peak_112	chr1	80627884	80628571	+	89	NA	intron (NM_175291, intron 3 of 55)	intron (NM_175291, intron 3 of 55)	37125	NM_001285927	210293	Mm.133473	NM_175291	ENSMUSG00000038608	Dock10	9330153B10Rik|A630054M16Rik|Jr4|Jr5|R75174|ZIZ3|Zizimin3|mKIAA0694	dedicator of cytokinesis 10	protein-coding
E17HC_Atoh1_1_bam_peak_1367	chr15	97781822	97782906	+	89	NA	Intergenic	Intergenic	-2001	NM_026353	67739	Mm.28955	NM_026353	ENSMUSG00000081534	Slc48a1	4930570C03Rik	solute carrier family 48 (heme transporter), member 1	protein-coding
E17HC_Atoh1_1_bam_peak_1089	chr14	8642328	8643175	+	89	NA	intron (NM_028934, intron 4 of 15)	intron (NM_028934, intron 4 of 15)	23539	NM_028934	74430	Mm.271901	NM_028934	ENSMUSG00000021747	4930452B06Rik	4933406L09Rik|AI854000	RIKEN cDNA 4930452B06 gene	protein-coding
E17HC_Atoh1_1_bam_peak_721	chr11	114467795	114468598	+	89	NA	Intergenic	Intergenic	-19336	NR_027643	319819	Mm.50754	NM_177008	ENSMUSG00000062391	4932435O22Rik	-	RIKEN cDNA 4932435O22 gene	ncRNA
E17HC_Atoh1_1_bam_peak_1282	chr15	73455488	73456426	+	89	NA	Intergenic	Intergenic	-32766	NM_001358045	14083	Mm.254494	NM_007982	ENSMUSG00000022607	Ptk2	FADK 1|FAK|FRNK|Fadk|p125FAK	PTK2 protein tyrosine kinase 2	protein-coding
E17HC_Atoh1_1_bam_peak_380	chr10	77798694	77799111	+	89	NA	exon (NM_001205034, exon 1 of 1)	exon (NM_001205034, exon 1 of 1)	289	NM_001205034	100503388		NM_001205034	ENSMUSG00000096380	Gm19668	-	predicted gene, 19668	protein-coding
E17HC_Atoh1_1_bam_peak_1048	chr13	94490235	94490870	+	89	NA	intron (NM_009680, intron 20 of 26)	intron (NM_009680, intron 20 of 26)	131592	NM_009680	11774	Mm.21185	NM_009680	ENSMUSG00000021686	Ap3b1	AP-3|AU015684|C78395|Hps2|beta3A|pe|pearl|rim2	adaptor-related protein complex 3, beta 1 subunit	protein-coding
E17HC_Atoh1_1_bam_peak_2731	chr5	78608174	78609062	+	89	NA	Intergenic	Intergenic	1143130	NR_131050	69370	Mm.426881	NR_131050	ENSMUSG00000107232	1700017L05Rik	-	RIKEN cDNA 1700017L05 gene	ncRNA
E17HC_Atoh1_1_bam_peak_368	chr10	73871395	73872202	+	89	NA	intron (NM_001142747, intron 1 of 26)	intron (NM_001142747, intron 1 of 26)	49931	NM_001142740	11994	Mm.338933	NM_023115	ENSMUSG00000052613	Pcdh15	BB078305|Gm9815|Ush1f|av|nmf19|roda	protocadherin 15	protein-coding
E17HC_Atoh1_1_bam_peak_1753	chr18	64945057	64945871	+	89	NA	intron (NM_001114386, intron 1 of 30)	intron (NM_001114386, intron 1 of 30)	57708	NM_001114386	83814	Mm.98668	NM_031881	ENSMUSG00000024589	Nedd4l	1300012C07Rik|Nedd4-2|Nedd4b	neural precursor cell expressed, developmentally down-regulated gene 4-like	protein-coding
E17HC_Atoh1_1_bam_peak_2654	chr5	9339375	9339921	+	89	NA	intron (NR_153370, intron 1 of 19)	intron (NR_153370, intron 1 of 19)	-36056	NR_030537	100124492		NR_030537	ENSMUSG00000077896	Mir879	Mirn879|mir-879|mmu-mir-879	microRNA 879	ncRNA
E17HC_Atoh1_1_bam_peak_3648	chr9	59656007	59656796	+	89	NA	promoter-TSS (NM_001253883)	promoter-TSS (NM_001253883)	33	NM_011099	18746	Mm.326167	NM_011099	ENSMUSG00000032294	Pkm	AA414905|AL024370|AL024424|Pk-2|Pk-3|Pk3|Pkm2	pyruvate kinase, muscle	protein-coding
E17HC_Atoh1_1_bam_peak_2161	chr2	164069979	164071126	+	89	NA	exon (NM_025996, exon 1 of 7)	exon (NM_025996, exon 1 of 7)	550	NM_025996	67145	Mm.23173	NM_025996	ENSMUSG00000018322	Tomm34	2610100K07Rik|TOM34	translocase of outer mitochondrial membrane 34	protein-coding
E17HC_Atoh1_1_bam_peak_3758	chr9	121319319	121319888	+	89	NA	intron (NM_001357972, intron 1 of 13)	intron (NM_001357972, intron 1 of 13)	22101	NR_152160	67095	Mm.491112	NM_175114	ENSMUSG00000032536	Trak1	2310001H13Rik|AI413908|AI467545|hyrt|mKIAA1042	trafficking protein, kinesin binding 1	protein-coding
E17HC_Atoh1_1_bam_peak_766	chr12	3837250	3838242	+	89	NA	intron (NM_001271753, intron 2 of 22)	intron (NM_001271753, intron 2 of 22)	24498	NR_045884	100038522	Mm.417270	NR_045884	ENSMUSG00000073242	Dnmt3aos	Gm10485	DNA methyltransferase 3A, opposite strand	ncRNA
E17HC_Atoh1_1_bam_peak_3689	chr9	72985452	72986094	+	89	NA	promoter-TSS (NM_001198789)	promoter-TSS (NM_001198789)	269	NM_001286544	72278	Mm.268475	NM_028181	ENSMUSG00000034563	Ccpg1	1700030B06Rik|1810073J13Rik|9430028F23Rik|AI426686|AI875170|CPR8|D9Ertd392e	cell cycle progression 1	protein-coding
E17HC_Atoh1_1_bam_peak_1978	chr2	33886073	33886873	+	89	NA	intron (NM_175184, intron 1 of 9)	intron (NM_175184, intron 1 of 9)	1473	NM_175184	72543	Mm.254914	NM_175184	ENSMUSG00000038740	Mvb12b	2610200O14Rik|2610528K11Rik|AI414895|Fam125b	multivesicular body subunit 12B	protein-coding
E17HC_Atoh1_1_bam_peak_1397	chr16	4559766	4560398	+	89	NA	promoter-TSS (NM_031182)	promoter-TSS (NM_031182)	-362	NM_031182	83383	Mm.273210	NM_031182	ENSMUSG00000005718	Tfap4	AI642933|AP-4|D930048N17Rik|Tcfap4|bHLHc41	transcription factor AP4	protein-coding
E17HC_Atoh1_1_bam_peak_2610	chr4	149445350	149445927	+	89	NA	Intergenic	Intergenic	9330	NM_022020	63954	Mm.46023	NM_022020	ENSMUSG00000028996	Rbp7	1110002J23Rik|CRBP-III	retinol binding protein 7, cellular	protein-coding
E17HC_Atoh1_1_bam_peak_2199	chr2	179370877	179371316	+	89	NA	Intergenic	Intergenic	-43840	NM_026596	68175	Mm.158187	NM_026596		4930591A17Rik	-	RIKEN cDNA 4930591A17 gene	protein-coding
E17HC_Atoh1_1_bam_peak_2350	chr3	146852093	146852655	+	89	NA	promoter-TSS (NM_001357217)	promoter-TSS (NM_001357217)	7	NM_001302957	70892	Mm.187793	NM_027594	ENSMUSG00000036745	Ttll7	1110049N09Rik|4921517B04Rik|C630030B20|mTTLL7	tubulin tyrosine ligase-like family, member 7	protein-coding
E17HC_Atoh1_1_bam_peak_271	chr1	181255398	181257028	+	89	NA	Intergenic	Intergenic	-44235	NM_145514	226757	Mm.289082	NM_145514	ENSMUSG00000038733	Wdr26	1600024A01Rik|AA693241|AI447817|AU044014|C77982|Gid7	WD repeat domain 26	protein-coding
E17HC_Atoh1_1_bam_peak_1521	chr17	6107263	6107782	+	89	NA	intron (NM_001103181, intron 1 of 13)	intron (NM_001103181, intron 1 of 13)	692	NM_001103181	68842	Mm.449307	NM_054040	ENSMUSG00000034377	Tulp4	1110057P05Rik|2210038L17Rik|Tusp	tubby like protein 4	protein-coding
E17HC_Atoh1_1_bam_peak_2401	chr4	33839728	33840747	+	89	NA	Intergenic	Intergenic	-84027	NM_001355020	12801	Mm.7992	NM_007726	ENSMUSG00000044288	Cnr1	CB-R|CB1|CB1A|CB1B|CB1R	cannabinoid receptor 1 (brain)	protein-coding
E17HC_Atoh1_1_bam_peak_469	chr10	124559668	124560303	+	89	NA	Intergenic	Intergenic	90911	NR_028310	75030	Mm.159403	NR_028310	ENSMUSG00000112364	4930503E24Rik	-	eukaryotic translation initiation factor 3, subunit I pseudogene	pseudo
E17HC_Atoh1_1_bam_peak_2909	chr6	30175765	30176155	+	89	NA	promoter-TSS (NR_038124)	promoter-TSS (NR_038124)	-663	NR_038124	100463519	Mm.361139	NR_038124		BB283400	BF465573|Rncr4	expressed sequence BB283400	ncRNA
E17HC_Atoh1_1_bam_peak_2585	chr4	138941564	138942111	+	89	NA	Intergenic	Intergenic	-25282	NM_025786	66825	Mm.252312	NM_025786	ENSMUSG00000070661	Rnf186	9130020G10Rik	ring finger protein 186	protein-coding
E17HC_Atoh1_1_bam_peak_944	chr13	24629106	24629550	+	89	NA	intron (NM_178658, intron 1 of 13)	intron (NM_178658, intron 1 of 13)	-9320	NM_001080381	193385	Mm.217319	NM_029679	ENSMUSG00000036006	Ripor2	Fam65b	RHO family interacting cell polarization regulator 2	protein-coding
E17HC_Atoh1_1_bam_peak_2809	chr5	123076005	123077342	+	89	NA	intron (NM_001039723, intron 1 of 11)	CpG	398	NM_001039723	330189	Mm.391872	NM_001039723	ENSMUSG00000054434	Tmem120b	-	transmembrane protein 120B	protein-coding
E17HC_Atoh1_1_bam_peak_2143	chr2	155961679	155962368	+	89	NA	exon (NM_177217, exon 2 of 34)	exon (NM_177217, exon 2 of 34)	5465	NM_177217	16328	Mm.288729	NM_008383	ENSMUSG00000038241	Cep250	AW490617|B230210E21Rik|Cep2|Inmp	centrosomal protein 250	protein-coding
E17HC_Atoh1_1_bam_peak_3429	chr8	83331701	83332554	+	89	NA	intron (NM_001170691, intron 1 of 8)	CpG	359	NM_178736	244548	Mm.38762	NM_178736	ENSMUSG00000035151	Elmod2	9830169G11Rik	ELMO/CED-12 domain containing 2	protein-coding
E17HC_Atoh1_1_bam_peak_364	chr10	68420292	68420839	+	89	NA	Intergenic	Intergenic	-99423	NR_045357	75148	Mm.23505	NR_045357	ENSMUSG00000112157	4930545H06Rik	-	RIKEN cDNA 4930545H06 gene	ncRNA
E17HC_Atoh1_1_bam_peak_3591	chr9	31176235	31176615	+	89	NA	intron (NM_001102456, intron 3 of 16)	intron (NM_001102456, intron 3 of 16)	35423	NM_009691	11804	Mm.19133	NM_009691	ENSMUSG00000031996	Aplp2	AI790698|APLP-2|CDEBP	amyloid beta (A4) precursor-like protein 2	protein-coding
E17HC_Atoh1_1_bam_peak_3220	chr7	96480454	96480832	+	89	NA	intron (NM_001310760, intron 3 of 32)	intron (NM_001310760, intron 3 of 32)	-138679	NR_046043	670727	Mm.421352	NR_046043	ENSMUSG00000085751	Gm15412	-	predicted gene 15412	ncRNA
E17HC_Atoh1_1_bam_peak_948	chr13	29596555	29597207	+	89	NA	intron (NR_131896, intron 9 of 16)	intron (NR_131896, intron 9 of 16)	258792	NR_131896	68916	Mm.212227	NM_144536	ENSMUSG00000006191	Cdkal1	1190005B03Rik|6620401C13Rik	CDK5 regulatory subunit associated protein 1-like 1	protein-coding
E17HC_Atoh1_1_bam_peak_493	chr11	6291507	6292568	+	89	NA	promoter-TSS (NM_001361904)	promoter-TSS (NM_001361904)	-133	NM_001361904	18293	Mm.276348	NM_010956	ENSMUSG00000020456	Ogdh	2210403E04Rik|2210412K19Rik|AA409584|d1401|mKIAA4192	oxoglutarate (alpha-ketoglutarate) dehydrogenase (lipoamide)	protein-coding
E17HC_Atoh1_1_bam_peak_616	chr11	79116549	79117335	+	89	NA	intron (NM_013571, intron 1 of 17)	intron (NM_013571, intron 1 of 17)	29531	NM_013571	16706	Mm.4745	NM_013571	ENSMUSG00000018334	Ksr1	AW492498|B-KSR1|D11Bhm183e|D11Bhm184e|Ksr|RSU2|hb|mKSR1	kinase suppressor of ras 1	protein-coding
E17HC_Atoh1_1_bam_peak_566	chr11	61484503	61485275	+	89	NA	promoter-TSS (NM_001347545)	promoter-TSS (NM_001347545)	-542	NM_001347545	76293	Mm.272278	NM_029568	ENSMUSG00000042436	Mfap4	1110007F23Rik	microfibrillar-associated protein 4	protein-coding
E17HC_Atoh1_1_bam_peak_45	chr1	34158540	34158986	+	89	NA	intron (NM_001276764, intron 14 of 102)	PB1D10|SINE|Alu	-1497	NM_010081	13518	Mm.336625	NM_010081	ENSMUSG00000026131	Dst	2310001O04Rik|A830042E19Rik|AW554249|BP230|BPAG1-n|Bpag|Bpag1|Macf2|ah|athetoid|dt|mKIAA0728|nmf203|nmf339	dystonin	protein-coding
E17HC_Atoh1_1_bam_peak_3178	chr7	67950690	67951842	+	89	NA	promoter-TSS (NM_010513)	promoter-TSS (NM_010513)	-991	NM_010513	16001	Mm.275742	NM_010513	ENSMUSG00000005533	Igf1r	A330103N21Rik|CD221|D930020L01|IGF-1R|hyft	insulin-like growth factor I receptor	protein-coding
E17HC_Atoh1_1_bam_peak_604	chr11	77343960	77344804	+	89	NA	intron (NM_177710, intron 2 of 14)	intron (NM_177710, intron 2 of 14)	-3898	NM_001291190	237860	Mm.440381	NM_177710	ENSMUSG00000037926	Ssh2	SSH-2|SSH-2L|mSSH-2L	slingshot protein phosphatase 2	protein-coding
E17HC_Atoh1_1_bam_peak_2215	chr3	8963982	8964681	+	89	NA	promoter-TSS (NM_001025262)	promoter-TSS (NM_001025262)	-185	NM_001025261	21985	Mm.371590	NM_009412	ENSMUSG00000027506	Tpd52	AI043038|mD52	tumor protein D52	protein-coding
E17HC_Atoh1_1_bam_peak_90	chr1	68046873	68047385	+	89	NA	intron (NM_010154, intron 25 of 26)	intron (NM_010154, intron 25 of 26)	924102	NM_001080809	227231	Mm.343942	NM_001080809	ENSMUSG00000025991	Cps1	4732433M03Rik|CPS|D1Ucla3	carbamoyl-phosphate synthetase 1	protein-coding
E17HC_Atoh1_1_bam_peak_1896	chr19	60292378	60293202	+	89	NA	Intergenic	Intergenic	-66089	NM_029648	76539	Mm.290183	NM_029648	ENSMUSG00000057858	Fam204a	2310065H12Rik|2610015K05Rik|D19Ertd737e	family with sequence similarity 204, member A	protein-coding
E17HC_Atoh1_1_bam_peak_3119	chr7	30399480	30400209	+	89	NA	Intergenic	MT2A|LTR|ERVL	-13938	NM_011662	22177	Mm.46301	NM_011662	ENSMUSG00000030579	Tyrobp	DAP12|KARAP|Ly83	TYRO protein tyrosine kinase binding protein	protein-coding
E17HC_Atoh1_1_bam_peak_3114	chr7	30009490	30010224	+	89	NA	intron (NM_001167873, intron 6 of 9)	intron (NM_001167873, intron 6 of 9)	25902	NM_001167872	243905	Mm.322432	NM_001033355	ENSMUSG00000074221	Zfp568	C80731|Gm1691|Znf568|chato	zinc finger protein 568	protein-coding
E17HC_Atoh1_1_bam_peak_3155	chr7	45923111	45923668	+	89	NA	promoter-TSS (NM_001364169)	promoter-TSS (NM_001364169)	-826	NM_001364168	211535	Mm.227539	NM_001033243	ENSMUSG00000040189	Ccdc114	-	coiled-coil domain containing 114	protein-coding
E17HC_Atoh1_1_bam_peak_1612	chr17	37028716	37029128	+	89	NA	Intergenic	Intergenic	-5524	NM_010814	17441	Mm.210857	NM_010814	ENSMUSG00000076439	Mog	B230317G11Rik	myelin oligodendrocyte glycoprotein	protein-coding
E17HC_Atoh1_1_bam_peak_65	chr1	43548676	43549402	+	89	NA	intron (NM_010879, intron 3 of 4)	intron (NM_010879, intron 3 of 4)	103288	NM_010879	17974	Mm.389903	NM_010879	ENSMUSG00000066877	Nck2	4833426I10Rik|Grb4|NCKbeta|Nck-2	non-catalytic region of tyrosine kinase adaptor protein 2	protein-coding
E17HC_Atoh1_1_bam_peak_1000	chr13	51902291	51903847	+	89	NA	Intergenic	Intergenic	56394	NM_011817	23882	Mm.281298	NM_011817	ENSMUSG00000021453	Gadd45g	AI327420|C86281|CR6|DDIT2|OIG37	growth arrest and DNA-damage-inducible 45 gamma	protein-coding
E17HC_Atoh1_1_bam_peak_1427	chr16	20590101	20591077	+	89	NA	intron (NM_182636, intron 3 of 14)	intron (NM_182636, intron 3 of 14)	1007	NM_182636	328643	Mm.40539	NM_182636	ENSMUSG00000046613	Vwa5b2	BB182430|EG328644|Gm1738|Gm931	von Willebrand factor A domain containing 5B2	protein-coding
E17HC_Atoh1_1_bam_peak_2003	chr2	58489058	58489737	+	89	NA	intron (NM_001355048, intron 3 of 10)	intron (NM_001355048, intron 3 of 10)	72013	NM_001355049	11477	Mm.689	NM_007394	ENSMUSG00000026836	Acvr1	ALK2|ActR-I|ActRIA|Acvr|Acvr1a|Acvrlk2|Alk-2|Alk8|D330013D15Rik|SKR1|Tsk7L	activin A receptor, type 1	protein-coding
E17HC_Atoh1_1_bam_peak_3225	chr7	98111092	98111932	+	89	NA	intron (NM_008663, intron 2 of 48)	CpG	-2264	NM_001256083	17921	Mm.1403	NM_008663	ENSMUSG00000030761	Myo7a	Hdb|Myo7|USH1B|nmf371|polka|sh-1|sh1	myosin VIIA	protein-coding
E17HC_Atoh1_1_bam_peak_3044	chr6	125215225	125215863	+	89	NA	promoter-TSS (NM_001080557)	promoter-TSS (NM_001080557)	-37	NM_001080557	22317	Mm.32321	NM_009496	ENSMUSG00000030337	Vamp1	Syb-1|Syb1|VAMP-1|lew	vesicle-associated membrane protein 1	protein-coding
E17HC_Atoh1_1_bam_peak_1281	chr15	73303248	73304248	+	89	NA	intron (NM_001358045, intron 11 of 33)	intron (NM_001358045, intron 11 of 33)	-48866	NR_029561	387169		NR_029561	ENSMUSG00000065612	Mir151	Mirn151|mir-151|mmu-mir-151	microRNA 151	ncRNA
E17HC_Atoh1_1_bam_peak_3112	chr7	29421247	29421774	+	89	NA	intron (NM_001081028, intron 3 of 22)	intron (NM_001081028, intron 3 of 22)	83950	NM_001081028	74206	Mm.447042	NM_001081028	ENSMUSG00000030583	Sipa1l3	2610511M17Rik	signal-induced proliferation-associated 1 like 3	protein-coding
E17HC_Atoh1_1_bam_peak_1345	chr15	87200227	87200898	+	89	NA	Intergenic	Intergenic	-343737	NM_001252310	106014	Mm.244319	NM_134096	ENSMUSG00000054863	Tafa5	Fam19a5|Tafa-5|Tara-5	TAFA chemokine like family member 5	protein-coding
E17HC_Atoh1_1_bam_peak_3371	chr8	35454576	35455197	+	89	NA	Intergenic	Intergenic	40647	NM_026067	67276	Mm.207534	NM_026067	ENSMUSG00000031527	Eri1	3'hexo|3110010F15Rik|Thex1|eri-1	exoribonuclease 1	protein-coding
E17HC_Atoh1_1_bam_peak_2044	chr2	97196775	97197642	+	89	NA	intron (NM_001363047, intron 4 of 8)	intron (NM_001363047, intron 4 of 8)	-270449	NM_178725	241568	Mm.241682	NM_178725	ENSMUSG00000050587	Lrrc4c	6430556C10Rik|NGL-1	leucine rich repeat containing 4C	protein-coding
E17HC_Atoh1_1_bam_peak_2521	chr4	120277113	120277839	+	89	NA	intron (NM_194060, intron 1 of 1)	intron (NM_194060, intron 1 of 1)	9785	NM_194060	329934	Mm.277090	NM_194060	ENSMUSG00000052135	Foxo6	-	forkhead box O6	protein-coding
E17HC_Atoh1_1_bam_peak_3512	chr8	120288137	120288754	+	89	NA	Intergenic	Intergenic	-60215	NR_110496	434353	Mm.411793	NR_110496	ENSMUSG00000097960	A330074K22Rik	-	RIKEN cDNA A330074K22 gene	ncRNA
E17HC_Atoh1_1_bam_peak_2703	chr5	43338917	43339466	+	89	NA	Intergenic	Intergenic	-103837	NR_028417	665934	Mm.381491	NR_028417	ENSMUSG00000085720	Gm7854	EG665934	predicted gene 7854	ncRNA
E17HC_Atoh1_1_bam_peak_2748	chr5	105518320	105519231	+	89	NA	promoter-TSS (NM_133897)	promoter-TSS (NM_133897)	-696	NM_133897	100604	Mm.319847	NM_133897	ENSMUSG00000054720	Lrrc8c	AD158|AI326115|E430036I04Rik|fad158	leucine rich repeat containing 8 family, member C	protein-coding
E17HC_Atoh1_1_bam_peak_1260	chr15	58212043	58212529	+	89	NA	intron (NM_026346, intron 1 of 8)	intron (NM_026346, intron 1 of 8)	2606	NM_026346	67731	Mm.25683	NM_026346	ENSMUSG00000022358	Fbxo32	4833442G10Rik|AI430017|ATROGIN1|Gm20361|MAFbx	F-box protein 32	protein-coding
E17HC_Atoh1_1_bam_peak_1037	chr13	81632721	81633206	+	89	NA	intron (NM_054053, intron 1 of 89)	CpG	181	NM_054053	110789	Mm.288694	NM_054053	ENSMUSG00000069170	Adgrv1	Frings|Gpr98|Mass1|Mgr1|VLGR1	adhesion G protein-coupled receptor V1	protein-coding
E17HC_Atoh1_1_bam_peak_2796	chr5	118010557	118011232	+	89	NA	TTS (NM_145564)	TTS (NM_145564)	-16849	NM_021344	57816	Mm.273285	NM_021344	ENSMUSG00000029359	Tesc	1010001A17Rik|2410011K10Rik|TE-1	tescalcin	protein-coding
E17HC_Atoh1_1_bam_peak_1346	chr15	87879123	87879747	+	89	NA	Intergenic	(TCTG)n|Simple_repeat|Simple_repeat	-83492	NR_105817	102465209		NR_105817	ENSMUSG00000098938	Mir6393	Gm27424|mmu-mir-6393	microRNA 6393	ncRNA
E17HC_Atoh1_1_bam_peak_1674	chr18	9478591	9479177	+	89	NA	Intergenic	L1_Mus2|LINE|L1	-28730	NM_026484	67974	Mm.86523	NM_026484	ENSMUSG00000024286	Ccny	1700025H17Rik|3110050L10Rik|4631402G10Rik|5730405I09Rik	cyclin Y	protein-coding
E17HC_Atoh1_1_bam_peak_2887	chr5	146287752	146288306	+	89	NA	intron (NM_001359991, intron 6 of 12)	intron (NM_001359991, intron 6 of 12)	56779	NM_153599	264064	Mm.260576	NM_153599	ENSMUSG00000029635	Cdk8	-	cyclin-dependent kinase 8	protein-coding
E17HC_Atoh1_1_bam_peak_1121	chr14	32546441	32547178	+	89	NA	exon (NM_001081221, exon 7 of 21)	exon (NM_001081221, exon 7 of 21)	33288	NM_001081221	319955	Mm.318310	NM_001081221	ENSMUSG00000054051	Ercc6	4732403I04|C130058G22Rik|CSB	excision repair cross-complementing rodent repair deficiency, complementation group 6	protein-coding
E17HC_Atoh1_1_bam_peak_362	chr10	62740147	62740537	+	89	NA	Intergenic	Intergenic	-14248	NM_001033260	216021	Mm.39821	NM_001033260	ENSMUSG00000036923	Stox1	4732470K04Rik|Gm63	storkhead box 1	protein-coding
E17HC_Atoh1_1_bam_peak_1987	chr2	39339949	39340608	+	89	NA	Intergenic	Intergenic	-113929	NM_024209	67857	Mm.389242	NM_024209	ENSMUSG00000026753	Ppp6c	2310003C10Rik|Pp6C	protein phosphatase 6, catalytic subunit	protein-coding
E17HC_Atoh1_1_bam_peak_1699	chr18	34102548	34103372	+	89	NA	Intergenic	Intergenic	-95754	NM_013512	13824	Mm.3465	NM_013512	ENSMUSG00000024376	Epb41l4a	Epb4.1l4|Epb4.1l4a|NBL4	erythrocyte membrane protein band 4.1 like 4a	protein-coding
E17HC_Atoh1_1_bam_peak_1864	chr19	44790721	44791298	+	89	NA	intron (NM_001368749, intron 5 of 9)	intron (NM_001368749, intron 5 of 9)	-17397	NR_105831	102466645		NR_105831	ENSMUSG00000098952	Mir6405	Gm27349|mmu-mir-6405	microRNA 6405	ncRNA
E17HC_Atoh1_1_bam_peak_1008	chr13	55337529	55338077	+	89	NA	Intergenic	Intergenic	-8072	NM_016662	17121	Mm.20350	NM_016662	ENSMUSG00000021485	Mxd3	4631412E13Rik|Mad3|bHLHc13	Max dimerization protein 3	protein-coding
E17HC_Atoh1_1_bam_peak_1881	chr19	53084495	53085090	+	89	NA	TTS (NR_045320)	TTS (NR_045320)	8540	NR_045320	78457	Mm.76932	NR_045320	ENSMUSG00000099988	1700054A03Rik	-	RIKEN cDNA 1700054A03 gene	ncRNA
E17HC_Atoh1_1_bam_peak_3010	chr6	100562844	100564474	+	89	NA	Intergenic	CpG	36259	NR_040525	73395	Mm.69413	NR_040525	ENSMUSG00000101553	1700049E22Rik	-	RIKEN cDNA 1700049E22 gene	ncRNA
E17HC_Atoh1_1_bam_peak_3607	chr9	43970253	43970656	+	89	NA	Intergenic	Intergenic	-72930	NM_009382	21838	Mm.3951	NM_009382	ENSMUSG00000032011	Thy1	CD90|T25|Thy-1|Thy-1.2|Thy1.1|Thy1.2	thymus cell antigen 1, theta	protein-coding
E17HC_Atoh1_1_bam_peak_1970	chr2	32757178	32757921	+	89	NA	exon (NM_001290563, exon 15 of 15)	exon (NM_001290563, exon 15 of 15)	315	NM_001369223	30933	Mm.200695	NM_152800	ENSMUSG00000009563	Tor2a	Prosalusin	torsin family 2, member A	protein-coding
E17HC_Atoh1_1_bam_peak_601	chr11	76398610	76399814	+	89	NA	promoter-TSS (NM_008750)	promoter-TSS (NM_008750)	-71	NM_008750	18230	Mm.27915	NM_008750	ENSMUSG00000020844	Nxn	l11Jus13	nucleoredoxin	protein-coding
E17HC_Atoh1_1_bam_peak_3354	chr8	23927295	23927913	+	89	NA	intron (NM_177086, intron 4 of 6)	intron (NM_177086, intron 4 of 6)	257943	NM_177086	320158	Mm.121274	NM_177086	ENSMUSG00000037492	Zmat4	9630048M01Rik	zinc finger, matrin type 4	protein-coding
E17HC_Atoh1_1_bam_peak_3198	chr7	80143355	80144143	+	89	NA	Intergenic	GC_rich|Low_complexity|Low_complexity	-28399	NM_173011	269951	Mm.246432	NM_173011	ENSMUSG00000030541	Idh2	E430004F23|IDPm|Idh-2	isocitrate dehydrogenase 2 (NADP+), mitochondrial	protein-coding
E17HC_Atoh1_1_bam_peak_1268	chr15	59647728	59648423	+	89	NA	promoter-TSS (NM_144549)	promoter-TSS (NM_144549)	-579	NM_144549	211770	Mm.40298	NM_144549	ENSMUSG00000032501	Trib1	A530090O15Rik|TRB-1|Trb1	tribbles pseudokinase 1	protein-coding
E17HC_Atoh1_1_bam_peak_302	chr10	4053261	4053904	+	89	NA	intron (NM_172308, intron 19 of 27)	intron (NM_172308, intron 19 of 27)	80507	NM_001170786	270685	Mm.184752	NM_172308	ENSMUSG00000040675	Mthfd1l	2410004L15Rik|AI647056|Fthfsdc1	methylenetetrahydrofolate dehydrogenase (NADP+ dependent) 1-like	protein-coding
E17HC_Atoh1_1_bam_peak_257	chr1	172309544	172310242	+	89	NA	Intergenic	Intergenic	-2474	NM_080419	140559	Mm.271717	NM_080419	ENSMUSG00000038034	Igsf8	ESTM34|EWI-2|KCT-4|PGRL	immunoglobulin superfamily, member 8	protein-coding
E17HC_Atoh1_1_bam_peak_2356	chr3	153078155	153078659	+	89	NA	Intergenic	Intergenic	73701	NR_108044	75001		NR_108044		4930482G09Rik	-	RIKEN cDNA 4930482G09 gene	ncRNA
E17HC_Atoh1_1_bam_peak_3271	chr7	118725286	118726112	+	89	NA	intron (NM_182995, intron 7 of 15)	intron (NM_182995, intron 7 of 15)	13156	NM_001360794	101565	Mm.23279	NM_182995	ENSMUSG00000033904	Ccp110	6330503K22Rik|AA415922|AI427129|AW557948|CP110|cep110	centriolar coiled coil protein 110	protein-coding
E17HC_Atoh1_1_bam_peak_3338	chr8	12991218	12991905	+	89	NA	intron (NM_001159486, intron 4 of 29)	intron (NM_001159486, intron 4 of 29)	-34473	NM_010172	14068	Mm.4827	NM_010172	ENSMUSG00000031443	F7	AI132620|Cf7|FVII	coagulation factor VII	protein-coding
E17HC_Atoh1_1_bam_peak_1839	chr19	21781334	21781918	+	89	NA	intron (NM_031997, intron 2 of 24)	intron (NM_031997, intron 2 of 24)	3286	NM_001033759	83921	Mm.329776	NM_031997	ENSMUSG00000024754	Cemip2	Tmem2	cell migration inducing hyaluronidase 2	protein-coding
E17HC_Atoh1_1_bam_peak_743	chr11	116885507	116887056	+	89	NA	Intergenic	tRNA-Ala-GCY_|tRNA|tRNA	32281	NM_001361587	69900	Mm.348004	NM_178620	ENSMUSG00000020818	Mfsd11	2600014M03Rik	major facilitator superfamily domain containing 11	protein-coding
E17HC_Atoh1_1_bam_peak_2998	chr6	99329434	99330163	+	89	NA	intron (NM_053202, intron 1 of 18)	intron (NM_053202, intron 1 of 18)	-63283	NM_001197321	108655	Mm.234965	NM_053202	ENSMUSG00000030067	Foxp1	3110052D19Rik|4932443N09Rik|AI461938|AW494214	forkhead box P1	protein-coding
E17HC_Atoh1_1_bam_peak_414	chr10	84903486	84904215	+	89	NA	intron (NM_001024918, intron 17 of 17)	intron (NM_001024918, intron 17 of 17)	-13763	NM_001013441	237422	Mm.18936	NM_183172	ENSMUSG00000035620	Ric8b	BC051080|Ric-8|Ric-8b	RIC8 guanine nucleotide exchange factor B	protein-coding
E17HC_Atoh1_1_bam_peak_2482	chr4	101093701	101095282	+	89	NA	intron (NM_183024, intron 1 of 11)	intron (NM_183024, intron 1 of 11)	25453	NM_183024	242570	Mm.185636	NM_183024	ENSMUSG00000035275	Raver2	A430091O22Rik	ribonucleoprotein, PTB-binding 2	protein-coding
E17HC_Atoh1_1_bam_peak_1374	chr15	99501998	99502611	+	89	NA	intron (NM_001038658, intron 11 of 11)	intron (NM_001038658, intron 11 of 11)	25861	NM_028224	72393	Mm.39760	NM_028224	ENSMUSG00000023011	Faim2	2900002L20Rik|Lfg|Lfg2|NMP25|Nmp35|Tmbim2	Fas apoptotic inhibitory molecule 2	protein-coding
E17HC_Atoh1_1_bam_peak_1544	chr17	15342922	15343645	+	89	NA	Intergenic	Intergenic	11178	NR_033511	100038481	Mm.387544	NR_033511		Gm10510	-	predicted gene 10510	ncRNA
E17HC_Atoh1_1_bam_peak_821	chr12	70212480	70213073	+	89	NA	intron (NM_133198, intron 4 of 19)	intron (NM_133198, intron 4 of 19)	14907	NM_133198	110095	Mm.256926	NM_133198	ENSMUSG00000021069	Pygl	-	liver glycogen phosphorylase	protein-coding
E17HC_Atoh1_1_bam_peak_1594	chr17	31296018	31296749	+	89	NA	5' UTR (NM_001242427, exon 1 of 20)	5' UTR (NM_001242427, exon 1 of 20)	159	NM_001242427	224674	Mm.311395	NM_153062	ENSMUSG00000024036	Slc37a1	G3PP	solute carrier family 37 (glycerol-3-phosphate transporter), member 1	protein-coding
E17HC_Atoh1_1_bam_peak_3547	chr8	123844496	123845123	+	89	NA	intron (NM_028536, intron 3 of 3)	intron (NM_028536, intron 3 of 3)	15400	NM_028536	73420	Mm.157746	NM_028536	ENSMUSG00000031971	Ccsap	1700054N08Rik|AI853424	centriole, cilia and spindle associated protein	protein-coding
E17HC_Atoh1_1_bam_peak_2985	chr6	91813351	91814108	+	89	NA	Intergenic	Intergenic	-6336	NM_001159507	243547	Mm.333264	NM_001033353	ENSMUSG00000030098	Grip2	-	glutamate receptor interacting protein 2	protein-coding
E17HC_Atoh1_1_bam_peak_3475	chr8	104184885	104185448	+	89	NA	intron (NM_001141924, intron 2 of 4)	intron (NM_001141924, intron 2 of 4)	14653	NM_001141925	65115	Mm.41849	NM_001141922	ENSMUSG00000031872	Bean1	Bean	brain expressed, associated with Nedd4, 1	protein-coding
E17HC_Atoh1_1_bam_peak_47	chr1	35298849	35299346	+	89	NA	Intergenic	Intergenic	449108	NM_001357425	226971	Mm.292751	NM_145516	ENSMUSG00000026123	Plekhb2	2310009M15Rik|AU018239|Evt2|Phdc|evt-2	pleckstrin homology domain containing, family B (evectins) member 2	protein-coding
E17HC_Atoh1_1_bam_peak_2812	chr5	123346124	123346920	+	89	NA	intron (NM_029850, intron 1 of 5)	intron (NM_029850, intron 1 of 5)	2074	NM_029850	77045	Mm.151960	NM_029850	ENSMUSG00000029438	Bcl7a	4432415N06Rik|AI448316	B cell CLL/lymphoma 7A	protein-coding
E17HC_Atoh1_1_bam_peak_2079	chr2	122091623	122092220	+	89	NA	intron (NM_145531, intron 15 of 39)	intron (NM_145531, intron 15 of 39)	26465	NM_145531	214585	Mm.222303	NM_145531	ENSMUSG00000033396	Spg11	6030465E24Rik|A330015I11|C530005A01Rik	SPG11, spatacsin vesicle trafficking associated	protein-coding
E17HC_Atoh1_1_bam_peak_2218	chr3	14679403	14680028	+	89	NA	Intergenic	Intergenic	37988	NM_024495	71934	Mm.158776	NM_024495	ENSMUSG00000027555	Car13	2310075C21Rik|Ca13	carbonic anhydrase 13	protein-coding
E17HC_Atoh1_1_bam_peak_3323	chr8	4493303	4493965	+	89	NA	intron (NM_026058, intron 1 of 10)	intron (NM_026058, intron 1 of 10)	229	NM_026058	67260	Mm.35511	NM_026058	ENSMUSG00000008206	Cers4	2900019C14Rik|Lass4|Trh1	ceramide synthase 4	protein-coding
E17HC_Atoh1_1_bam_peak_882	chr12	100123187	100124000	+	89	NA	TTS (NM_008947)	TTS (NM_008947)	11262	NM_008947	19179	Mm.157105	NM_008947	ENSMUSG00000021178	Psmc1	AI325227|P26s4|Rpt2/S4|S4|rpt2	protease (prosome, macropain) 26S subunit, ATPase 1	protein-coding
E17HC_Atoh1_1_bam_peak_970	chr13	43616884	43618205	+	89	NA	intron (NM_183204, intron 1 of 1)	intron (NM_183204, intron 1 of 1)	1747	NM_183204	328234	Mm.40588	NM_183204	ENSMUSG00000044164	Rnf182	C630023L15Rik	ring finger protein 182	protein-coding
E17HC_Atoh1_1_bam_peak_42	chr1	30721702	30722097	+	89	NA	Intergenic	Intergenic	141357	NM_001081080	213109	Mm.194486	NM_025871	ENSMUSG00000048874	Phf3	2310061N19Rik	PHD finger protein 3	protein-coding
E17HC_Atoh1_1_bam_peak_2213	chr3	5754502	5755245	+	89	NA	Intergenic	Intergenic	-178625	NM_001163302	19302	Mm.132336	NM_008994	ENSMUSG00000040374	Pex2	D3Ertd138e|PAF-1|PMP35|Pxmp3	peroxisomal biogenesis factor 2	protein-coding
E17HC_Atoh1_1_bam_peak_2716	chr5	68010808	68011456	+	89	NA	Intergenic	L3|LINE|CR1	-20703	NM_001018019	433899	Mm.332422	NM_001018019	ENSMUSG00000068082	Grxcr1	Tg(Eno2-Gabrb3)0370Brll|pi|tde	glutaredoxin, cysteine rich 1	protein-coding
E17HC_Atoh1_1_bam_peak_905	chr12	108277801	108278682	+	89	NA	Intergenic	Intergenic	-2848	NM_001159910	668158		NM_001159910	ENSMUSG00000084883	Ccdc85c	EG668158|Gm265|Gm9010|hhy	coiled-coil domain containing 85C	protein-coding
E17HC_Atoh1_1_bam_peak_1553	chr17	23924822	23925359	+	89	NA	Intergenic	RLTR31D_MM|LTR|ERVK	7632	NM_001077633	620253	Mm.390964	NM_001077633	ENSMUSG00000057417	Dcpp3	Dcpp-3|EG620253|SPT-3	demilune cell and parotid protein 3	protein-coding
E17HC_Atoh1_1_bam_peak_142	chr1	116578346	116578728	+	89	NA	intron (NM_001371013, intron 23 of 23)	intron (NM_001371013, intron 23 of 23)	893800	NM_001371013
E17HC_Atoh1_1_bam_peak_210	chr1	146782931	146783890	+	89	NA	intron (NM_001357572, intron 7 of 8)	intron (NM_001357572, intron 7 of 8)	285723	NM_001357572	215378	Mm.441817	NM_153539	ENSMUSG00000035131	Brinp3	B830045N13Rik|Fam5c	bone morphogenetic protein/retinoic acid inducible neural specific 3	protein-coding
E17HC_Atoh1_1_bam_peak_2656	chr5	10519606	10520308	+	89	NA	Intergenic	Intergenic	-345072	NR_003596	623849	Mm.335888	NR_003596	ENSMUSG00000091422	Gm6455	EG623849	predicted gene 6455	pseudo
E17HC_Atoh1_1_bam_peak_3738	chr9	114753009	114753399	+	89	NA	Intergenic	CpG	22001	NM_026036	67213	Mm.28858	NM_026036	ENSMUSG00000032434	Cmtm6	2810051A14Rik|AA536733|Cklfsf6	CKLF-like MARVEL transmembrane domain containing 6	protein-coding
E17HC_Atoh1_1_bam_peak_2025	chr2	77913844	77914373	+	88	NA	intron (NM_001362664, intron 13 of 19)	intron (NM_001362664, intron 13 of 19)	32248	NM_001290740	80744	Mm.288151	NM_030560	ENSMUSG00000027014	Cwc22	AA684037|AI173004|AL022752|B230213M24|mKIAA1604	CWC22 spliceosome-associated protein	protein-coding
E17HC_Atoh1_1_bam_peak_2075	chr2	120423481	120423910	+	86	NA	intron (NM_172672, intron 5 of 23)	intron (NM_172672, intron 5 of 23)	-19579	NM_173734	211499	Mm.260712	NM_173734	ENSMUSG00000033808	Tmem87a	A930025J12Rik	transmembrane protein 87A	protein-coding
E17HC_Atoh1_1_bam_peak_3030	chr6	116670427	116671422	+	86	NA	intron (NM_178045, intron 1 of 10)	intron (NM_178045, intron 1 of 10)	2912	NM_178045	213391	Mm.257931	NM_178045	ENSMUSG00000042129	Rassf4	3830411C14Rik|AD037|AI586137	Ras association (RalGDS/AF-6) domain family member 4	protein-coding
E17HC_Atoh1_1_bam_peak_2662	chr5	21172358	21172891	+	86	NA	Intergenic	Intergenic	-3655	NR_153366	212167	Mm.121705	NM_175437	ENSMUSG00000039934	Gsap	A530088I07Rik|Pion	gamma-secretase activating protein	protein-coding
E17HC_Atoh1_1_bam_peak_3123	chr7	30973220	30974490	+	86	NA	promoter-TSS (NM_001164185)	promoter-TSS (NM_001164185)	51	NR_038860	76415	Mm.259739	NM_175240	ENSMUSG00000046826	Fam187b	1700020B09Rik|Tmem162	family with sequence similarity 187, member B	protein-coding
E17HC_Atoh1_1_bam_peak_2879	chr5	142751943	142752489	+	81	NA	intron (NM_001122730, intron 15 of 27)	intron (NM_001122730, intron 15 of 27)	50115	NM_146257	243328	Mm.125942	NM_146257	ENSMUSG00000050822	Slc29a4	ENT4|mPMAT	solute carrier family 29 (nucleoside transporters), member 4	protein-coding
E17HC_Atoh1_1_bam_peak_1634	chr17	51822503	51823052	+	78	NA	intron (NM_001163632, intron 1 of 10)	intron (NM_001163632, intron 1 of 10)	3811	NM_001163631	20230	Mm.311655	NM_009122	ENSMUSG00000023927	Satb1	2610306G12Rik|AW413156	special AT-rich sequence binding protein 1	protein-coding
E17HC_Atoh1_1_bam_peak_1803	chr19	3930492	3930889	+	78	NA	promoter-TSS (NM_026316)	promoter-TSS (NM_026316)	-912	NM_026316	67689	Mm.109341	NM_026316	ENSMUSG00000024885	Aldh3b1	1700001N19Rik|ALDH4|ALDH7	aldehyde dehydrogenase 3 family, member B1	protein-coding
E17HC_Atoh1_1_bam_peak_560	chr11	60176968	60177376	+	78	NA	intron (NM_001037764, intron 1 of 4)	CpG	23445	NR_105886	102465555		NR_105886	ENSMUSG00000098547	Mir6921	Gm27352|mmu-mir-6921	microRNA 6921	ncRNA
E17HC_Atoh1_1_bam_peak_3606	chr9	43765376	43766112	+	78	NA	intron (NM_021424, intron 1 of 5)	intron (NM_021424, intron 1 of 5)	21790	NM_021424	58235	Mm.335096	NM_021424	ENSMUSG00000032012	Nectin1	AI835281|AW549174|Cd111|HIgR|HveC|PRR|PRR1|Pvrl1|nectin-1	nectin cell adhesion molecule 1	protein-coding
E17HC_Atoh1_1_bam_peak_1577	chr17	28577635	28578446	+	78	NA	intron (NM_026571, intron 1 of 3)	intron (NM_026571, intron 1 of 3)	2321	NM_026571	328789	Mm.284760	NM_026571	ENSMUSG00000062252	Lhfpl5	9330179O15Rik|Tmhs|hscy	lipoma HMGIC fusion partner-like 5	protein-coding
E17HC_Atoh1_1_bam_peak_1419	chr16	17208724	17209315	+	78	NA	exon (NM_001033338, exon 1 of 1)	exon (NM_001033338, exon 1 of 1)	884	NM_001033338	239731	Mm.86671	NM_001033338	ENSMUSG00000071636	Rimbp3	Gm1759|Gm603|RIM-BP3|mKIAA1666	RIMS binding protein 3	protein-coding
E17HC_Atoh1_1_bam_peak_1045	chr13	92736757	92737355	+	78	NA	Intergenic	Intergenic	57762	NM_011582	21828	Mm.20865	NM_011582	ENSMUSG00000021702	Thbs4	TSP4	thrombospondin 4	protein-coding
E17HC_Atoh1_1_bam_peak_2320	chr3	108210588	108211107	+	78	NA	promoter-TSS (NM_175183)	promoter-TSS (NM_175183)	-320	NM_175183	72522	Mm.187326	NM_175183	ENSMUSG00000048997	Atxn7l2	2610528J18Rik	ataxin 7-like 2	protein-coding
E17HC_Atoh1_1_bam_peak_1848	chr19	32025679	32026348	+	77	NA	intron (NM_018830, intron 10 of 23)	intron (NM_018830, intron 10 of 23)	77127	NM_018830	54447	Mm.491229	NM_018830	ENSMUSG00000024887	Asah2	AI585898	N-acylsphingosine amidohydrolase 2	protein-coding
E17HC_Atoh1_1_bam_peak_776	chr12	12610760	12611214	+	77	NA	Intergenic	Intergenic	58930	NR_136889	102637952	Mm.421393	NR_136889		Gm34637	-	predicted gene, 34637	ncRNA
E17HC_Atoh1_1_bam_peak_286	chr1	186271473	186272135	+	77	NA	Intergenic	MER129|LTR?|LTR?	-154494	NM_146106	226791	Mm.257116	NM_146106	ENSMUSG00000039246	Lyplal1	BC027340|Q96AVO	lysophospholipase-like 1	protein-coding
E17HC_Atoh1_1_bam_peak_2739	chr5	99277313	99278163	+	77	NA	Intergenic	Intergenic	-24811	NM_145839	320292	Mm.259074	NM_145839	ENSMUSG00000089809	Rasgef1b	4732452O09Rik|GPIgamma4|Gpig4	RasGEF domain family, member 1B	protein-coding
E17HC_Atoh1_1_bam_peak_2326	chr3	109937960	109938929	+	77	NA	intron (NM_030699, intron 2 of 7)	intron (NM_030699, intron 2 of 7)	205028	NM_001163349	80883	Mm.39262	NM_030699	ENSMUSG00000059857	Ntng1	A930010C08Rik|AI853992|Lmnt1	netrin G1	protein-coding
E17HC_Atoh1_1_bam_peak_3077	chr7	16747199	16747756	+	77	NA	intron (NM_198613, intron 3 of 4)	intron (NM_198613, intron 3 of 4)	9033	NM_198613	232910	Mm.333597	NM_198613	ENSMUSG00000008036	Ap2s1	AI043088	adaptor-related protein complex 2, sigma 1 subunit	protein-coding
E17HC_Atoh1_1_bam_peak_2231	chr3	30599495	30600250	+	77	NA	promoter-TSS (NM_029690)	promoter-TSS (NM_029690)	-2	NM_029690	76652	Mm.116928	NM_029690	ENSMUSG00000037737	Actrt3	1700119I24Rik|ARP-T3|Arpm1	actin related protein T3	protein-coding
E17HC_Atoh1_1_bam_peak_2243	chr3	40745326	40746093	+	77	NA	promoter-TSS (NM_011020)	promoter-TSS (NM_011020)	96	NM_011020	18415	Mm.39330	NM_011020	ENSMUSG00000025757	Hspa4l	94kDa|AI461691|APG-1|Osp94	heat shock protein 4 like	protein-coding
E17HC_Atoh1_1_bam_peak_150	chr1	119456842	119457472	+	77	NA	Intergenic	Intergenic	-34909	NM_008381	16324	Mm.3092	NM_008381	ENSMUSG00000037035	Inhbb	-	inhibin beta-B	protein-coding
E17HC_Atoh1_1_bam_peak_2299	chr3	90623321	90623829	+	77	NA	Intergenic	Intergenic	10681	NM_011313	20200	Mm.100144	NM_011313	ENSMUSG00000001025	S100a6	2A9|5B10|CALCYCLIN|Cacy|PRA	S100 calcium binding protein A6 (calcyclin)	protein-coding
E17HC_Atoh1_1_bam_peak_3260	chr7	113126244	113126979	+	77	NA	intron (NR_045978, intron 2 of 5)	intron (NR_045978, intron 2 of 5)	15404	NR_045978	75239	Mm.381688	NR_045978	ENSMUSG00000110009	4930543E12Rik	4930545H14Rik	RIKEN cDNA 4930543E12 gene	ncRNA
E17HC_Atoh1_1_bam_peak_1263	chr15	58648187	58648839	+	77	NA	intron (NM_001370912, intron 38 of 40)	intron (NM_001370912, intron 38 of 40)	138465	NM_001370912	631797		NM_001370912	ENSMUSG00000037106	Fer1l6	EG631797	fer-1-like 6 (C. elegans)	protein-coding
E17HC_Atoh1_1_bam_peak_1146	chr14	54933028	54933836	+	77	NA	intron (NM_080729, intron 2 of 2)	intron (NM_080729, intron 2 of 2)	737	NM_080729	140806	Mm.90154	NM_080729	ENSMUSG00000040770	Il25	IL-17e|Il17e	interleukin 25	protein-coding
E17HC_Atoh1_1_bam_peak_570	chr11	63811920	63812493	+	77	NA	Intergenic	Intergenic	110078	NM_018805	54710	Mm.274426	NM_018805	ENSMUSG00000070407	Hs3st3b1	3-OST-3B|3OST3B1|3Ost3b|AU041882|AW536289|Hs3st3b|m3-OST-3B	heparan sulfate (glucosamine) 3-O-sulfotransferase 3B1	protein-coding
E17HC_Atoh1_1_bam_peak_2947	chr6	64799408	64800048	+	77	NA	Intergenic	Intergenic	70603	NM_007500	11921	Mm.57229	NM_007500	ENSMUSG00000073043	Atoh1	Hath1|MATH-1|Math1|bHLHa14	atonal bHLH transcription factor 1	protein-coding
E17HC_Atoh1_1_bam_peak_955	chr13	31524640	31525196	+	77	NA	Intergenic	Intergenic	-33252	NM_008239	15220	Mm.44235	NM_008239	ENSMUSG00000038415	Foxq1	HFH-1|Hfh1|Hfh1l|sa	forkhead box Q1	protein-coding
E17HC_Atoh1_1_bam_peak_1416	chr16	14859323	14859979	+	77	NA	Intergenic	Intergenic	-46995	NM_025769	66793	Mm.100270	NM_025769	ENSMUSG00000068617	Efcab1	4930449A16Rik|5430404L10Rik	EF-hand calcium binding domain 1	protein-coding
E17HC_Atoh1_1_bam_peak_2335	chr3	129798341	129798752	+	77	NA	intron (NM_001287224, intron 2 of 3)	intron (NM_001287224, intron 2 of 3)	5590	NM_001287224	242235	Mm.302549	NM_001205102	ENSMUSG00000093865	Lrit3	Gm421	leucine-rich repeat, immunoglobulin-like and transmembrane domains 3	protein-coding
E17HC_Atoh1_1_bam_peak_1961	chr2	32029543	32030264	+	77	NA	intron (NM_172268, intron 26 of 35)	intron (NM_172268, intron 26 of 35)	-21043	NR_106135	102466844		NR_106135	ENSMUSG00000099075	Mir7674	Gm27563|mmu-mir-7674	microRNA 7674	ncRNA
E17HC_Atoh1_1_bam_peak_2590	chr4	140052815	140053463	+	77	NA	intron (NM_198610, intron 4 of 9)	intron (NM_198610, intron 4 of 9)	-85113	NM_173427	242721	Mm.60400	NM_173427	ENSMUSG00000078234	Klhdc7a	B230308G19Rik	kelch domain containing 7A	protein-coding
E17HC_Atoh1_1_bam_peak_3434	chr8	84934917	84935625	+	77	NA	exon (NM_019945, exon 3 of 26)	exon (NM_019945, exon 3 of 26)	2082	NM_019945	56527	Mm.154614	NM_019945	ENSMUSG00000053693	Mast1	9430008B02Rik|SAST|SAST170	microtubule associated serine/threonine kinase 1	protein-coding
E17HC_Atoh1_1_bam_peak_1123	chr14	34634920	34635386	+	77	NA	Intergenic	LTR33|LTR|ERVL	18421	NR_029647	723831		NR_029647	ENSMUSG00000094316	Mir297-1	Mir297a-1|Mirn297-1	microRNA 297-1	ncRNA
E17HC_Atoh1_1_bam_peak_1383	chr15	100855606	100856066	+	77	NA	Intergenic	Intergenic	-14809	NM_001077499	20273	Mm.385012	NM_011323	ENSMUSG00000023033	Scn8a	AI853486|C630029C19Rik|NaCh6|Nav1.6|dmu|med|mnd-2|mnd2|nmf2|nmf335|nmf58|nur14|seal	sodium channel, voltage-gated, type VIII, alpha	protein-coding
E17HC_Atoh1_1_bam_peak_3137	chr7	38200299	38201168	+	77	NA	Intergenic	Intergenic	16946	NM_028166	72244	Mm.187554	NM_028166		1600014C10Rik	AI428873	RIKEN cDNA 1600014C10 gene	protein-coding
E17HC_Atoh1_1_bam_peak_3690	chr9	74912757	74913222	+	77	NA	Intergenic	Intergenic	-39891	NR_153342	235493	Mm.208955	NM_153584	ENSMUSG00000034858	Fam214a	6330415I01Rik|AI553555|C130047D21Rik|Kiaa1370|mKIAA1370	family with sequence similarity 214, member A	protein-coding
E17HC_Atoh1_1_bam_peak_2201	chr2	180061020	180061727	+	77	NA	intron (NM_178750, intron 8 of 10)	MTEb|LTR|ERVL-MaLR	-9220	NM_028422	52856	Mm.219658	NM_028422	ENSMUSG00000039069	Mtg2	1810011P19Rik|2900056P18Rik|D2Bwg0647e|Gtpbp5	mitochondrial ribosome associated GTPase 2	protein-coding
E17HC_Atoh1_1_bam_peak_2933	chr6	50455669	50456349	+	77	NA	5' UTR (NM_001163645, exon 1 of 22)	5' UTR (NM_001163645, exon 1 of 22)	161	NM_001163645	71720	Mm.44153	NM_027881	ENSMUSG00000029822	Osbpl3	1200014M06Rik|6720421I08Rik|A530055M08|ORP-3|ORP3|OSBP3	oxysterol binding protein-like 3	protein-coding
E17HC_Atoh1_1_bam_peak_847	chr12	81183882	81184389	+	77	NA	intron (NM_001146217, intron 12 of 12)	intron (NM_001146217, intron 12 of 12)	17984	NR_037227	100526532		NR_037227	ENSMUSG00000092673	Mir3067	mir-3067|mmu-mir-3067	microRNA 3067	ncRNA
E17HC_Atoh1_1_bam_peak_2311	chr3	103278344	103279610	+	77	NA	promoter-TSS (NM_001079830)	promoter-TSS (NM_001079830)	-316	NM_053170	94093	Mm.195036	NM_053170	ENSMUSG00000033014	Trim33	8030451N04Rik|AI413936|Ecto|Tif1g	tripartite motif-containing 33	protein-coding
E17HC_Atoh1_1_bam_peak_1129	chr14	37032273	37033398	+	77	NA	Intergenic	Intergenic	16179	NM_021340	57811	Mm.20460	NM_021340	ENSMUSG00000021804	Rgr	-	retinal G protein coupled receptor	protein-coding
E17HC_Atoh1_1_bam_peak_614	chr11	78973192	78973918	+	77	NA	intron (NM_001159301, intron 2 of 9)	MTD|LTR|ERVL-MaLR	11369	NM_010708	16859	Mm.341434	NM_010708	ENSMUSG00000001123	Lgals9	AA407335|AI194909|AI265545|LGALS35|Lgals5|gal-9|galectin-9	lectin, galactose binding, soluble 9	protein-coding
E17HC_Atoh1_1_bam_peak_1922	chr2	23156035	23156791	+	77	NA	promoter-TSS (NM_013771)	promoter-TSS (NM_013771)	-92	NM_013771	27377	Mm.23335	NM_013771	ENSMUSG00000026775	Yme1l1	FtsH1|Ftsh	YME1-like 1 (S. cerevisiae)	protein-coding
E17HC_Atoh1_1_bam_peak_3062	chr6	145432562	145433275	+	77	NA	intron (NM_028742, intron 3 of 9)	intron (NM_028742, intron 3 of 9)	2007	NM_028742	74071	Mm.441497	NM_028742	ENSMUSG00000054966	Lmntd1	4933403M22Rik|AI482300|Ifltd1|Lmna-rs1|Lmna1	lamin tail domain containing 1	protein-coding
E17HC_Atoh1_1_bam_peak_323	chr10	23181813	23182334	+	77	NA	intron (NM_001347372, intron 3 of 18)	intron (NM_001347372, intron 3 of 18)	167817	NM_001347372	14051	Mm.332128	NM_010167	ENSMUSG00000010461	Eya4	B130023L16Rik	EYA transcriptional coactivator and phosphatase 4	protein-coding
E17HC_Atoh1_1_bam_peak_752	chr11	117975940	117976694	+	77	NA	Intergenic	Intergenic	-6951	NM_007707	12702	Mm.3468	NM_007707	ENSMUSG00000053113	Socs3	Cis3|Cish3|EF-10|Ef10|SSI-3|Ssi3	suppressor of cytokine signaling 3	protein-coding
E17HC_Atoh1_1_bam_peak_2823	chr5	125245362	125245966	+	77	NA	Intergenic	Intergenic	-66450	NM_011424	20602	Mm.278646	NM_011424	ENSMUSG00000029478	Ncor2	N-CoR|SMRT|SMRTe	nuclear receptor co-repressor 2	protein-coding
E17HC_Atoh1_1_bam_peak_673	chr11	98940344	98941462	+	77	NA	intron (NM_001177303, intron 1 of 8)	intron (NM_001177303, intron 1 of 8)	1192	NM_001177303	19401	Mm.439744	NM_009024	ENSMUSG00000037992	Rara	Nr1b1|RAR|RARalpha1	retinoic acid receptor, alpha	protein-coding
E17HC_Atoh1_1_bam_peak_1579	chr17	28930514	28930906	+	77	NA	Intergenic	ID_B1|SINE|B4	11552	NM_153390	69307	Mm.107605	NM_153390	ENSMUSG00000045378	Pxt1	1700001G18Rik|Stepp	peroxisomal, testis specific 1	protein-coding
E17HC_Atoh1_1_bam_peak_1678	chr18	11825076	11825686	+	77	NA	intron (NR_045421, intron 1 of 3)	intron (NR_045421, intron 1 of 3)	-13893	NM_022021	63955	Mm.40717	NM_022021	ENSMUSG00000040957	Cables1	Cables|ik3-1	CDK5 and Abl enzyme substrate 1	protein-coding
E17HC_Atoh1_1_bam_peak_679	chr11	101496742	101497551	+	77	NA	intron (NM_009764, intron 19 of 22)	intron (NM_009764, intron 19 of 22)	28971	NM_009708	11858	Mm.378883	NM_009708	ENSMUSG00000001313	Rnd2	Arhn|Rohn|rho7	Rho family GTPase 2	protein-coding
E17HC_Atoh1_1_bam_peak_3093	chr7	24474722	24475402	+	77	NA	intron (NM_011113, intron 6 of 6)	Charlie1b|DNA|hAT-Charlie	-6961	NM_153112	260299	Mm.178322	NM_153112	ENSMUSG00000054793	Cadm4	Igdf4c|Igsf4c|Tsll2	cell adhesion molecule 4	protein-coding
E17HC_Atoh1_1_bam_peak_3285	chr7	126271558	126272455	+	77	NA	promoter-TSS (NM_145587)	promoter-TSS (NM_145587)	-490	NM_145587	104175	Mm.29660	NM_145587	ENSMUSG00000042978	Sbk1	Sbk	SH3-binding kinase 1	protein-coding
E17HC_Atoh1_1_bam_peak_3767	chrX	14279314	14279913	+	77	NA	Intergenic	MLT1J|LTR|ERVL-MaLR	68465	NM_001034100	385328	Mm.275681	NM_001034100	ENSMUSG00000078346	H2al1n	EG385328|Gm5382	H2A histone family member L1N	protein-coding
E17HC_Atoh1_1_bam_peak_2833	chr5	130893337	130893946	+	77	NA	intron (NM_145218, intron 9 of 10)	intron (NM_145218, intron 9 of 10)	413881	NM_145218	212996	Mm.299204	NM_145218	ENSMUSG00000034040	Galnt17	AA388321|E330012B09Rik|Galnt19|Gcap8|Wbscr17	polypeptide N-acetylgalactosaminyltransferase 17	protein-coding
E17HC_Atoh1_1_bam_peak_2227	chr3	28046352	28046974	+	77	NA	intron (NM_001368667, intron 9 of 26)	intron (NM_001368667, intron 9 of 26)	62492	NM_001368667	18805	Mm.212039	NM_008875	ENSMUSG00000027695	Pld1	AA536939|C85393|Pld1a|Pld1b|mPLD1	phospholipase D1	protein-coding
E17HC_Atoh1_1_bam_peak_2139	chr2	155050151	155051146	+	77	NA	exon (NM_015770, exon 4 of 4)	exon (NM_015770, exon 4 of 4)	23849	NM_016661	269378	Mm.330692	NM_016661	ENSMUSG00000027597	Ahcy	AA987153|AL024110|CuBP|SAHH	S-adenosylhomocysteine hydrolase	protein-coding
E17HC_Atoh1_1_bam_peak_2457	chr4	76766258	76767038	+	77	NA	intron (NR_160919, intron 8 of 39)	intron (NR_160919, intron 8 of 39)	-422405	NM_001368992	19266	Mm.184021	NM_011211	ENSMUSG00000028399	Ptprd	1110002J03Rik|3000002J10Rik|B230219D21Rik|R-PTP-delta	protein tyrosine phosphatase, receptor type, D	protein-coding
E17HC_Atoh1_1_bam_peak_67	chr1	47940613	47941216	+	77	NA	Intergenic	RLTR30D2_MM|LTR|ERV1	-473789	NR_105768	102466969		NR_105768	ENSMUSG00000098876	Mir6350	Gm27958|mmu-mir-6350	microRNA 6350	ncRNA
E17HC_Atoh1_1_bam_peak_2286	chr3	88359835	88360250	+	77	NA	intron (NM_178246, intron 19 of 21)	intron (NM_178246, intron 19 of 21)	-4547	NM_198410	68957	Mm.441486	NM_198410	ENSMUSG00000041423	Paqr6	1500001B10Rik	progestin and adipoQ receptor family member VI	protein-coding
E17HC_Atoh1_1_bam_peak_1567	chr17	27071463	27072099	+	77	NA	intron (NM_080553, intron 1 of 57)	intron (NM_080553, intron 1 of 57)	14477	NM_080553	16440	Mm.458106	NM_080553	ENSMUSG00000042644	Itpr3	IP3R 3|Ip3r3|Itpr-3|tf	inositol 1,4,5-triphosphate receptor 3	protein-coding
E17HC_Atoh1_1_bam_peak_687	chr11	103195447	103196202	+	77	NA	intron (NM_001077698, intron 19 of 25)	intron (NM_001077698, intron 19 of 25)	12724	NM_001254724	69441	Mm.380648	NM_027082	ENSMUSG00000020940	1700023F06Rik	-	RIKEN cDNA 1700023F06 gene	protein-coding
E17HC_Atoh1_1_bam_peak_2559	chr4	132051241	132051782	+	77	NA	intron (NM_183428, intron 1 of 20)	intron (NM_183428, intron 1 of 20)	-2433	NM_001128606	269587	Mm.30038	NM_183428	ENSMUSG00000028906	Epb41	4.1R|AI415518|D4Ertd442e|Elp-1|Elp1|Epb4.1|mKIAA4056	erythrocyte membrane protein band 4.1	protein-coding
E17HC_Atoh1_1_bam_peak_38	chr1	20905536	20905937	+	77	NA	intron (NM_028829, intron 1 of 2)	intron (NM_028829, intron 1 of 2)	-12104	NM_001355122	74229	Mm.40780	NM_028829	ENSMUSG00000025931	Paqr8	1700019B16Rik|3110001D06Rik	progestin and adipoQ receptor family member VIII	protein-coding
E17HC_Atoh1_1_bam_peak_3039	chr6	124458456	124459120	+	77	NA	intron (NM_153508, intron 5 of 17)	intron (NM_153508, intron 5 of 17)	3956	NM_001346656	232370	Mm.193701	NM_153508	ENSMUSG00000008153	Clstn3	CSTN3|Cs3|Cst-3|alc-beta	calsyntenin 3	protein-coding
E17HC_Atoh1_1_bam_peak_2967	chr6	84426881	84427255	+	77	NA	Intergenic	Intergenic	-3230	NR_046063	100038556	Mm.387783	NR_046063	ENSMUSG00000107797	Gm10445	-	predicted gene 10445	ncRNA
E17HC_Atoh1_1_bam_peak_1182	chr14	68264352	68265218	+	77	NA	Intergenic	Intergenic	-139781	NM_008691	18040	Mm.242832	NM_008691	ENSMUSG00000022054	Nefm	NF-M|NF160|NF165|Nef3|Nfm	neurofilament, medium polypeptide	protein-coding
E17HC_Atoh1_1_bam_peak_829	chr12	74527164	74527863	+	77	NA	Intergenic	Intergenic	230039	NM_198866	386753	Mm.341686	NM_198866		Dbpht2	Spot2	DNA binding protein with his-thr domain	protein-coding
E17HC_Atoh1_1_bam_peak_2058	chr2	110950219	110950619	+	77	NA	promoter-TSS (NM_001355245)	promoter-TSS (NM_001355245)	-175	NM_001355245	228432	Mm.483325	NM_001081556	ENSMUSG00000074968	Ano3	AI838058|B230324K02Rik|Tmem16c	anoctamin 3	protein-coding
E17HC_Atoh1_1_bam_peak_3456	chr8	91133570	91134200	+	77	NA	promoter-TSS (NM_001358936)	promoter-TSS (NM_001358936)	142	NM_001302267	14339	Mm.324588	NM_010241	ENSMUSG00000031667	Aktip	AL023020|Fif|Ft|Ft1|Fts	thymoma viral proto-oncogene 1 interacting protein	protein-coding
E17HC_Atoh1_1_bam_peak_1904	chr2	8854470	8854959	+	77	NA	Intergenic	Intergenic	-334801	NR_038180	73438	Mm.23558	NR_038180	ENSMUSG00000085580	1700061F12Rik	-	RIKEN cDNA 1700061F12 gene	ncRNA
E17HC_Atoh1_1_bam_peak_3542	chr8	122774917	122775703	+	77	NA	promoter-TSS (NM_144932)	promoter-TSS (NM_144932)	-176	NM_144932	257633	Mm.334875	NM_144932	ENSMUSG00000015016	Acsf3	BB101783	acyl-CoA synthetase family member 3	protein-coding
E17HC_Atoh1_1_bam_peak_2861	chr5	138929820	138930508	+	77	NA	Intergenic	Intergenic	64117	NR_156469	18590	Mm.2675	NM_008808	ENSMUSG00000025856	Pdgfa	PDGF-1	platelet derived growth factor, alpha	protein-coding
E17HC_Atoh1_1_bam_peak_701	chr11	107917829	107918331	+	77	NA	Intergenic	Intergenic	-3025	NM_001199301	140723	Mm.87663	NM_080644	ENSMUSG00000040373	Cacng5	-	calcium channel, voltage-dependent, gamma subunit 5	protein-coding
E17HC_Atoh1_1_bam_peak_964	chr13	40994703	40995132	+	77	NA	intron (NR_155347, intron 1 of 4)	intron (NR_155347, intron 1 of 4)	-6093	NM_026550	68083	Mm.24789	NM_026550	ENSMUSG00000038683	Pak1ip1	5830431I15Rik|5930415H02Rik|AA419825|AI314040|AW556169|Gdpd1|PIP1	PAK1 interacting protein 1	protein-coding
E17HC_Atoh1_1_bam_peak_3055	chr6	136518762	136519397	+	77	NA	intron (NM_019426, intron 1 of 14)	CpG	228	NM_019426	54343	Mm.173271	NM_019426	ENSMUSG00000030213	Atf7ip	2610204M12Rik|AM|Mcaf1	activating transcription factor 7 interacting protein	protein-coding
E17HC_Atoh1_1_bam_peak_1884	chr19	53998538	53999091	+	77	NA	intron (NM_001355242, intron 3 of 9)	intron (NM_001355242, intron 3 of 9)	-46445	NM_007417	11551	Mm.235195	NM_007417	ENSMUSG00000033717	Adra2a	AW122659|Adra-2|Adra-2a|alpha(2A)AR|alpha2-C10|alpha2A|alpha2A-AR	adrenergic receptor, alpha 2a	protein-coding
E17HC_Atoh1_1_bam_peak_148	chr1	118759397	118759776	+	77	NA	Intergenic	Intergenic	131641	NM_023755	81879	Mm.24621	NM_023755	ENSMUSG00000026380	Tfcp2l1	1810030F05Rik|4932442M07Rik|AA575098|Cp2l1|Crtr-1|D930018N21Rik|LBP-9|Tcfcp2l1	transcription factor CP2-like 1	protein-coding
E17HC_Atoh1_1_bam_peak_827	chr12	73333854	73334587	+	77	NA	intron (NM_001037717, intron 6 of 15)	intron (NM_001037717, intron 6 of 15)	47372	NM_001037717	625098	Mm.32075	NM_001037717	ENSMUSG00000044712	Slc38a6	AW322671|EG625098	solute carrier family 38, member 6	protein-coding
E17HC_Atoh1_1_bam_peak_3578	chr9	21851936	21852751	+	77	NA	intron (NM_177030, intron 1 of 49)	intron (NM_177030, intron 1 of 49)	292	NM_177030	319899	Mm.128153	NM_177030	ENSMUSG00000032198	Dock6	2410095B20Rik|4931431C02Rik|C330023D02Rik|mKIAA1395	dedicator of cytokinesis 6	protein-coding
E17HC_Atoh1_1_bam_peak_1679	chr18	12128325	12129251	+	77	NA	promoter-TSS (NM_024182)	promoter-TSS (NM_024182)	-62	NM_024182	66878	Mm.28551	NM_024182	ENSMUSG00000024404	Riok3	1200013N13Rik|D18Ertd331e|E130306C24Rik|Sudd	RIO kinase 3	protein-coding
E17HC_Atoh1_1_bam_peak_3595	chr9	35569419	35570461	+	77	NA	5' UTR (NM_029762, exon 1 of 4)	5' UTR (NM_029762, exon 1 of 4)	129	NM_029762	76832	Mm.482285	NM_029762	ENSMUSG00000050555	Hyls1	3010015K02Rik	HYLS1, centriolar and ciliogenesis associated	protein-coding
E17HC_Atoh1_1_bam_peak_1755	chr18	65025878	65026504	+	77	NA	intron (NM_031881, intron 1 of 29)	intron (NM_031881, intron 1 of 29)	2664	NM_031881	83814	Mm.98668	NM_031881	ENSMUSG00000024589	Nedd4l	1300012C07Rik|Nedd4-2|Nedd4b	neural precursor cell expressed, developmentally down-regulated gene 4-like	protein-coding
E17HC_Atoh1_1_bam_peak_2084	chr2	125865506	125866430	+	77	NA	promoter-TSS (NM_001291002)	promoter-TSS (NM_001291002)	-255	NM_001291002	69976	Mm.20216	NM_175154	ENSMUSG00000027207	Galk2	2810017M24Rik|AI327030|Gk2	galactokinase 2	protein-coding
E17HC_Atoh1_1_bam_peak_1589	chr17	31057300	31058058	+	77	NA	promoter-TSS (NM_009593)	promoter-TSS (NM_009593)	-15	NM_009593	11307	Mm.15691	NM_009593	ENSMUSG00000024030	Abcg1	AW413978|Abc8|White	ATP binding cassette subfamily G member 1	protein-coding
E17HC_Atoh1_1_bam_peak_500	chr11	12453821	12454315	+	77	NA	intron (NM_001282993, intron 1 of 13)	intron (NM_001282993, intron 1 of 13)	10892	NM_172496	12808	Mm.22847	NM_172496	ENSMUSG00000020173	Cobl	-	cordon-bleu WH2 repeat	protein-coding
E17HC_Atoh1_1_bam_peak_841	chr12	79971294	79971817	+	77	NA	Intergenic	Intergenic	-35291	NR_131074	77290	Mm.395042	NR_131073	ENSMUSG00000112765	9430078K24Rik	-	RIKEN cDNA 9430078K24 gene	ncRNA
E17HC_Atoh1_1_bam_peak_3257	chr7	112685101	112685476	+	74	NA	intron (NM_001166584, intron 1 of 13)	intron (NM_001166584, intron 1 of 13)	5932	NM_001166585	21676	Mm.24685	NM_009346	ENSMUSG00000055320	Tead1	2610024B07Rik|B230114H05Rik|Gtrgeo5|TEAD-1|TEF-1|Tcf13|mTEF-1	TEA domain family member 1	protein-coding
E17HC_Atoh1_1_bam_peak_3309	chr7	136365845	136366257	+	69	NA	Intergenic	Intergenic	-16636	NR_040459	330664	Mm.127762	NR_040459	ENSMUSG00000109633	C230079O03Rik	C230079O03	RIKEN cDNA C230079O03 gene	ncRNA
E17HC_Atoh1_1_bam_peak_2913	chr6	32232499	32233199	+	68	NA	intron (NM_175750, intron 9 of 31)	intron (NM_175750, intron 9 of 31)	182561	NM_029587	76382	Mm.23510	NM_029587	ENSMUSG00000029766	1700012A03Rik	AI429084	RIKEN cDNA 1700012A03 gene	protein-coding
E17HC_Atoh1_1_bam_peak_3628	chr9	54552288	54553132	+	68	NA	intron (NM_019686, intron 2 of 5)	intron (NM_019686, intron 2 of 5)	7480	NM_019686	56506	Mm.42192	NM_019686	ENSMUSG00000037493	Cib2	2810434I23Rik|AI449053|KIP 2|KIP2	calcium and integrin binding family member 2	protein-coding
E17HC_Atoh1_1_bam_peak_999	chr13	51848458	51849653	+	68	NA	TTS (NM_011817)	TTS (NM_011817)	2380	NM_011817	23882	Mm.281298	NM_011817	ENSMUSG00000021453	Gadd45g	AI327420|C86281|CR6|DDIT2|OIG37	growth arrest and DNA-damage-inducible 45 gamma	protein-coding
E17HC_Atoh1_1_bam_peak_2863	chr5	139491260	139491864	+	68	NA	Intergenic	Intergenic	-7071	NM_133349	100494	Mm.24521	NM_133349	ENSMUSG00000053581	Zfand2a	AA407930|AU016206|Airap	zinc finger, AN1-type domain 2A	protein-coding
E17HC_Atoh1_1_bam_peak_3519	chr8	120436528	120436974	+	68	NA	Intergenic	Intergenic	-52115	NM_198671	382034	Mm.334856	NM_198671	ENSMUSG00000031822	Gse1	2210013I18Rik|mKIAA0182	genetic suppressor element 1, coiled-coil protein	protein-coding
E17HC_Atoh1_1_bam_peak_2028	chr2	79456447	79457195	+	68	NA	promoter-TSS (NM_010894)	promoter-TSS (NM_010894)	-185	NM_010894	18012	Mm.4636	NM_010894	ENSMUSG00000034701	Neurod1	BETA2|BHF-1|Nd1|Neurod|bHLHa3	neurogenic differentiation 1	protein-coding
E17HC_Atoh1_1_bam_peak_1536	chr17	13923420	13924044	+	68	NA	Intergenic	Intergenic	-24641	NM_001122977	635895	Mm.388844	NM_001122977	ENSMUSG00000067941	Gm7168	EG635895	predicted gene 7168	protein-coding
E17HC_Atoh1_1_bam_peak_2223	chr3	24354782	24355496	+	68	NA	intron (NM_001326288, intron 4 of 13)	MTE2b|LTR|ERVL-MaLR	428867	NM_001326288	635702	Mm.448351	NM_001326288	ENSMUSG00000102758	Naaladl2	2810043G22Rik|EG635702|Gm1021	N-acetylated alpha-linked acidic dipeptidase-like 2	protein-coding
E17HC_Atoh1_1_bam_peak_2212	chr2	181766749	181767214	+	68	NA	promoter-TSS (NM_008665)	promoter-TSS (NM_008665)	-48	NM_001171616	17932	Mm.458718	NM_008665	ENSMUSG00000010505	Myt1	Nzf2|Nzf2a|Nzf2b|Nztf2	myelin transcription factor 1	protein-coding
E17HC_Atoh1_1_bam_peak_1322	chr15	82135419	82136036	+	68	NA	intron (NR_137170, intron 5 of 5)	LTR40c|LTR|ERVL	7752	NR_137170	76457	Mm.440373	NM_172428	ENSMUSG00000068114	Ccdc134	2310042L06Rik|AW208859	coiled-coil domain containing 134	protein-coding
E17HC_Atoh1_1_bam_peak_238	chr1	165676944	165678236	+	68	NA	intron (NM_178593, intron 1 of 6)	intron (NM_178593, intron 1 of 6)	30504	NM_001038846	226594	Mm.265552	NM_178593	ENSMUSG00000040723	Rcsd1	A430105K13Rik|BC025872|CapZIP	RCSD domain containing 1	protein-coding
E17HC_Atoh1_1_bam_peak_1689	chr18	30279512	30280426	+	68	NA	intron (NR_151699, intron 3 of 24)	intron (NR_151699, intron 3 of 24)	7104	NR_151699	225326	Mm.194127	NM_181414	ENSMUSG00000033628	Pik3c3	5330434F23Rik|Vps34	phosphatidylinositol 3-kinase catalytic subunit type 3	protein-coding
E17HC_Atoh1_1_bam_peak_551	chr11	55265624	55266153	+	68	NA	exon (NM_001029988, exon 17 of 23)	exon (NM_001029988, exon 17 of 23)	46369	NM_001029988	245827	Mm.339363	NM_001029988	ENSMUSG00000055333	Fat2	EMI2|Fath2|Gm523|mKIAA0811	FAT atypical cadherin 2	protein-coding
E17HC_Atoh1_1_bam_peak_3312	chr7	138357331	138357992	+	68	NA	intron (NM_183289, intron 4 of 11)	intron (NM_183289, intron 4 of 11)	40069	NM_183289	70571	Mm.334297	NM_183289	ENSMUSG00000091002	Tcerg1l	5730476P14Rik	transcription elongation regulator 1-like	protein-coding
E17HC_Atoh1_1_bam_peak_1936	chr2	28117854	28118674	+	68	NA	Intergenic	Intergenic	-33386	NM_010190	14134	Mm.182935	NM_010190	ENSMUSG00000026835	Fcnb	Fcn2	ficolin B	protein-coding
E17HC_Atoh1_1_bam_peak_3165	chr7	52005573	52006471	+	68	NA	promoter-TSS (NR_027704)	promoter-TSS (NR_027704)	-4	NM_001160345	75744	Mm.386823	NM_001160345	ENSMUSG00000074093	Svip	1700006C13Rik|6620401M08Rik	small VCP/p97-interacting protein	protein-coding
E17HC_Atoh1_1_bam_peak_348	chr10	59942868	59943888	+	68	NA	Intergenic	Intergenic	8392	NM_029083	74747	Mm.21697	NM_029083	ENSMUSG00000020108	Ddit4	5830413E08Rik|AA415483|REDD1|Rtp801|dig2	DNA-damage-inducible transcript 4	protein-coding
E17HC_Atoh1_1_bam_peak_1319	chr15	81802504	81803111	+	68	NA	promoter-TSS (NR_155271)	promoter-TSS (NR_155271)	134	NM_153484	21685	Mm.270278	NM_017376	ENSMUSG00000022389	Tef	2310028D20Rik	thyrotroph embryonic factor	protein-coding
E17HC_Atoh1_1_bam_peak_1631	chr17	49172246	49173110	+	68	NA	Intergenic	Intergenic	-59145	NR_038143	69311	Mm.46140	NR_038141	ENSMUSG00000101012	1700008K24Rik	-	RIKEN cDNA 1700008K24 gene	ncRNA
E17HC_Atoh1_1_bam_peak_1441	chr16	30987570	30988291	+	68	NA	intron (NM_198626, intron 3 of 3)	intron (NM_198626, intron 3 of 3)	93502	NM_198626	268880	Mm.286693	NM_198626	ENSMUSG00000047434	Xxylt1	AI480653	xyloside xylosyltransferase 1	protein-coding
E17HC_Atoh1_1_bam_peak_1814	chr19	5944080	5944791	+	68	NA	intron (NM_001164057, intron 13 of 17)	intron (NM_001164057, intron 13 of 17)	-19619	NM_026772	104252	Mm.491103	NM_026772	ENSMUSG00000045664	Cdc42ep2	1110008C05Rik|Borg1|Cep2|D19Bwg1013e	CDC42 effector protein (Rho GTPase binding) 2	protein-coding
E17HC_Atoh1_1_bam_peak_2519	chr4	119921503	119921965	+	68	NA	intron (NM_010657, intron 1 of 8)	intron (NM_010657, intron 1 of 8)	107056	NM_010657	16656	Mm.302758	NM_010657	ENSMUSG00000028634	Hivep3	2900056N03Rik|A130075N07|AI848000|E030045D18Rik|KBP-1|KBP1|Krc|Rc|Schnurri-3|Shn3|Zas3	human immunodeficiency virus type I enhancer binding protein 3	protein-coding
E17HC_Atoh1_1_bam_peak_2069	chr2	119018950	119019387	+	68	NA	intron (NM_199310, intron 3 of 3)	intron (NM_199310, intron 3 of 3)	10225	NM_199310	269336	Mm.292465	NM_199310	ENSMUSG00000039983	Ccdc32	Gm631	coiled-coil domain containing 32	protein-coding
E17HC_Atoh1_1_bam_peak_2478	chr4	98338800	98339190	+	68	NA	Intergenic	Intergenic	44270	NM_053157	94043	Mm.331719	NM_053157	ENSMUSG00000028563	Tm2d1	2310026L18Rik|AA990549|Bbp	TM2 domain containing 1	protein-coding
E17HC_Atoh1_1_bam_peak_3005	chr6	100127582	100128091	+	68	NA	Intergenic	Intergenic	159522	NM_019743	56353	Mm.321633	NM_019743	ENSMUSG00000072872	Rybp	2410018J24Rik|DEDAF|YEAF1	RING1 and YY1 binding protein	protein-coding
E17HC_Atoh1_1_bam_peak_533	chr11	44866362	44866998	+	68	NA	intron (NM_001362579, intron 7 of 16)	intron (NM_001362579, intron 7 of 16)	246452	NM_001362569	13591	Mm.439662	NM_007897	ENSMUSG00000057098	Ebf1	Ebf|O/E-1|OE-1|Olf-1|Olf1	early B cell factor 1	protein-coding
E17HC_Atoh1_1_bam_peak_2438	chr4	57221866	57222435	+	68	NA	intron (NM_011207, intron 17 of 25)	intron (NM_011207, intron 17 of 25)	50079	NR_040669	329851	Mm.392470	NR_040669	ENSMUSG00000085967	Gm12530	D730003B17	predicted gene 12530	ncRNA
E17HC_Atoh1_1_bam_peak_628	chr11	83197614	83198195	+	68	NA	intron (NM_011409, intron 1 of 2)	intron (NM_011409, intron 1 of 2)	6574	NM_011409	20557	Mm.290922	NM_011409	ENSMUSG00000018986	Slfn3	-	schlafen 3	protein-coding
E17HC_Atoh1_1_bam_peak_580	chr11	69371971	69372683	+	68	NA	Intergenic	Intergenic	-2901	NM_146019	216848	Mm.178246	NM_146019	ENSMUSG00000018474	Chd3	2600010P09Rik|AF020312|Chd7|Prp7|Prp9-1	chromodomain helicase DNA binding protein 3	protein-coding
E17HC_Atoh1_1_bam_peak_1844	chr19	24948632	24949353	+	68	NA	intron (NM_146097, intron 5 of 14)	intron (NM_146097, intron 5 of 14)	-6689	NR_037245	100526521		NR_037245	ENSMUSG00000104890	Mir3084-1	Mir3084|mmu-mir-3084|mmu-mir-3084-1	microRNA 3084-1	ncRNA
E17HC_Atoh1_1_bam_peak_1664	chr17	84786878	84787253	+	68	NA	intron (NM_028233, intron 1 of 37)	intron (NM_028233, intron 1 of 37)	3721	NM_028233	72416	Mm.217027	NM_028233	ENSMUSG00000024120	Lrpprc	3110001K13Rik|C76645|Gp130|Lrp130|Lsfc	leucine-rich PPR-motif containing	protein-coding
E17HC_Atoh1_1_bam_peak_1220	chr14	121103240	121103658	+	68	NA	intron (NM_134082, intron 2 of 26)	intron (NM_134082, intron 2 of 26)	67875	NM_134082	223254	Mm.223980	NM_134082	ENSMUSG00000025555	Farp1	AW228844|BC030329|Cdep	FERM, RhoGEF (Arhgef) and pleckstrin domain protein 1 (chondrocyte-derived)	protein-coding
E17HC_Atoh1_1_bam_peak_2980	chr6	89389467	89389965	+	68	NA	intron (NM_001167736, intron 5 of 6)	intron (NM_001167736, intron 5 of 6)	-27103	NM_008881	18844	Mm.3789	NM_008881	ENSMUSG00000030084	Plxna1	2600013D04Rik|NOV|PlexA1|Plxn1|mKIAA4053	plexin A1	protein-coding
E17HC_Atoh1_1_bam_peak_272	chr1	181334874	181335519	+	68	NA	Intergenic	Intergenic	-17432	NM_028408	72978	Mm.338083	NM_028408	ENSMUSG00000026514	Cnih3	2900075G08Rik|CNIH-3	cornichon family AMPA receptor auxiliary protein 3	protein-coding
E17HC_Atoh1_1_bam_peak_3142	chr7	44014857	44015531	+	68	NA	intron (NM_010115, intron 2 of 5)	intron (NM_010115, intron 2 of 5)	2497	NM_010115	13647	Mm.439663	NM_010115		Egfbp2	Egfbp-2|Klk1b26|PRECE-1|mGk-13	epidermal growth factor binding protein type B	protein-coding
E17HC_Atoh1_1_bam_peak_611	chr11	78826223	78826738	+	68	NA	promoter-TSS (NM_001076681)	promoter-TSS (NM_001076681)	-115	NM_001076681	66274	Mm.258932	NM_001076681	ENSMUSG00000072640	Lyrm9	1810012P15Rik	LYR motif containing 9	protein-coding
E17HC_Atoh1_1_bam_peak_2862	chr5	139368441	139369318	+	68	NA	TTS (NR_029768)	TTS (NR_029768)	866	NR_029768	723898		NR_029768	ENSMUSG00000065593	Mir339	Mirn339|mir-339|mmu-mir-339	microRNA 339	ncRNA
E17HC_Atoh1_1_bam_peak_460	chr10	119404869	119405664	+	68	NA	Intergenic	Intergenic	-8178	NR_040578	67081	Mm.72644	NR_040578	ENSMUSG00000100558	1700025F24Rik	-	RIKEN cDNA 1700025F24 gene	ncRNA
E17HC_Atoh1_1_bam_peak_2453	chr4	72766406	72766993	+	68	NA	Intergenic	Intergenic	85935	NM_001199270	353204	Mm.317892	NM_001199270	ENSMUSG00000059343	Aldoart1	4921524E03Rik|Aldo1-ps|Aldo1-ps2|Aldoa-ps2	aldolase 1 A, retrogene 1	protein-coding
E17HC_Atoh1_1_bam_peak_2817	chr5	124334271	124334677	+	68	NA	intron (NM_001134717, intron 1 of 2)	intron (NM_001134717, intron 1 of 2)	6385	NM_001134717	72650	Mm.121658	NM_028310	ENSMUSG00000047635	2810006K23Rik	-	RIKEN cDNA 2810006K23 gene	protein-coding
E17HC_Atoh1_1_bam_peak_2667	chr5	24347470	24348773	+	68	NA	intron (NM_013569, intron 2 of 14)	intron (NM_013569, intron 2 of 14)	3483	NM_013569	16511	Mm.6539	NM_013569	ENSMUSG00000038319	Kcnh2	AI326795|ERG1|LQT|Lqt2|M-erg|Merg1|merg1a|merg1b	potassium voltage-gated channel, subfamily H (eag-related), member 2	protein-coding
E17HC_Atoh1_1_bam_peak_2950	chr6	67186999	67187575	+	68	NA	Intergenic	LTR67B|LTR|ERVL	-79692	NM_001113566	66870	Mm.240490	NM_025814	ENSMUSG00000036371	Serbp1	1200009K13Rik|9330147J08Rik|AL022786|Pairbp1	serpine1 mRNA binding protein 1	protein-coding
E17HC_Atoh1_1_bam_peak_785	chr12	24651310	24652093	+	68	NA	intron (NM_178357, intron 1 of 3)	CpG	330	NM_178357	194655	Mm.9616	NM_178357	ENSMUSG00000020653	Klf11	9830142A17|D12Ertd427e|Tieg2|Tieg2b|Tieg3	Kruppel-like factor 11	protein-coding
E17HC_Atoh1_1_bam_peak_1267	chr15	59058709	59059426	+	68	NA	intron (NM_001146180, intron 1 of 13)	intron (NM_001146180, intron 1 of 13)	22959	NM_001146180	211401	Mm.215481	NM_144800	ENSMUSG00000022353	Mtss1	2310003N14Rik|BC024131|D130001D01Rik|Mim|mKIAA0429	MTSS I-BAR domain containing 1	protein-coding
E17HC_Atoh1_1_bam_peak_1675	chr18	10609792	10610408	+	68	NA	5' UTR (NM_001081222, exon 1 of 11)	5' UTR (NM_001081222, exon 1 of 11)	252	NM_001081222	77805	Mm.210996	NM_144542	ENSMUSG00000024293	Esco1	A930014I12Rik	establishment of sister chromatid cohesion N-acetyltransferase 1	protein-coding
E17HC_Atoh1_1_bam_peak_3090	chr7	19715557	19716129	+	68	NA	promoter-TSS (NM_016871)	promoter-TSS (NM_016871)	-414	NM_001109748	53333	Mm.61682	NM_016871	ENSMUSG00000002984	Tomm40	AW539759|Mom35|Tom40	translocase of outer mitochondrial membrane 40	protein-coding
E17HC_Atoh1_1_bam_peak_1647	chr17	66276514	66277256	+	68	NA	Intergenic	Intergenic	153365	NM_001348292	320209	Mm.259605	NM_001003919	ENSMUSG00000035842	Ddx11	4732462I11Rik|CHL1|CHLR1|KRG2|essa15a	DEAD/H (Asp-Glu-Ala-Asp/His) box helicase 11	protein-coding
E17HC_Atoh1_1_bam_peak_3069	chr7	4546687	4547447	+	68	NA	intron (NM_001360421, intron 1 of 8)	intron (NM_001360421, intron 1 of 8)	474	NM_001360422	53420	Mm.358663	NM_016908	ENSMUSG00000004961	Syt5	SytV	synaptotagmin V	protein-coding
E17HC_Atoh1_1_bam_peak_3705	chr9	96389635	96390074	+	68	NA	Intergenic	PB1D10|SINE|Alu	-25423	NM_001357212	11933	Mm.424	NM_007502	ENSMUSG00000032412	Atp1b3	AA409958|AI664000|AW212096	ATPase, Na+/K+ transporting, beta 3 polypeptide	protein-coding
E17HC_Atoh1_1_bam_peak_478	chr10	128525444	128526479	+	68	NA	promoter-TSS (NM_011843)	promoter-TSS (NM_011843)	-102	NM_011843	23943	Mm.66056	NM_011843	ENSMUSG00000025366	Esyt1	Fam62a|Mbc2|vp115	extended synaptotagmin-like protein 1	protein-coding
E17HC_Atoh1_1_bam_peak_2156	chr2	161416592	161417128	+	68	NA	Intergenic	Intergenic	-307774	NR_126509	71389	Mm.122738	NM_173368	ENSMUSG00000057133	Chd6	5430439G14Rik|6330406J24Rik|CHD-6	chromodomain helicase DNA binding protein 6	protein-coding
E17HC_Atoh1_1_bam_peak_748	chr11	117522037	117523445	+	68	NA	Intergenic	Intergenic	38373	NR_130966	432615	Mm.126359	NR_130966	ENSMUSG00000069588	Gm11733	-	predicted gene 11733	ncRNA
E17HC_Atoh1_1_bam_peak_1275	chr15	66239062	66239857	+	68	NA	intron (NM_152923, intron 1 of 14)	intron (NM_152923, intron 1 of 14)	47170	NM_152923	110862	Mm.255585	NM_152923	ENSMUSG00000056258	Kcnq3	-	potassium voltage-gated channel, subfamily Q, member 3	protein-coding
E17HC_Atoh1_1_bam_peak_608	chr11	78155910	78156768	+	68	NA	3' UTR (NM_001346762, exon 3 of 3)	3' UTR (NM_001346762, exon 3 of 3)	9211	NM_009423	22032	Mm.390418	NM_009423	ENSMUSG00000017386	Traf4	A530032M13Rik|CART1|msp2	TNF receptor associated factor 4	protein-coding
E17HC_Atoh1_1_bam_peak_3379	chr8	36519444	36520569	+	68	NA	Intergenic	Intergenic	30815	NM_176952	319582	Mm.180924	NM_176952	ENSMUSG00000039620	Trmt9b	6430573F11Rik|Kiaa1456|TRM9L	tRNA methyltransferase 9B	protein-coding
E17HC_Atoh1_1_bam_peak_3586	chr9	29644963	29645607	+	68	NA	intron (NM_001357597, intron 1 of 8)	intron (NM_001357597, intron 1 of 8)	-231833	NM_001357603	235106	Mm.283138	NM_172290	ENSMUSG00000059974	Ntm	6230410L23Rik|B230210G24Rik|Hnt|Igdcc2|R75390	neurotrimin	protein-coding
E17HC_Atoh1_1_bam_peak_1305	chr15	78986647	78987330	+	68	NA	intron (NM_001024716, intron 1 of 13)	intron (NM_001024716, intron 1 of 13)	3932	NM_001024716	110253	Mm.123714	NM_138579	ENSMUSG00000033088	Triobp	AI428493|EST478828|Tara|mKIAA1662	TRIO and F-actin binding protein	protein-coding
E17HC_Atoh1_1_bam_peak_247	chr1	169060386	169061289	+	68	NA	Intergenic	Intergenic	-41748	NR_105772	102466632		NR_105772	ENSMUSG00000098829	Mir6354	Gm27282|mmu-mir-6354	microRNA 6354	ncRNA
E17HC_Atoh1_1_bam_peak_1185	chr14	73105435	73106231	+	68	NA	Intergenic	Intergenic	-36677	NM_001170694	105670	Mm.280068	NM_134083	ENSMUSG00000022106	Rcbtb2	2610028E02Rik|2810420M18Rik|AI448345|AW240694|Chc1l|RC/BTB2	regulator of chromosome condensation (RCC1) and BTB (POZ) domain containing protein 2	protein-coding
E17HC_Atoh1_1_bam_peak_3549	chr8	124266986	124267767	+	68	NA	intron (NM_139272, intron 1 of 15)	intron (NM_139272, intron 1 of 15)	35982	NM_139272	108148	Mm.33808	NM_139272	ENSMUSG00000089704	Galnt2	AI480629	polypeptide N-acetylgalactosaminyltransferase 2	protein-coding
E17HC_Atoh1_1_bam_peak_954	chr13	31472634	31473402	+	68	NA	Intergenic	Intergenic	-85152	NM_008239	15220	Mm.44235	NM_008239	ENSMUSG00000038415	Foxq1	HFH-1|Hfh1|Hfh1l|sa	forkhead box Q1	protein-coding
E17HC_Atoh1_1_bam_peak_3056	chr6	137629726	137630547	+	68	NA	intron (NM_007945, intron 1 of 21)	intron (NM_007945, intron 1 of 21)	19149	NM_001271588	13860	Mm.235346	NM_007945	ENSMUSG00000015766	Eps8	AW261790	epidermal growth factor receptor pathway substrate 8	protein-coding
E17HC_Atoh1_1_bam_peak_1587	chr17	30347158	30347535	+	68	NA	intron (NM_172618, intron 6 of 11)	intron (NM_172618, intron 6 of 11)	48834	NR_030688	623169	Mm.440508	NR_030688		Gm6402	EG623169	ribosomal protein S17 pseudogene	pseudo
E17HC_Atoh1_1_bam_peak_1593	chr17	31131106	31131819	+	68	NA	Intergenic	Intergenic	-1851	NM_011575	21786	Mm.4641	NM_011575	ENSMUSG00000024029	Tff3	ITF|mITF	trefoil factor 3, intestinal	protein-coding
E17HC_Atoh1_1_bam_peak_1140	chr14	51896297	51897071	+	68	NA	TTS (NM_001039676)	TTS (NM_001039676)	3074	NM_001039676	214922	Mm.281343	NM_001039676	ENSMUSG00000072572	Slc39a2	F730005G13Rik|Gm1789|Gm289|Zip2	solute carrier family 39 (zinc transporter), member 2	protein-coding
E17HC_Atoh1_1_bam_peak_3612	chr9	45432208	45432748	+	68	NA	intron (NM_001081270, intron 1 of 32)	intron (NM_001081270, intron 1 of 32)	-1246	NR_040732	74602	Mm.394117	NR_040732	ENSMUSG00000097074	4833428L15Rik	-	RIKEN cDNA 4833428L15 gene	ncRNA
E17HC_Atoh1_1_bam_peak_1518	chr17	5084108	5084686	+	68	NA	intron (NM_001085355, intron 2 of 19)	intron (NM_001085355, intron 2 of 19)	89323	NM_001085355	239985	Mm.133401	NM_001085355	ENSMUSG00000069729	Arid1b	8030481M12|9330189K18Rik|AI836955|Ardi1b|B230217J03Rik|BAF250B|mKIAA1235	AT rich interactive domain 1B (SWI-like)	protein-coding
E17HC_Atoh1_1_bam_peak_3565	chr8	127337912	127338410	+	68	NA	intron (NM_001013580, intron 3 of 13)	intron (NM_001013580, intron 3 of 13)	38549	NM_001013581	93742	Mm.299254	NM_033620	ENSMUSG00000025812	Pard3	AA960621|AI256638|Asip|D8Ertd580e|Par-3|Par3|Pard-3|Pard3a|Phip	par-3 family cell polarity regulator	protein-coding
E17HC_Atoh1_1_bam_peak_2989	chr6	93819982	93820673	+	68	NA	intron (NM_001029850, intron 2 of 23)	intron (NM_001029850, intron 2 of 23)	92636	NR_104594	14924	Mm.217216	NM_010367	ENSMUSG00000045095	Magi1	AIP3|BAP1|Baiap1|Gukmi1|MAGI1c|Magi-1|TNRC19|WWP3|mKIAA4129	membrane associated guanylate kinase, WW and PDZ domain containing 1	protein-coding
E17HC_Atoh1_1_bam_peak_1450	chr16	33113853	33114268	+	68	NA	intron (NM_172823, intron 15 of 16)	RMER12|LTR|ERVK	8699	NR_035469	100316698		NR_035469	ENSMUSG00000088860	Mir1947	mir-1947|mmu-mir-1947	microRNA 1947	ncRNA
E17HC_Atoh1_1_bam_peak_1556	chr17	25077137	25078537	+	68	NA	intron (NM_001001183, intron 1 of 2)	intron (NM_001001183, intron 1 of 2)	3277	NM_001001183	407831	Mm.34379	NM_001001183	ENSMUSG00000024168	Tmem204	-	transmembrane protein 204	protein-coding
E17HC_Atoh1_1_bam_peak_985	chr13	47296290	47296670	+	68	NA	Intergenic	Intergenic	102477	NM_001170643	218215	Mm.287609	NM_146042	ENSMUSG00000038068	Rnf144b	BC025007|E130105P19Rik|Ibrdc2|Pir2	ring finger protein 144B	protein-coding
E17HC_Atoh1_1_bam_peak_2275	chr3	83900789	83901233	+	68	NA	intron (NM_172681, intron 32 of 34)	intron (NM_172681, intron 32 of 34)	-59403	NM_011905	24088	Mm.87596	NM_011905	ENSMUSG00000027995	Tlr2	Ly105	toll-like receptor 2	protein-coding
E17HC_Atoh1_1_bam_peak_678	chr11	101029065	101029804	+	68	NA	promoter-TSS (NR_105893)	promoter-TSS (NR_105893)	-906	NR_105893	102466767		NR_105893	ENSMUSG00000098415	Mir6928	Gm27728|mmu-mir-6928	microRNA 6928	ncRNA
E17HC_Atoh1_1_bam_peak_1091	chr14	11161260	11162109	+	68	NA	intron (NM_001308285, intron 1 of 9)	CpG	351	NM_001360141	14198	Mm.397619	NM_010210	ENSMUSG00000060579	Fhit	AW045638|Fra14A2	fragile histidine triad gene	protein-coding
E17HC_Atoh1_1_bam_peak_2589	chr4	139622379	139623102	+	68	NA	promoter-TSS (NM_175438)	promoter-TSS (NM_175438)	-154	NM_175438	212647	Mm.273571	NM_175438	ENSMUSG00000028737	Aldh4a1	A930035F14Rik|Ahd-1|Ahd1|Aldh4|Aldh5a1|E330022C09|P5cd|P5cdh|P5cdhl|P5cdhs|Ssdh1	aldehyde dehydrogenase 4 family, member A1	protein-coding
E17HC_Atoh1_1_bam_peak_3019	chr6	113306503	113307217	+	68	NA	promoter-TSS (NM_001282128)	promoter-TSS (NM_001282128)	-277	NM_001282127	78783	Mm.356059	NM_030178	ENSMUSG00000001632	Brpf1	4833438B11Rik|4930540D11Rik|Brpf2	bromodomain and PHD finger containing, 1	protein-coding
E17HC_Atoh1_1_bam_peak_1584	chr17	29628735	29629438	+	68	NA	intron (NM_021419, intron 4 of 7)	intron (NM_021419, intron 4 of 7)	14297	NR_132314	106014251	Mm.305994	NR_132314		Gm28043	Rnf8-cmtr1	predicted gene, 28043	ncRNA
E17HC_Atoh1_1_bam_peak_2191	chr2	172578926	172579434	+	68	NA	Intergenic	PB1D7|SINE|Alu	28189	NM_001159696	21420	Mm.3629	NM_009335	ENSMUSG00000028640	Tfap2c	AA409384|AP2gamma|Ap-2.2|Stra2|Tcfap2c	transcription factor AP-2, gamma	protein-coding
E17HC_Atoh1_1_bam_peak_2543	chr4	128636912	128637488	+	68	NA	Intergenic	Intergenic	-17502	NM_001195130	54383	Mm.473738	NM_018774	ENSMUSG00000028796	Phc2	A3galt2|AA415044|D130050K19Rik|D4Ertd810e|Edr2|Mph2|p36	polyhomeotic 2	protein-coding
E17HC_Atoh1_1_bam_peak_868	chr12	86802021	86802796	+	68	NA	Intergenic	Intergenic	68039	NM_001195767	627607	Mm.341880	NM_001195767	ENSMUSG00000059114	Lrrc74a	EG627607|Gm6772|Lrrc74	leucine rich repeat containing 74A	protein-coding
E17HC_Atoh1_1_bam_peak_2010	chr2	60132464	60133088	+	68	NA	Intergenic	L1MC5|LINE|L1	-7036	NM_001001182	407823	Mm.228071	NM_001001182	ENSMUSG00000026987	Baz2b	5830435C13Rik|BC053917|D2Ertd794e	bromodomain adjacent to zinc finger domain, 2B	protein-coding
E17HC_Atoh1_1_bam_peak_2574	chr4	135308958	135309343	+	68	NA	Intergenic	Intergenic	-36390	NM_013885	29876	Mm.257765	NM_013885	ENSMUSG00000037242	Clic4	D0Jmb3|TU-74|mc3s5|mtCLIC	chloride intracellular channel 4 (mitochondrial)	protein-coding
E17HC_Atoh1_1_bam_peak_620	chr11	80508699	80509377	+	68	NA	promoter-TSS (NR_126552)	promoter-TSS (NR_126552)	68	NR_126552	77417	Mm.437510	NR_126552	ENSMUSG00000085078	C030013C21Rik	-	RIKEN cDNA C030013C21 gene	ncRNA
E17HC_Atoh1_1_bam_peak_1308	chr15	79489434	79489925	+	68	NA	intron (NM_008427, intron 1 of 1)	intron (NM_008427, intron 1 of 1)	15562	NM_008427	16520	Mm.39759	NM_008427	ENSMUSG00000044216	Kcnj4	IRK3|Kcnf2|MB-IRK3	potassium inwardly-rectifying channel, subfamily J, member 4	protein-coding
E17HC_Atoh1_1_bam_peak_2851	chr5	135237602	135238314	+	68	NA	exon (NM_011714, exon 15 of 19)	exon (NM_011714, exon 15 of 19)	13089	NM_010246	14371	Mm.6256	NM_010246	ENSMUSG00000049551	Fzd9	Fz9|mfz9	frizzled class receptor 9	protein-coding
E17HC_Atoh1_1_bam_peak_3402	chr8	68793916	68794612	+	68	NA	intron (NM_001359129, intron 1 of 18)	intron (NM_001359129, intron 1 of 18)	335	NM_001293791	70885	Mm.252421	NM_027590	ENSMUSG00000031864	Ints10	4921521J11Rik|AI462004	integrator complex subunit 10	protein-coding
E17HC_Atoh1_1_bam_peak_403	chr10	82698942	82699607	+	68	NA	exon (NM_001081218, exon 1 of 15)	exon (NM_001081218, exon 1 of 15)	160	NM_001368720	67933	Mm.127405	NM_026462	ENSMUSG00000020246	Hcfc2	1700129L13Rik|AU019838|fkls	host cell factor C2	protein-coding
E17HC_Atoh1_1_bam_peak_2828	chr5	127554323	127555406	+	68	NA	intron (NM_175432, intron 8 of 8)	intron (NM_175432, intron 8 of 8)	62528	NM_133895	100561	Mm.28506	NM_133895	ENSMUSG00000029416	Slc15a4	AA987064|AW742963|C130069N12Rik|PHT1|PTR4	solute carrier family 15, member 4	protein-coding
E17HC_Atoh1_1_bam_peak_390	chr10	80329451	80330045	+	68	NA	promoter-TSS (NM_008793)	promoter-TSS (NM_008793)	-275	NM_008793	18551	Mm.299916	NM_008793	ENSMUSG00000020131	Pcsk4	AI647044|L21221|NEC 3|NEC3|PC4|SPC5	proprotein convertase subtilisin/kexin type 4	protein-coding
E17HC_Atoh1_1_bam_peak_885	chr12	100307703	100308114	+	68	NA	intron (NM_001033213, intron 19 of 19)	intron (NM_001033213, intron 19 of 19)	31299	NR_045741	100038713	Mm.470751	NR_045741	ENSMUSG00000113679	Gm10432	-	predicted gene 10432	ncRNA
E17HC_Atoh1_1_bam_peak_1457	chr16	35546722	35548111	+	68	NA	intron (NM_013661, intron 1 of 21)	intron (NM_013661, intron 1 of 21)	6054	NM_013661	20357	Mm.42015	NM_013661	ENSMUSG00000052133	Sema5b	AI893641|SemG|Semag|mKIAA1445	sema domain, seven thrombospondin repeats (type 1 and type 1-like), transmembrane domain (TM) and short cytoplasmic domain, (semaphorin) 5B	protein-coding
E17HC_Atoh1_1_bam_peak_3511	chr8	120264744	120265242	+	68	NA	Intergenic	Intergenic	-36763	NR_110496	434353	Mm.411793	NR_110496	ENSMUSG00000097960	A330074K22Rik	-	RIKEN cDNA A330074K22 gene	ncRNA
E17HC_Atoh1_1_bam_peak_318	chr10	20170226	20171034	+	68	NA	promoter-TSS (NM_001358787)	promoter-TSS (NM_001358787)	-392	NM_001358787	17761	Mm.20928	NM_008635	ENSMUSG00000019996	Map7	E-MAP-115|MAP-7|Mtap7|R75000|mshi|mste|ste	microtubule-associated protein 7	protein-coding
E17HC_Atoh1_1_bam_peak_88	chr1	66228203	66228789	+	68	NA	intron (NM_008632, intron 2 of 13)	intron (NM_008632, intron 2 of 13)	53167	NM_008632	17756	Mm.256966	NM_008632	ENSMUSG00000015222	Map2	G1-397-34|MAP-2|Mtap-2|Mtap2|repro4	microtubule-associated protein 2	protein-coding
E17HC_Atoh1_1_bam_peak_2820	chr5	125039811	125040869	+	68	NA	intron (NM_001253904, intron 23 of 47)	intron (NM_001253904, intron 23 of 47)	36892	NM_028443	73121	Mm.296138	NM_028443	ENSMUSG00000037962	Rflna	3110032G18Rik|Fam101a|cfm|cfm2	refilin A	protein-coding
E17HC_Atoh1_1_bam_peak_3007	chr6	100179256	100179992	+	68	NA	Intergenic	Intergenic	107734	NM_019743	56353	Mm.321633	NM_019743	ENSMUSG00000072872	Rybp	2410018J24Rik|DEDAF|YEAF1	RING1 and YY1 binding protein	protein-coding
E17HC_Atoh1_1_bam_peak_528	chr11	35972035	35972870	+	68	NA	intron (NM_170779, intron 1 of 22)	intron (NM_170779, intron 1 of 22)	8075	NM_170779	211652	Mm.31267	NM_170779	ENSMUSG00000018849	Wwc1	AA408228|AU017197|BC037006|Kibra	WW, C2 and coiled-coil domain containing 1	protein-coding
E17HC_Atoh1_1_bam_peak_565	chr11	61453130	61454033	+	68	NA	intron (NM_001359130, intron 2 of 13)	intron (NM_001359130, intron 2 of 13)	411	NM_001291024	22671	Mm.89201	NM_009548	ENSMUSG00000010086	Rnf112	ZNF179|Zfp179|bfp|neurolastin	ring finger protein 112	protein-coding
E17HC_Atoh1_1_bam_peak_3317	chr7	141042362	141043116	+	68	NA	Intergenic	Intergenic	-18239	NM_177897	330671	Mm.133741	NM_177897	ENSMUSG00000055629	B4galnt4	Gm1095|NGalNAc-T1|beta4GalNAcT4	beta-1,4-N-acetyl-galactosaminyl transferase 4	protein-coding
E17HC_Atoh1_1_bam_peak_2793	chr5	116539288	116539882	+	68	NA	intron (NM_026886, intron 1 of 12)	intron (NM_026886, intron 1 of 12)	52232	NM_026886	68955	Mm.146779	NM_026886	ENSMUSG00000063919	Srrm4	1500001A10Rik|B230202K19Rik|bv|mKIAA1853|nSR100	serine/arginine repetitive matrix 4	protein-coding
E17HC_Atoh1_1_bam_peak_2239	chr3	37723877	37724600	+	68	NA	5' UTR (NM_198657, exon 1 of 3)	5' UTR (NM_198657, exon 1 of 3)	122	NM_198657	381438	Mm.490549	NM_198657	ENSMUSG00000058174	Gm5148	EG381438	predicted gene 5148	protein-coding
E17HC_Atoh1_1_bam_peak_3113	chr7	29424953	29425762	+	68	NA	intron (NM_001081028, intron 3 of 22)	MIR|SINE|MIR	80103	NM_001081028	74206	Mm.447042	NM_001081028	ENSMUSG00000030583	Sipa1l3	2610511M17Rik	signal-induced proliferation-associated 1 like 3	protein-coding
E17HC_Atoh1_1_bam_peak_1285	chr15	74955405	74956494	+	68	NA	intron (NM_001164039, intron 2 of 4)	intron (NM_001164039, intron 2 of 4)	843	NM_001164040	17069	Mm.788	NM_008529	ENSMUSG00000022587	Ly6e	Ly67|RIG-E|Sca-2|TSA-1|Tsa1	lymphocyte antigen 6 complex, locus E	protein-coding
E17HC_Atoh1_1_bam_peak_2890	chr5	147445289	147445810	+	68	NA	intron (NM_001359433, intron 1 of 19)	intron (NM_001359433, intron 1 of 19)	15393	NM_028291	72587	Mm.320469	NM_028291	ENSMUSG00000029647	Pan3	2700050F09Rik|A430027N15Rik|AU014670	PAN3 poly(A) specific ribonuclease subunit	protein-coding
E17HC_Atoh1_1_bam_peak_1034	chr13	77073045	77074095	+	68	NA	intron (NM_134071, intron 14 of 20)	RMER15|LTR|ERVL	61898	NM_134071	105377	Mm.209730	NM_134071	ENSMUSG00000021597	Slf1	2700017A04Rik|AW545819|Ankrd32|Brctd1|Brctx|C730024G01Rik	SMC5-SMC6 complex localization factor 1	protein-coding
E17HC_Atoh1_1_bam_peak_1943	chr2	28545781	28546584	+	68	NA	intron (NM_001145834, intron 9 of 17)	intron (NM_001145834, intron 9 of 17)	12718	NM_001145835	19730	Mm.5236	NM_009058	ENSMUSG00000026821	Ralgds	Gnds|Rgds|mKIAA1308	ral guanine nucleotide dissociation stimulator	protein-coding
E17HC_Atoh1_1_bam_peak_1630	chr17	49037142	49037697	+	68	NA	intron (NM_027452, intron 1 of 2)	intron (NM_027452, intron 1 of 2)	76114	NR_038142	69311	Mm.46140	NR_038141	ENSMUSG00000101012	1700008K24Rik	-	RIKEN cDNA 1700008K24 gene	ncRNA
E17HC_Atoh1_1_bam_peak_3057	chr6	137897044	137897643	+	68	NA	Intergenic	Intergenic	142766	NM_172733	232449	Mm.29181	NM_172733	ENSMUSG00000030225	Dera	2010002D22Rik|2500002K03Rik|DEOC	deoxyribose-phosphate aldolase (putative)	protein-coding
E17HC_Atoh1_1_bam_peak_384	chr10	79683054	79683726	+	68	NA	intron (NM_177613, intron 1 of 4)	intron (NM_177613, intron 1 of 4)	1195	NM_001359818	216150	Mm.21981	NM_177613	ENSMUSG00000020307	Cdc34	AI327276|E2-CDC34|UBE2R1	cell division cycle 34	protein-coding
E17HC_Atoh1_1_bam_peak_1391	chr15	102310337	102310980	+	68	NA	exon (NM_001356312, exon 13 of 31)	exon (NM_001356312, exon 13 of 31)	14365	NM_001356312	105988	Mm.288324	NM_001014976	ENSMUSG00000058290	Espl1	AL024103|AU045071|Cerp|ESP1|PRCE|SSE	extra spindle pole bodies 1, separase	protein-coding
E17HC_Atoh1_1_bam_peak_1917	chr2	18873488	18873985	+	68	NA	intron (NM_001355147, intron 3 of 8)	intron (NM_001355147, intron 3 of 8)	-71918	NR_131254	66774	Mm.87075	NR_131254	ENSMUSG00000097638	Carlr	4933439G12Rik|Carl	cardiac and apoptosis-related long non-coding RNA	ncRNA
E17HC_Atoh1_1_bam_peak_1222	chr14	122900660	122901331	+	68	NA	intron (NM_145466, intron 1 of 2)	intron (NM_145466, intron 1 of 2)	-12035	NR_155286	105245866	Mm.390754	NM_001039531	ENSMUSG00000075463	4930594M22Rik	F930011C10Rik|Gm15735	RIKEN cDNA 4930594M22 gene	ncRNA
E17HC_Atoh1_1_bam_peak_206	chr1	136228397	136229097	+	68	NA	intron (NM_028872, intron 1 of 9)	intron (NM_028872, intron 1 of 9)	5533	NM_028872	67313	Mm.36763	NM_028872	ENSMUSG00000041605	Inava	1700034M08Rik|4933426C09Rik|5730559C18Rik|AI586180|D1Mgi54	innate immunity activator	protein-coding
E17HC_Atoh1_1_bam_peak_1269	chr15	62212107	62212769	+	68	NA	intron (NR_132747, intron 2 of 4)	intron (NR_132747, intron 2 of 4)	7013	NR_003523	67552	Mm.484027	NM_026230		H2afy3	4933432H23Rik	H2A histone family, member Y3	pseudo
E17HC_Atoh1_1_bam_peak_182	chr1	133181290	133181695	+	68	NA	Intergenic	Intergenic	50326	NM_133819	108954	Mm.293628	NM_133819	ENSMUSG00000046062	Ppp1r15b	1810033K10Rik|AI606441|C530022L24Rik|CReP	protein phosphatase 1, regulatory subunit 15B	protein-coding
E17HC_Atoh1_1_bam_peak_275	chr1	181832513	181833197	+	68	NA	intron (NM_133815, intron 3 of 13)	intron (NM_133815, intron 3 of 13)	9546	NM_133815	98386	Mm.4538	NM_133815	ENSMUSG00000004880	Lbr	AI505894|C14SR|ic	lamin B receptor	protein-coding
E17HC_Atoh1_1_bam_peak_217	chr1	152815261	152815646	+	68	NA	intron (NM_010877, intron 3 of 15)	intron (NM_010877, intron 3 of 15)	15300	NM_010877	17970	Mm.270307	NM_010877	ENSMUSG00000026480	Ncf2	NOXA2|Ncf-2|p67phox	neutrophil cytosolic factor 2	protein-coding
E17HC_Atoh1_1_bam_peak_166	chr1	131078694	131079389	+	68	NA	intron (NM_008551, intron 1 of 9)	intron (NM_008551, intron 1 of 9)	18802	NM_008551	17164	Mm.221235	NM_008551	ENSMUSG00000016528	Mapkapk2	AA960234|MAPKAP-K2|MK-2|MK2|Rps6kc1	MAP kinase-activated protein kinase 2	protein-coding
E17HC_Atoh1_1_bam_peak_1166	chr14	63164427	63164942	+	68	NA	intron (NM_001360211, intron 1 of 7)	intron (NM_001360211, intron 1 of 7)	13203	NM_001360211	14137	Mm.474432	NM_010191	ENSMUSG00000021273	Fdft1	SQS|SS	farnesyl diphosphate farnesyl transferase 1	protein-coding
E17HC_Atoh1_1_bam_peak_648	chr11	88507942	88508351	+	68	NA	intron (NM_054043, intron 6 of 13)	intron (NM_054043, intron 6 of 13)	-111105	NR_131025	68397	Mm.426889	NR_131025		0610039H22Rik	-	RIKEN cDNA 0610039H22 gene	ncRNA
E17HC_Atoh1_1_bam_peak_2990	chr6	93912620	93913372	+	68	NA	promoter-TSS (NR_104594)	promoter-TSS (NR_104594)	-33	NR_104594	14924	Mm.217216	NM_010367	ENSMUSG00000045095	Magi1	AIP3|BAP1|Baiap1|Gukmi1|MAGI1c|Magi-1|TNRC19|WWP3|mKIAA4129	membrane associated guanylate kinase, WW and PDZ domain containing 1	protein-coding
E17HC_Atoh1_1_bam_peak_1433	chr16	21881273	21881941	+	68	NA	Intergenic	Intergenic	-10362	NM_172821	71751	Mm.420837	NM_172821	ENSMUSG00000033618	Map3k13	C130026N12Rik|LZK	mitogen-activated protein kinase kinase kinase 13	protein-coding
E17HC_Atoh1_1_bam_peak_2365	chr3	158399428	158399909	+	68	NA	intron (NM_001370781, intron 2 of 26)	intron (NM_001370781, intron 2 of 26)	162093	NM_001081358	242274	Mm.132162	NM_001081358	ENSMUSG00000028176	Lrrc7	AK122498|densin|mKIAA1365	leucine rich repeat containing 7	protein-coding
E17HC_Atoh1_1_bam_peak_3052	chr6	134983681	134984066	+	68	NA	exon (NM_001109914, exon 2 of 2)	exon (NM_001109914, exon 2 of 2)	1872	NM_001109914	381823	Mm.296104	NM_001109914	ENSMUSG00000090698	Apold1	Gm1075	apolipoprotein L domain containing 1	protein-coding
E17HC_Atoh1_1_bam_peak_1791	chr18	81032795	81033712	+	68	NA	Intergenic	Intergenic	-46232	NM_178280	20689	Mm.215917	NM_178280	ENSMUSG00000024565	Sall3	B130022O04Rik|Msal|Msal-1|Sal|Salt|Spalt	spalt like transcription factor 3	protein-coding
E17HC_Atoh1_1_bam_peak_1911	chr2	14770553	14771001	+	68	NA	intron (NM_023116, intron 2 of 13)	ORR1E|LTR|ERVL-MaLR	50135	NR_028497	625342	Mm.484784	NR_028497		Gm13315	-	lactate dehydrogenase A pseudogene	pseudo
E17HC_Atoh1_1_bam_peak_1409	chr16	11021266	11021923	+	68	NA	Intergenic	Intergenic	12696	NR_040518	100043147	Mm.489001	NR_040518	ENSMUSG00000097056	Gm4262	-	predicted gene 4262	ncRNA
E17HC_Atoh1_1_bam_peak_3527	chr8	120557729	120558398	+	68	NA	intron (NM_198671, intron 2 of 15)	intron (NM_198671, intron 2 of 15)	19367	NR_106159	102466849		NR_106159	ENSMUSG00000098280	Mir7687	Gm27573|mmu-mir-7687	microRNA 7687	ncRNA
E17HC_Atoh1_1_bam_peak_1270	chr15	62902897	62903423	+	68	NA	Intergenic	Intergenic	576448	NR_045279	432958	Mm.255105	NR_045279	ENSMUSG00000115520	Gm20740	-	predicted gene, 20740	ncRNA
E17HC_Atoh1_1_bam_peak_349	chr10	59950551	59951169	+	68	NA	exon (NM_029083, exon 3 of 3)	exon (NM_029083, exon 3 of 3)	910	NM_029083	74747	Mm.21697	NM_029083	ENSMUSG00000020108	Ddit4	5830413E08Rik|AA415483|REDD1|Rtp801|dig2	DNA-damage-inducible transcript 4	protein-coding
E17HC_Atoh1_1_bam_peak_1872	chr19	46328189	46328785	+	68	NA	exon (NM_133694, exon 1 of 4)	exon (NM_133694, exon 1 of 4)	303	NM_133694	68431	Mm.19973	NM_133694	ENSMUSG00000025226	Fbxl15	0710008C12Rik|Fbxo37	F-box and leucine-rich repeat protein 15	protein-coding
E17HC_Atoh1_1_bam_peak_122	chr1	87326969	87327971	+	68	NA	intron (NM_146112, intron 1 of 28)	CpG	472	NM_001110212	227331	Mm.23065	NM_146112	ENSMUSG00000048000	Gigyf2	2610016F01Rik|A830080H02Rik|AI852361|AW259676|BC006835|Tnrc15|mKIAA0642	GRB10 interacting GYF protein 2	protein-coding
E17HC_Atoh1_1_bam_peak_312	chr10	18022003	18022586	+	68	NA	intron (NM_028440, intron 1 of 2)	intron (NM_028440, intron 1 of 2)	796	NM_001359560	73112	Mm.276041	NM_028440	ENSMUSG00000078453	Abracl	1700028I04Rik|3110003A17Rik	ABRA C-terminal like	protein-coding
E17HC_Atoh1_1_bam_peak_797	chr12	29161009	29161848	+	68	NA	intron (NR_154987, intron 1 of 3)	intron (NR_154987, intron 1 of 3)	19499	NR_154987	102633526	Mm.134217	NR_154987		Gm31333	-	predicted gene, 31333	ncRNA
E17HC_Atoh1_1_bam_peak_3482	chr8	106619518	106620854	+	68	NA	intron (NM_009864, intron 2 of 15)	intron (NM_009864, intron 2 of 15)	16836	NM_009864	12550	Mm.35605	NM_009864	ENSMUSG00000000303	Cdh1	AA960649|ARC-1|E-cad|Ecad|L-CAM|UVO|Um	cadherin 1	protein-coding
E17HC_Atoh1_1_bam_peak_2689	chr5	34513594	34514056	+	68	NA	exon (NM_139064, exon 1 of 6)	exon (NM_139064, exon 1 of 6)	154	NM_139064	231130	Mm.28615	NM_139064	ENSMUSG00000059866	Tnip2	1810020H16Rik|ABIN-2|AI428870	TNFAIP3 interacting protein 2	protein-coding
E17HC_Atoh1_1_bam_peak_1775	chr18	75434293	75435115	+	68	NA	3' UTR (NM_201354, exon 12 of 12)	3' UTR (NM_201354, exon 12 of 12)	67339	NM_001042660	17131	Mm.34407	NM_008543	ENSMUSG00000025880	Smad7	Madh7	SMAD family member 7	protein-coding
E17HC_Atoh1_1_bam_peak_1389	chr15	102016793	102017382	+	68	NA	Intergenic	Intergenic	-11129	NM_010664	16668	Mm.22479	NM_010664	ENSMUSG00000023043	Krt18	CK18|K18|Krt1-18	keratin 18	protein-coding
E17HC_Atoh1_1_bam_peak_3138	chr7	40422053	40422678	+	68	NA	Intergenic	Intergenic	-252372	NR_045504	71029	Mm.399496	NR_045504	ENSMUSG00000102004	4933402C06Rik	-	RIKEN cDNA 4933402C06 gene	ncRNA
E17HC_Atoh1_1_bam_peak_798	chr12	29239590	29240197	+	68	NA	Intergenic	Intergenic	97964	NR_154987	102633526	Mm.134217	NR_154987		Gm31333	-	predicted gene, 31333	ncRNA
E17HC_Atoh1_1_bam_peak_2727	chr5	76689935	76690528	+	68	NA	Intergenic	Intergenic	101532	NM_199032	381644	Mm.332452	NM_199032	ENSMUSG00000036403	Cep135	BC062951|Cep4|Gm1044	centrosomal protein 135	protein-coding
E17HC_Atoh1_1_bam_peak_1403	chr16	8546778	8547340	+	68	NA	intron (NM_172961, intron 1 of 15)	intron (NM_172961, intron 1 of 15)	33630	NM_001170978	268860	Mm.259315	NM_172961	ENSMUSG00000057880	Abat	9630038C02Rik|AI255750|Gabaat|Gabat|Gm9851|I54|Laibat|X61497	4-aminobutyrate aminotransferase	protein-coding
E17HC_Atoh1_1_bam_peak_1333	chr15	84593647	84594074	+	68	NA	Intergenic	Intergenic	-36037	NM_177630	223732	Mm.6471	NM_177630	ENSMUSG00000055745	Rtl6	BC058638|Ldoc1l|Mar6|Mart6	retrotransposon Gag like 6	protein-coding
E17HC_Atoh1_1_bam_peak_243	chr1	167384018	167384848	+	68	NA	intron (NM_025569, intron 1 of 5)	intron (NM_025569, intron 1 of 5)	9408	NM_025569	66447	Mm.218286	NM_025569	ENSMUSG00000026688	Mgst3	2010012L10Rik|2010306B17Rik|2700004G04Rik|AA516734|GST-III	microsomal glutathione S-transferase 3	protein-coding
E17HC_Atoh1_1_bam_peak_3322	chr7	144914809	144915427	+	68	NA	promoter-TSS (NM_001361263)	promoter-TSS (NM_001361263)	18	NM_028184	72284	Mm.273049	NM_028184	ENSMUSG00000031072	LTO1	2210010N10Rik|Oraov1|TAOS1	ABCE maturation factor	protein-coding
E17HC_Atoh1_1_bam_peak_1869	chr19	45652466	45652906	+	68	NA	intron (NM_013907, intron 1 of 8)	RSINE1|SINE|B4	7507	NM_013907	30838	Mm.254739	NM_013907	ENSMUSG00000040913	Fbxw4	Dac|Fbw4|SHFM3|SHSF3|dactylin|dactylyn	F-box and WD-40 domain protein 4	protein-coding
E17HC_Atoh1_1_bam_peak_2723	chr5	74052327	74052706	+	68	NA	intron (NM_177561, intron 1 of 8)	intron (NM_177561, intron 1 of 8)	15895	NM_177561	69727	Mm.48795	NM_177561	ENSMUSG00000054814	Usp46	1190009E20Rik|2410018I08Rik|AI451644	ubiquitin specific peptidase 46	protein-coding
E17HC_Atoh1_1_bam_peak_2693	chr5	35924697	35925612	+	68	NA	intron (NM_027373, intron 1 of 16)	intron (NM_027373, intron 1 of 16)	31835	NM_027373	70292	Mm.125167	NM_027373	ENSMUSG00000029094	Afap1	2600003E23Rik|9630044L16Rik|AI848729|Afap|mKIAA3018	actin filament associated protein 1	protein-coding
E17HC_Atoh1_1_bam_peak_2802	chr5	120612604	120613371	+	68	NA	promoter-TSS (NM_028041)	promoter-TSS (NM_028041)	-143	NM_028041	71990	Mm.24495	NM_028041	ENSMUSG00000029599	Ddx54	2410015A15Rik|AI414901|DP97	DEAD (Asp-Glu-Ala-Asp) box polypeptide 54	protein-coding
E17HC_Atoh1_1_bam_peak_3253	chr7	112228963	112229473	+	68	NA	intron (NM_001193305, intron 1 of 25)	intron (NM_001193305, intron 1 of 25)	3382	NM_001193305	320878	Mm.52312	NM_177282	ENSMUSG00000038244	Mical2	5330438E18Rik|9530064J02|MICAL-2|mKIAA0750	microtubule associated monooxygenase, calponin and LIM domain containing 2	protein-coding
E17HC_Atoh1_1_bam_peak_319	chr10	20257459	20257980	+	68	NA	intron (NM_001358787, intron 7 of 17)	intron (NM_001358787, intron 7 of 17)	39969	NR_105840	102466647		NR_105840	ENSMUSG00000098887	Mir6413	Gm27432|mmu-mir-6413	microRNA 6413	ncRNA
E17HC_Atoh1_1_bam_peak_1734	chr18	56048910	56049363	+	68	NA	Intergenic	Intergenic	-351204	NM_001360917	107022	Mm.24356	NM_026240	ENSMUSG00000001700	Gramd3	9030613F08Rik|9130427A09Rik|AW061306|Gramd2b|NS3TP2	GRAM domain containing 3	protein-coding
E17HC_Atoh1_1_bam_peak_2699	chr5	37468424	37469179	+	68	NA	intron (NM_022416, intron 6 of 11)	L2c|LINE|L2	130323	NM_145920	68525	Mm.25506	NM_145920	ENSMUSG00000050248	Evc2	1110017L09Rik|Lbn|limbin	EvC ciliary complex subunit 2	protein-coding
E17HC_Atoh1_1_bam_peak_2757	chr5	108045960	108046400	+	68	NA	Intergenic	RSINE1|SINE|B4	-19494	NM_001359089	17765	Mm.257149	NM_013827	ENSMUSG00000029267	Mtf2	9230112N11Rik|AA537621|C76717|M96|Pcl2	metal response element binding transcription factor 2	protein-coding
E17HC_Atoh1_1_bam_peak_2859	chr5	137539351	137539766	+	68	NA	Intergenic	Intergenic	-6252	NM_010312	14693	Mm.30141	NM_010312	ENSMUSG00000029713	Gnb2	Gnb-2	guanine nucleotide binding protein (G protein), beta 2	protein-coding
E17HC_Atoh1_1_bam_peak_3149	chr7	45162045	45162431	+	68	NA	Intergenic	CpG	-1683	NM_182993	72961	Mm.255631	NM_182993	ENSMUSG00000070570	Slc17a7	2900052E22Rik|AI851913|Vglut1	solute carrier family 17 (sodium-dependent inorganic phosphate cotransporter), member 7	protein-coding
E17HC_Atoh1_1_bam_peak_2819	chr5	124503565	124504291	+	68	NA	intron (NM_021430, intron 4 of 6)	intron (NM_021430, intron 4 of 6)	20773	NM_029532	76167	Mm.156035	NM_029532	ENSMUSG00000029402	Snrnp35	6330548G22Rik	small nuclear ribonucleoprotein 35 (U11/U12)	protein-coding
E17HC_Atoh1_1_bam_peak_3042	chr6	125057638	125058159	+	68	NA	intron (NM_016845, intron 6 of 9)	MERVL_2A-int|LTR|ERVL	7971	NM_016845	54137	Mm.347910	NM_016845	ENSMUSG00000072770	Acrbp	OY-TES-1|sp32	proacrosin binding protein	protein-coding
E17HC_Atoh1_1_bam_peak_392	chr10	80606096	80606521	+	68	NA	intron (NM_019575, intron 1 of 6)	intron (NM_019575, intron 1 of 6)	-2952	NR_105877	102465550		NR_105877	ENSMUSG00000099283	Mir6912	Gm27990|mmu-mir-6912	microRNA 6912	ncRNA
E17HC_Atoh1_1_bam_peak_3227	chr7	99395636	99396430	+	68	NA	intron (NM_201352, intron 2 of 17)	intron (NM_201352, intron 2 of 17)	14515	NM_001362166	233552	Mm.286317	NM_201352	ENSMUSG00000035314	Gdpd5	BC024955|Gde2	glycerophosphodiester phosphodiesterase domain containing 5	protein-coding
E17HC_Atoh1_1_bam_peak_3468	chr8	95694472	95695231	+	68	NA	Intergenic	Intergenic	-8186	NM_001195006	234593	Mm.29846	NM_145602	ENSMUSG00000036564	Ndrg4	D8Bwg1337e|Ndr1-rs|Ndr4|R74996|SMAP-8	N-myc downstream regulated gene 4	protein-coding
E17HC_Atoh1_1_bam_peak_2448	chr4	64200111	64200678	+	68	NA	Intergenic	Intergenic	76209	NR_151546	102633436	Mm.411637	NR_151546		Gm11217	-	predicted gene 11217	ncRNA
E17HC_Atoh1_1_bam_peak_681	chr11	102166200	102166921	+	68	NA	intron (NM_172947, intron 3 of 4)	intron (NM_172947, intron 3 of 4)	-10153	NM_029649	76547	Mm.46529	NM_029649	ENSMUSG00000020921	Tmem101	2610511E22Rik	transmembrane protein 101	protein-coding
E17HC_Atoh1_1_bam_peak_2402	chr4	34239526	34240297	+	68	NA	Intergenic	MLT1C|LTR|ERVL-MaLR	-189844	NM_026293	67652	Mm.55848	NM_026293	ENSMUSG00000028264	Spaca1	1700124L11Rik|4930540L03Rik	sperm acrosome associated 1	protein-coding
E17HC_Atoh1_1_bam_peak_596	chr11	74830432	74830834	+	68	NA	promoter-TSS (NM_010813)	promoter-TSS (NM_010813)	-291	NM_010813	17428	Mm.3759	NM_010813	ENSMUSG00000000282	Mnt	Rox|bHLHd3	max binding protein	protein-coding
E17HC_Atoh1_1_bam_peak_2268	chr3	72533536	72534068	+	68	NA	Intergenic	Intergenic	434061	NM_001081137	69983	Mm.261054	NM_001081137	ENSMUSG00000027790	Sis	2010204N08Rik|SI|Si-s	sucrase isomaltase (alpha-glucosidase)	protein-coding
E17HC_Atoh1_1_bam_peak_2921	chr6	38160085	38160708	+	68	NA	intron (NM_194061, intron 10 of 19)	intron (NM_194061, intron 10 of 19)	-35810	NM_080467	140494	Mm.462308	NM_080467	ENSMUSG00000038600	Atp6v0a4	Atp6n1b|a4	ATPase, H+ transporting, lysosomal V0 subunit A4	protein-coding
E17HC_Atoh1_1_bam_peak_3654	chr9	62476917	62477632	+	68	NA	intron (NM_175484, intron 2 of 11)	intron (NM_175484, intron 2 of 11)	59770	NM_175484	235431	Mm.335229	NM_175484	ENSMUSG00000041729	Coro2b	CLIPINC|E130012P22Rik	coronin, actin binding protein, 2B	protein-coding
E17HC_Atoh1_1_bam_peak_975	chr13	45345598	45346272	+	68	NA	Intergenic	ORR1E|LTR|ERVL-MaLR	-43807	NM_153789	218203	Mm.212855	NM_153789	ENSMUSG00000038175	Mylip	9430057C20Rik|Mir	myosin regulatory light chain interacting protein	protein-coding
E17HC_Atoh1_1_bam_peak_3546	chr8	123737048	123737504	+	68	NA	intron (NR_040702, intron 3 of 3)	intron (NR_040702, intron 3 of 3)	3318	NR_040702	234863	Mm.246601	NR_040702	ENSMUSG00000110599	6030466F02Rik	-	RIKEN cDNA 6030466F02 gene	ncRNA
E17HC_Atoh1_1_bam_peak_3410	chr8	70698381	70698787	+	68	NA	5' UTR (NM_010592, exon 1 of 1)	5' UTR (NM_010592, exon 1 of 1)	845	NM_010592	16478	Mm.419851	NM_010592	ENSMUSG00000071076	Jund	Jund1	jun D proto-oncogene	protein-coding
E17HC_Atoh1_1_bam_peak_1399	chr16	5034637	5035634	+	68	NA	intron (NM_001079814, intron 5 of 15)	intron (NM_001079814, intron 5 of 15)	14775	NM_001359747	74022	Mm.21652	NM_028720	ENSMUSG00000022536	Glyr1	2810419J22Rik|3930401K13Rik|AW545332|Npac	glyoxylate reductase 1 homolog (Arabidopsis)	protein-coding
E17HC_Atoh1_1_bam_peak_1772	chr18	74707266	74707916	+	68	NA	intron (NM_201600, intron 21 of 38)	intron (NM_201600, intron 21 of 38)	70864	NR_028560	100217466		NR_028560		Scarna17	MBII-119	small Cajal body-specific RNA 17	ncRNA
E17HC_Atoh1_1_bam_peak_3462	chr8	93569437	93570276	+	68	NA	Intergenic	Intergenic	-34016	NM_001003951	67935	Mm.65457	NM_001003951	ENSMUSG00000058019	Ces5a	1700081L16Rik|1700122C07Rik|BB081581|Ces7|Gm503|cauxin	carboxylesterase 5A	protein-coding
E17HC_Atoh1_1_bam_peak_883	chr12	100248858	100249242	+	68	NA	Intergenic	Intergenic	-27559	NR_045741	100038713	Mm.470751	NR_045741	ENSMUSG00000113679	Gm10432	-	predicted gene 10432	ncRNA
E17HC_Atoh1_1_bam_peak_595	chr11	74531378	74531835	+	68	NA	intron (NM_001015046, intron 2 of 24)	intron (NM_001015046, intron 2 of 24)	-8805	NM_001364131	380711	Mm.425690	NM_001015046	ENSMUSG00000038807	Rap1gap2	AU067654|Garnl4|Gm1561|mKIAA1039	RAP1 GTPase activating protein 2	protein-coding
E17HC_Atoh1_1_bam_peak_1327	chr15	83997842	83998258	+	68	NA	intron (NM_029946, intron 6 of 31)	intron (NM_029946, intron 6 of 31)	-61955	NM_001161628	77627	Mm.196288	NM_029946	ENSMUSG00000022441	Efcab6	4931407K02Rik|4932408N08Rik|bM150J22.2|mKIAA1672	EF-hand calcium binding domain 6	protein-coding
E17HC_Atoh1_1_bam_peak_1212	chr14	115976211	115976788	+	68	NA	intron (NM_175500, intron 7 of 7)	intron (NM_175500, intron 7 of 7)	-566947	NR_045761	75088	Mm.444706	NR_045761	ENSMUSG00000093551	4930505G20Rik	-	RIKEN cDNA 4930505G20 gene	ncRNA
E17HC_Atoh1_1_bam_peak_2743	chr5	100317224	100318150	+	68	NA	Intergenic	Intergenic	15317	NR_152163	545785		NR_152163		Gm45913	-	predicted gene, 45913	ncRNA
E17HC_Atoh1_1_bam_peak_768	chr12	4016250	4017049	+	68	NA	intron (NM_001082483, intron 1 of 22)	intron (NM_001082483, intron 1 of 22)	22266	NM_001082483	668212	Mm.210266	NM_001082483	ENSMUSG00000020658	Efr3b	AI852640|C030014M07Rik|mKIAA0953	EFR3 homolog B	protein-coding
E17HC_Atoh1_1_bam_peak_3002	chr6	99968893	99969512	+	68	NA	Intergenic	Intergenic	-242810	NM_015768	50501	Mm.87365	NM_015768	ENSMUSG00000030069	Prok2	Bv8|PK2|Prok1	prokineticin 2	protein-coding
E17HC_Atoh1_1_bam_peak_3212	chr7	84025623	84026741	+	68	NA	intron (NM_030728, intron 1 of 28)	intron (NM_030728, intron 1 of 28)	60323	NM_030728	80982	Mm.160389	NM_030728	ENSMUSG00000052353	Cemip	12H19.01.T7|6330404C01Rik|9930013L23Rik|AY007814|Kiaa1199	cell migration inducing protein, hyaluronan binding	protein-coding
E17HC_Atoh1_1_bam_peak_2956	chr6	72216469	72217292	+	68	NA	intron (NM_153778, intron 2 of 2)	intron (NM_153778, intron 2 of 2)	18697	NM_153778	71093	Mm.87449	NM_153778	ENSMUSG00000037621	Atoh8	4933425C05Rik|Hath6|Math6|bHLHa21|okadin	atonal bHLH transcription factor 8	protein-coding
E17HC_Atoh1_1_bam_peak_154	chr1	123640666	123641309	+	68	NA	intron (NM_199021, intron 5 of 25)	MLT1F|LTR|ERVL-MaLR	404572	NM_199021	269109	Mm.417716	NM_199021	ENSMUSG00000036815	Dpp10	6430601K09Rik|DPP X|Dprp3	dipeptidylpeptidase 10	protein-coding
E17HC_Atoh1_1_bam_peak_3785	chrX	143543195	143543684	+	68	NA	intron (NM_001195048, intron 1 of 15)	intron (NM_001195048, intron 1 of 15)	-19825	NM_008778	18481	Mm.40035	NM_008778	ENSMUSG00000031284	Pak3	PAK-3|Pak65alpha|Pak65beta|Stk4	p21 (RAC1) activated kinase 3	protein-coding
E17HC_Atoh1_1_bam_peak_3297	chr7	128430822	128431321	+	68	NA	Intergenic	Intergenic	-12899	NM_026418	67865	Mm.18635	NM_026418	ENSMUSG00000030844	Rgs10	2310010N19Rik	regulator of G-protein signalling 10	protein-coding
E17HC_Atoh1_1_bam_peak_759	chr11	119550960	119551557	+	68	NA	intron (NR_045099, intron 1 of 3)	intron (NR_045099, intron 1 of 3)	2628	NR_045099	100503830	Mm.428077	NR_045099	ENSMUSG00000087675	Gm11762	-	predicted gene 11762	ncRNA
E17HC_Atoh1_1_bam_peak_1901	chr2	6667369	6668183	+	68	NA	intron (NM_001160293, intron 2 of 13)	intron (NM_001160293, intron 2 of 13)	53886	NM_001310447	14007	Mm.398543	NM_010160	ENSMUSG00000002107	Celf2	B230218O03|B230345P09Rik|C88023|CELF-2|CUG-BP2|Cugbp2|D230046B21Rik|Etr-3|Napor|Napor-2|mETR-3	CUGBP, Elav-like family member 2	protein-coding
E17HC_Atoh1_1_bam_peak_1234	chr15	25688805	25689238	+	68	NA	intron (NM_019472, intron 2 of 40)	intron (NM_019472, intron 2 of 40)	-64185	NM_001353142	17909	Mm.60590	NM_019472	ENSMUSG00000022272	Myo10	AW048724|D15Ertd600e|mKIAA0799|myosin-X	myosin X	protein-coding
E17HC_Atoh1_1_bam_peak_1540	chr17	14949097	14949857	+	68	NA	3' UTR (NM_001360983, exon 9 of 9)	3' UTR (NM_001360983, exon 9 of 9)	6293	NM_001083882	67912	Mm.390949	NM_026451	ENSMUSG00000050088	1600012H06Rik	-	RIKEN cDNA 1600012H06 gene	protein-coding
E17HC_Atoh1_1_bam_peak_2370	chr4	8428487	8429133	+	68	NA	Intergenic	Intergenic	-106834	NM_021518	59021	Mm.397471	NM_021518	ENSMUSG00000047187	Rab2a	9330148M11Rik|C80220|Rab2	RAB2A, member RAS oncogene family	protein-coding
E17HC_Atoh1_1_bam_peak_1985	chr2	38539550	38540258	+	68	NA	intron (NM_001159631, intron 1 of 9)	intron (NM_001159631, intron 1 of 9)	28028	NM_001159631	59126	Mm.143818	NM_021606	ENSMUSG00000026749	Nek6	1300007C09Rik	NIMA (never in mitosis gene a)-related expressed kinase 6	protein-coding
E17HC_Atoh1_1_bam_peak_3671	chr9	65514729	65515195	+	68	NA	intron (NM_001370871, intron 2 of 14)	intron (NM_001370871, intron 2 of 14)	5257	NM_001370871	330963	Mm.379561	NM_001370871	ENSMUSG00000066510	Ankdd1a	A730067D02|A730067D02Rik|EG330963|Gm1473	ankyrin repeat and death domain containing 1A	protein-coding
E17HC_Atoh1_1_bam_peak_2418	chr4	46505381	46505990	+	68	NA	3' UTR (NM_029077, exon 6 of 6)	3' UTR (NM_029077, exon 6 of 6)	16356	NM_053179	94181	Mm.249349	NM_053179	ENSMUSG00000028334	Nans	4632418E04Rik|BB056474|Sas	N-acetylneuraminic acid synthase (sialic acid synthase)	protein-coding
E17HC_Atoh1_1_bam_peak_2374	chr4	8876230	8877033	+	68	NA	Intergenic	Intergenic	125307	NM_001355382	320790	Mm.138792	NM_001033395	ENSMUSG00000041235	Chd7	A730019I05Rik|Cycn|Cyn|Dz|Edy|Flo|GENA 47|GENA 60|Gena 52|Lda|Mt|Obt|Todo|WBE1|Whi|metis	chromodomain helicase DNA binding protein 7	protein-coding
E17HC_Atoh1_1_bam_peak_1707	chr18	36348554	36349236	+	68	NA	intron (NM_001368637, intron 1 of 2)	CpG	122	NM_001368637	66060	Mm.272527	NM_001081365	ENSMUSG00000046727	Cystm1	0610010O12Rik	cysteine-rich transmembrane module containing 1	protein-coding
E17HC_Atoh1_1_bam_peak_2992	chr6	94987226	94987995	+	68	NA	Intergenic	Intergenic	43776	NR_040761	78773	Mm.67065	NR_040761	ENSMUSG00000108187	4930511E03Rik	-	RIKEN cDNA 4930511E03 gene	ncRNA
E17HC_Atoh1_1_bam_peak_775	chr12	12601669	12602051	+	68	NA	Intergenic	Intergenic	68057	NR_136889	102637952	Mm.421393	NR_136889		Gm34637	-	predicted gene, 34637	ncRNA
E17HC_Atoh1_1_bam_peak_1011	chr13	56296459	56297194	+	68	NA	promoter-TSS (NM_019568)	promoter-TSS (NM_019568)	-275	NM_019568	57266	Mm.30211	NM_019568	ENSMUSG00000021508	Cxcl14	1110031L23Rik|1200006I23Rik|AI414372|BMAC|BRAK|KS1|Kec|MIP-2g|MIP2gamma|NJAC|Scyb14|bolekine	chemokine (C-X-C motif) ligand 14	protein-coding
E17HC_Atoh1_1_bam_peak_376	chr10	77147454	77147944	+	68	NA	intron (NM_009929, intron 2 of 41)	intron (NM_009929, intron 2 of 41)	18831	NM_009929	12822	Mm.4352	NM_009929	ENSMUSG00000001435	Col18a1	-	collagen, type XVIII, alpha 1	protein-coding
E17HC_Atoh1_1_bam_peak_3244	chr7	109196285	109197006	+	68	NA	Intergenic	Intergenic	-21438	NM_001302205	109594	Mm.360145	NM_057173	ENSMUSG00000036111	Lmo1	Rbtn-1|Rbtn1|Ttg1	LIM domain only 1	protein-coding
E17HC_Atoh1_1_bam_peak_1635	chr17	52601195	52602591	+	68	NA	promoter-TSS (NM_001031811)	promoter-TSS (NM_001031811)	767	NR_155517	108168350	Mm.385076	NR_155517		Gm27217	-	predicted gene 27217	ncRNA
E17HC_Atoh1_1_bam_peak_184	chr1	133207900	133208617	+	68	NA	Intergenic	Intergenic	-37839	NM_182930	240753	Mm.253559	NM_182930	ENSMUSG00000041757	Plekha6	9530028L01Rik|AU042621|Pepp3	pleckstrin homology domain containing, family A member 6	protein-coding
E17HC_Atoh1_1_bam_peak_486	chr11	3710308	3710832	+	68	NA	intron (NM_001363164, intron 11 of 12)	intron (NM_001363164, intron 11 of 12)	11657	NM_001302630	74309	Mm.61022	NM_152818	ENSMUSG00000020435	Osbp2	1700095P05Rik|C630001G20Rik|Gm244|ORP-4|OSBPL1	oxysterol binding protein 2	protein-coding
E17HC_Atoh1_1_bam_peak_1328	chr15	84105921	84106397	+	68	NA	promoter-TSS (NM_013873)	promoter-TSS (NM_013873)	-405	NM_013873	29859	Mm.248796	NM_013873	ENSMUSG00000018865	Sult4a1	2400007A17Rik|AI853543|BR-STL|BR-STL-1|NST|ST4A1|Sultx3|mBR-STL	sulfotransferase family 4A, member 1	protein-coding
E17HC_Atoh1_1_bam_peak_374	chr10	75893168	75893640	+	68	NA	promoter-TSS (NM_001358984)	promoter-TSS (NM_001358984)	6	NR_152573	70377	Mm.275878	NM_024440	ENSMUSG00000009092	Derl3	1810006I20Rik|1810063P04Rik|IZP6|derlin-3	Der1-like domain family, member 3	protein-coding
E17HC_Atoh1_1_bam_peak_79	chr1	58972956	58974033	+	68	NA	promoter-TSS (NM_172406)	promoter-TSS (NM_172406)	-12	NM_172406	70827	Mm.222887	NM_172406	ENSMUSG00000026028	Trak2	2900022D04Rik|4733401O11Rik|AI480836|AW046271|Als2cr3|CALS-C|GRIF-1|GRIF1|OIP98|mKIAA0549	trafficking protein, kinesin binding 2	protein-coding
E17HC_Atoh1_1_bam_peak_350	chr10	59951585	59952408	+	68	NA	promoter-TSS (NM_029083)	promoter-TSS (NM_029083)	-226	NM_029083	74747	Mm.21697	NM_029083	ENSMUSG00000020108	Ddit4	5830413E08Rik|AA415483|REDD1|Rtp801|dig2	DNA-damage-inducible transcript 4	protein-coding
E17HC_Atoh1_1_bam_peak_1779	chr18	76153552	76153958	+	68	NA	Intergenic	Intergenic	-16797	NR_105776	102465184		NR_105776	ENSMUSG00000098276	Mir6358	Gm27830|mmu-mir-6358	microRNA 6358	ncRNA
E17HC_Atoh1_1_bam_peak_933	chr13	13590349	13590914	+	68	NA	intron (NM_010748, intron 1 of 52)	CpG	222	NM_010748	17101	Mm.342337	NM_010748	ENSMUSG00000019726	Lyst	D13Sfk13|beige|bg	lysosomal trafficking regulator	protein-coding
E17HC_Atoh1_1_bam_peak_1405	chr16	9790736	9791266	+	68	NA	intron (NM_008170, intron 3 of 13)	intron (NM_008170, intron 3 of 13)	204812	NM_008170	14811	Mm.2953	NM_008170	ENSMUSG00000059003	Grin2a	GluN2A|GluRepsilon1|NMDAR2A|NR2A	glutamate receptor, ionotropic, NMDA2A (epsilon 1)	protein-coding
E17HC_Atoh1_1_bam_peak_2324	chr3	108974304	108975298	+	68	NA	3' UTR (NM_001163567, exon 11 of 11)	3' UTR (NM_001163567, exon 11 of 11)	34244	NM_001078646	66715	Mm.158124	NM_025723	ENSMUSG00000045662	Henmt1	4921515J06Rik|Hen1|mHEN1	HEN1 methyltransferase homolog 1 (Arabidopsis)	protein-coding
E17HC_Atoh1_1_bam_peak_2018	chr2	69713112	69713518	+	68	NA	promoter-TSS (NM_177244)	promoter-TSS (NM_177244)	-709	NM_177244	320720	Mm.289566	NM_177244	ENSMUSG00000027086	Fastkd1	5330408N05Rik|mKIAA1800	FAST kinase domains 1	protein-coding
E17HC_Atoh1_1_bam_peak_2966	chr6	83509433	83510234	+	68	NA	Intergenic	Lx5c|LINE|L1	-2864	NM_013764	27369	Mm.42234	NM_013764	ENSMUSG00000014554	Dguok	dGK|dGK1|dGK2|dGK3	deoxyguanosine kinase	protein-coding
E17HC_Atoh1_1_bam_peak_3552	chr8	124730738	124731154	+	68	NA	exon (NM_001368372, exon 4 of 6)	exon (NM_001368372, exon 4 of 6)	8780	NM_001368372	68865	Mm.22779	NM_026855	ENSMUSG00000031982	Arv1	1110067L22Rik|AI461928|AW121084	ARV1 homolog, fatty acid homeostasis modulator	protein-coding
E17HC_Atoh1_1_bam_peak_2982	chr6	91116382	91117110	+	68	NA	promoter-TSS (NM_018815)	promoter-TSS (NM_018815)	80	NM_018815	54563	Mm.28162	NM_018815	ENSMUSG00000030091	Nup210	9830001L10|AI836801|Pom210|gp190|gp210	nucleoporin 210	protein-coding
E17HC_Atoh1_1_bam_peak_2200	chr2	179422036	179422522	+	68	NA	Intergenic	Intergenic	7343	NM_026596	68175	Mm.158187	NM_026596		4930591A17Rik	-	RIKEN cDNA 4930591A17 gene	protein-coding
E17HC_Atoh1_1_bam_peak_2171	chr2	166360028	166360441	+	68	NA	Intergenic	Intergenic	86326	NR_033467	670775	Mm.384326	NR_033467	ENSMUSG00000084840	Gm11468	-	predicted gene 11468	ncRNA
E17HC_Atoh1_1_bam_peak_2749	chr5	105740330	105740965	+	68	NA	intron (NM_001122768, intron 2 of 2)	intron (NM_001122768, intron 2 of 2)	39837	NM_178701	231549	Mm.23837	NM_178701	ENSMUSG00000046079	Lrrc8d	2810473G09Rik|4930525N13Rik|A930019F03|Lrrc5	leucine rich repeat containing 8D	protein-coding
E17HC_Atoh1_1_bam_peak_2842	chr5	134507549	134508301	+	68	NA	intron (NM_009990, intron 8 of 16)	intron (NM_009990, intron 8 of 16)	44509	NM_009990	269713	Mm.255138	NM_009990	ENSMUSG00000063146	Clip2	B230327O20|CLIP-115|Clip1|Cyln2|WSCR4|mKIAA0291|wbscr4	CAP-GLY domain containing linker protein 2	protein-coding
E17HC_Atoh1_1_bam_peak_3494	chr8	111745533	111746155	+	68	NA	Intergenic	Intergenic	-1995	NM_009954	12927	Mm.3758	NM_009954	ENSMUSG00000031955	Bcar1	AI385681|Cas|Crkas	breast cancer anti-estrogen resistance 1	protein-coding
E17HC_Atoh1_1_bam_peak_2898	chr6	5750006	5750558	+	68	NA	intron (NM_001191023, intron 1 of 15)	intron (NM_001191023, intron 1 of 15)	24643	NM_001191025	13426	Mm.20893	NM_010063	ENSMUSG00000029757	Dync1i1	DH IC-1|DHIC-1|DIC|Dncic1|IC74	dynein cytoplasmic 1 intermediate chain 1	protein-coding
E17HC_Atoh1_1_bam_peak_3049	chr6	128236409	128237522	+	68	NA	intron (NM_001080979, intron 8 of 10)	intron (NM_001080979, intron 8 of 10)	-53162	NR_077223	330427	Mm.426356	NR_077223	ENSMUSG00000107879	9330102E08Rik	-	RIKEN cDNA 9330102E08 gene	ncRNA
E17HC_Atoh1_1_bam_peak_3416	chr8	71721984	71722411	+	68	NA	intron (NR_131256, intron 1 of 25)	PB1D10|SINE|Alu	3484	NM_028715	74015	Mm.22025	NM_028715	ENSMUSG00000070000	Fcho1	3322402E17Rik|N28152	FCH domain only 1	protein-coding
E17HC_Atoh1_1_bam_peak_2361	chr3	155360661	155361090	+	68	NA	Intergenic	L1Md_F2|LINE|L1	267441	NM_028938	74435	Mm.195711	NM_028938	ENSMUSG00000028182	Lrriq3	4930438B07Rik|4930511J15Rik|4933403H06Rik|BB020367|Lrrc44	leucine-rich repeats and IQ motif containing 3	protein-coding
E17HC_Atoh1_1_bam_peak_2697	chr5	37154266	37154920	+	68	NA	exon (NM_001370827, exon 2 of 14)	exon (NM_001370827, exon 2 of 14)	1464	NM_001370827	381634	Mm.332338	NM_001370827	ENSMUSG00000117286	Gm1043	-	predicted gene 1043	protein-coding
E17HC_Atoh1_1_bam_peak_3150	chr7	45262936	45263578	+	68	NA	intron (NM_001324535, intron 8 of 12)	B1F1|SINE|Alu	-19616	NM_001033176	76713	Mm.425445	NM_001033176	ENSMUSG00000070568	Slc6a21	1700039E15Rik|Gm19188	solute carrier family 6 member 21	protein-coding
E17HC_Atoh1_1_bam_peak_3502	chr8	116563338	116563898	+	68	NA	Intergenic	Intergenic	58603	NM_029297	75465	Mm.23114	NM_029297	ENSMUSG00000034467	Dynlrb2	1700009A04Rik|DNLC2B|Dncl2b	dynein light chain roadblock-type 2	protein-coding
E17HC_Atoh1_1_bam_peak_1455	chr16	35050877	35051610	+	68	NA	intron (NM_023587, intron 3 of 6)	intron (NM_023587, intron 3 of 6)	28822	NM_023587	70757	Mm.27286	NM_023587	ENSMUSG00000035376	Hacd2	6330408J20Rik|AI255777|AI481689|Hcad2|Ptplb	3-hydroxyacyl-CoA dehydratase 2	protein-coding
E17HC_Atoh1_1_bam_peak_2384	chr4	11018388	11019182	+	68	NA	Intergenic	Intergenic	-11166	NM_175175	71801	Mm.34351	NM_175175	ENSMUSG00000049969	Plekhf2	1110070J07Rik|AA673237|ZFYVE18	pleckstrin homology domain containing, family F (with FYVE domain) member 2	protein-coding
E17HC_Atoh1_1_bam_peak_519	chr11	32549264	32550280	+	68	NA	intron (NM_001359177, intron 1 of 18)	intron (NM_001359177, intron 1 of 18)	16506	NM_001359178	20868	Mm.8235	NM_009288	ENSMUSG00000020272	Stk10	Gek1|Lok|mKIAA4026	serine/threonine kinase 10	protein-coding
E17HC_Atoh1_1_bam_peak_2803	chr5	120967586	120968369	+	68	NA	intron (NM_011286, intron 5 of 21)	intron (NM_011286, intron 5 of 21)	40507	NM_001302345	19894	Mm.181166	NM_011286	ENSMUSG00000029608	Rph3a	2900002P20Rik|AU022689|AW108370	rabphilin 3A	protein-coding
E17HC_Atoh1_1_bam_peak_879	chr12	95817955	95818457	+	68	NA	Intergenic	Intergenic	125980	NM_201518	399558	Mm.341948	NM_201518	ENSMUSG00000047414	Flrt2	-	fibronectin leucine rich transmembrane protein 2	protein-coding
E17HC_Atoh1_1_bam_peak_1050	chr13	95775141	95775703	+	68	NA	intron (NM_027711, intron 2 of 35)	intron (NM_027711, intron 2 of 35)	78502	NM_010170	14064	Mm.440952	NM_010170	ENSMUSG00000021675	F2rl2	F730031A08|PAR3	coagulation factor II (thrombin) receptor-like 2	protein-coding
E17HC_Atoh1_1_bam_peak_724	chr11	115082099	115082774	+	68	NA	Intergenic	Intergenic	-8995	NM_001163753	58222	Mm.143789	NM_021411	ENSMUSG00000020732	Rab37	B230331O03Rik|B230354I04Rik	RAB37, member RAS oncogene family	protein-coding
E17HC_Atoh1_1_bam_peak_147	chr1	118602081	118602484	+	68	NA	intron (NM_001359341, intron 36 of 37)	intron (NM_001359341, intron 36 of 37)	-25663	NM_023755	81879	Mm.24621	NM_023755	ENSMUSG00000026380	Tfcp2l1	1810030F05Rik|4932442M07Rik|AA575098|Cp2l1|Crtr-1|D930018N21Rik|LBP-9|Tcfcp2l1	transcription factor CP2-like 1	protein-coding
E17HC_Atoh1_1_bam_peak_2750	chr5	106228946	106229561	+	68	NA	Intergenic	Intergenic	-92087	NR_136913	102635633	Mm.383511	NR_136913	ENSMUSG00000105508	Gm32921	-	predicted gene, 32921	ncRNA
E17HC_Atoh1_1_bam_peak_2936	chr6	53229566	53230079	+	68	NA	Intergenic	Intergenic	8020	NR_073372	231989	Mm.372520	NR_073371	ENSMUSG00000107935	Gm4872	D430007I03	predicted gene 4872	ncRNA
E17HC_Atoh1_1_bam_peak_1997	chr2	53437271	53437690	+	68	NA	Intergenic	Intergenic	245396	NM_022989	65103	Mm.37623	NM_022989	ENSMUSG00000026960	Arl6ip6	2310057C01Rik|2610529A11Rik|Aip-6	ADP-ribosylation factor-like 6 interacting protein 6	protein-coding
E17HC_Atoh1_1_bam_peak_3391	chr8	48152259	48152634	+	68	NA	Intergenic	Intergenic	42433	NM_001161515	320685	Mm.121549	NM_178788	ENSMUSG00000031562	Dctd	6030466N05Rik	dCMP deaminase	protein-coding
E17HC_Atoh1_1_bam_peak_2123	chr2	151999840	152001070	+	68	NA	intron (NM_001164819, intron 1 of 4)	intron (NM_001164819, intron 1 of 4)	589	NM_001164820	69698	Mm.258262	NM_027172	ENSMUSG00000027463	Slc52a3	2310046K01Rik|RFT2	solute carrier protein family 52, member 3	protein-coding
E17HC_Atoh1_1_bam_peak_2818	chr5	124350982	124351543	+	68	NA	intron (NM_013812, intron 1 of 3)	intron (NM_013812, intron 1 of 3)	3366	NM_013812	13445	Mm.391838	NM_013812	ENSMUSG00000029394	Cdk2ap1	Apc10|Cdkap1|DORC1|Doc1|ST19|doc-1|p12	CDK2 (cyclin-dependent kinase 2)-associated protein 1	protein-coding
E17HC_Atoh1_1_bam_peak_2487	chr4	105120883	105121757	+	68	NA	Intergenic	Intergenic	-11422	NM_178143	108079	Mm.48638	NM_178143	ENSMUSG00000028518	Prkaa2	2310008I11Rik|A830082D05|AMPKalpha2	protein kinase, AMP-activated, alpha 2 catalytic subunit	protein-coding
E17HC_Atoh1_1_bam_peak_1081	chr13	113964738	113965467	+	68	NA	intron (NM_172595, intron 3 of 4)	intron (NM_172595, intron 3 of 4)	170594	NM_172595	218639	Mm.79837	NM_172595	ENSMUSG00000042348	Arl15	A430036I03|Arfrp2|C230032K13Rik	ADP-ribosylation factor-like 15	protein-coding
E17HC_Atoh1_1_bam_peak_3461	chr8	92761834	92762726	+	68	NA	Intergenic	Intergenic	-65017	NM_008610	17390	Mm.29564	NM_008610	ENSMUSG00000031740	Mmp2	Clg4a|GelA|MMP-2	matrix metallopeptidase 2	protein-coding
E17HC_Atoh1_1_bam_peak_3641	chr9	57941897	57942333	+	68	NA	intron (NM_011352, intron 1 of 13)	intron (NM_011352, intron 1 of 13)	2003	NM_011352	20361	Mm.335187	NM_011352	ENSMUSG00000038264	Sema7a	2900057C09Rik|CDw108|H-Sema K1|H-Sema-L|M-Sema-L|Semal|sema K1|sema L	sema domain, immunoglobulin domain (Ig), and GPI membrane anchor, (semaphorin) 7A	protein-coding
E17HC_Atoh1_1_bam_peak_992	chr13	49015385	49016772	+	68	NA	Intergenic	Intergenic	47966	NR_015601	68128	Mm.426304	NR_015601		Fam120aos	C030044B11Rik	family with sequence similarity 120A, opposite strand	ncRNA
E17HC_Atoh1_1_bam_peak_3087	chr7	19455846	19456357	+	68	NA	intron (NM_001368427, intron 1 of 17)	intron (NM_001368427, intron 1 of 17)	2742	NM_172279	232944	Mm.260504	NM_172279	ENSMUSG00000030397	Mark4	2410090P21Rik|Markl1	MAP/microtubule affinity regulating kinase 4	protein-coding
E17HC_Atoh1_1_bam_peak_3001	chr6	99952980	99953360	+	68	NA	Intergenic	ORR1D2|LTR|ERVL-MaLR	-226778	NM_015768	50501	Mm.87365	NM_015768	ENSMUSG00000030069	Prok2	Bv8|PK2|Prok1	prokineticin 2	protein-coding
E17HC_Atoh1_1_bam_peak_3617	chr9	46998108	46998812	+	68	NA	promoter-TSS (NM_001243258)	promoter-TSS (NM_001243258)	-281	NM_001243258	215467	Mm.246572	NM_001243258	ENSMUSG00000094893	Gm4791	D930036J05	predicted gene 4791	protein-coding
E17HC_Atoh1_1_bam_peak_102	chr1	75317170	75317924	+	68	NA	promoter-TSS (NM_001110831)	promoter-TSS (NM_001110831)	90	NM_001110831	13437	Mm.24680	NM_016878	ENSMUSG00000026209	Dnpep	AA407814	aspartyl aminopeptidase	protein-coding
E17HC_Atoh1_1_bam_peak_435	chr10	95015403	95016127	+	68	NA	Intergenic	Intergenic	-70920	NM_018797	54712	Mm.256712	NM_018797	ENSMUSG00000074785	Plxnc1	2510048K12Rik|AW742158|CD232|Vespr	plexin C1	protein-coding
E17HC_Atoh1_1_bam_peak_2705	chr5	52471070	52471620	+	68	NA	intron (NM_001256059, intron 1 of 11)	CpG	198	NM_001256059	100503884	Mm.332379	NM_001256059	ENSMUSG00000045790	Ccdc149	Gm447	coiled-coil domain containing 149	protein-coding
E17HC_Atoh1_1_bam_peak_3585	chr9	29550409	29550821	+	68	NA	intron (NM_001357597, intron 1 of 8)	intron (NM_001357597, intron 1 of 8)	-137163	NM_001357603	235106	Mm.283138	NM_172290	ENSMUSG00000059974	Ntm	6230410L23Rik|B230210G24Rik|Hnt|Igdcc2|R75390	neurotrimin	protein-coding
E17HC_Atoh1_1_bam_peak_3328	chr8	10629448	10630201	+	68	NA	intron (NM_001319151, intron 34 of 34)	intron (NM_001319151, intron 34 of 34)	252630	NR_040705	320014	Mm.403203	NR_040705	ENSMUSG00000109473	B930025P03Rik	-	RIKEN cDNA B930025P03 gene	ncRNA
E17HC_Atoh1_1_bam_peak_418	chr10	85526417	85526932	+	68	NA	intron (NM_028709, intron 1 of 16)	intron (NM_028709, intron 1 of 16)	-71737	NM_001017525	74007	Mm.36544	NM_028709	ENSMUSG00000020042	Btbd11	6330404E16Rik	BTB (POZ) domain containing 11	protein-coding
E17HC_Atoh1_1_bam_peak_1832	chr19	12794380	12794876	+	68	NA	intron (NR_024093, intron 1 of 12)	intron (NR_024093, intron 1 of 12)	1495	NR_024093	664779	Mm.290924	NM_001039718	ENSMUSG00000024695	Gm44505	Cntf|Pzf|Zfp-91|Zfp91|Zfp91-Cntf|Zfp91Cntf	predicted readthrough transcript (NMD candidate), 44505	ncRNA
E17HC_Atoh1_1_bam_peak_3132	chr7	35753881	35754563	+	68	NA	intron (NM_178704, intron 1 of 18)	CpG	232	NM_178704	233115	Mm.257808	NM_178704	ENSMUSG00000043671	Dpy19l3	6030410G08|9330164H19Rik	dpy-19-like 3 (C. elegans)	protein-coding
E17HC_Atoh1_1_bam_peak_268	chr1	179319633	179320335	+	68	NA	intron (NM_027188, intron 5 of 11)	intron (NM_027188, intron 5 of 11)	198057	NM_027188	69726	Mm.222338	NM_027188	ENSMUSG00000055067	Smyd3	2410008A19Rik|Zmynd1	SET and MYND domain containing 3	protein-coding
E17HC_Atoh1_1_bam_peak_1130	chr14	40884209	40884667	+	68	NA	intron (NM_177816, intron 1 of 7)	intron (NM_177816, intron 1 of 7)	8876	NM_177816	328381	Mm.235694	NM_177816	ENSMUSG00000037833	Sh2d4b	A430109M18Rik|D030001E08	SH2 domain containing 4B	protein-coding
E17HC_Atoh1_1_bam_peak_3177	chr7	67814642	67815466	+	68	NA	Intergenic	Intergenic	-11558	NR_045954	73904	Mm.70992	NR_045954	ENSMUSG00000097697	4833412C05Rik	Bigheart	RIKEN cDNA 4833412C05 gene	ncRNA
E17HC_Atoh1_1_bam_peak_249	chr1	170655417	170656260	+	68	NA	intron (NM_177068, intron 3 of 7)	intron (NM_177068, intron 3 of 7)	11306	NM_177068	320078	Mm.287131	NM_177068	ENSMUSG00000038463	Olfml2b	1110018N05Rik|4832415H08Rik|AI467542	olfactomedin-like 2B	protein-coding
E17HC_Atoh1_1_bam_peak_2647	chr4	155654772	155655192	+	68	NA	exon (NM_001256108, exon 20 of 20)	exon (NM_001256108, exon 20 of 20)	-1598	NM_011985	26561	Mm.29373	NM_011985	ENSMUSG00000029061	Mmp23	CA-MMP	matrix metallopeptidase 23	protein-coding
E17HC_Atoh1_1_bam_peak_2805	chr5	122314813	122315214	+	68	NA	intron (NM_177242, intron 3 of 5)	intron (NM_177242, intron 3 of 5)	30615	NM_177242	320717	Mm.489670	NM_177242	ENSMUSG00000038582	Pptc7	9130017A15Rik|AA672638|AI848390|TA-PP2C	PTC7 protein phosphatase homolog	protein-coding
E17HC_Atoh1_1_bam_peak_3730	chr9	110873825	110874761	+	68	NA	intron (NM_146260, intron 2 of 5)	MIR3|SINE|MIR	5780	NM_146260	20776	Mm.390229	NM_146260	ENSMUSG00000049555	Tmie	5131400L21Rik|Mm.87012|sr	transmembrane inner ear	protein-coding
E17HC_Atoh1_1_bam_peak_1948	chr2	29501209	29501655	+	68	NA	intron (NM_001290489, intron 4 of 6)	intron (NM_001290489, intron 4 of 6)	-26138	NR_105753	102465170		NR_105753	ENSMUSG00000098539	Mir133c	Gm27865|mmu-mir-133c	microRNA 133c	ncRNA
E17HC_Atoh1_1_bam_peak_3117	chr7	30319160	30319874	+	68	NA	TTS (NM_153577)	TTS (NM_153577)	2858	NM_001033140	68332	Mm.6844	NM_001033140	ENSMUSG00000074211	Sdhaf1	0610010E21Rik|AI430885|AW490662|Lyrm8	succinate dehydrogenase complex assembly factor 1	protein-coding
E17HC_Atoh1_1_bam_peak_2629	chr4	152131427	152132305	+	68	NA	intron (NM_207688, intron 3 of 10)	CpG-10714	-2941	NM_019585	56226	Mm.264215	NM_019585	ENSMUSG00000028943	Espn	je	espin	protein-coding
E17HC_Atoh1_1_bam_peak_223	chr1	157590254	157591244	+	68	NA	Intergenic	MIR3|SINE|MIR	64579	NM_001159986	89867	Mm.87114	NM_033354	ENSMUSG00000026589	Sec16b	Lztr2|Rgpr|Rgpr-p117	SEC16 homolog B (S. cerevisiae)	protein-coding
E17HC_Atoh1_1_bam_peak_2420	chr4	46624805	46625519	+	68	NA	intron (NM_198664, intron 5 of 12)	intron (NM_198664, intron 5 of 12)	-23233	NM_001164804	107684	Mm.416311	NM_178893	ENSMUSG00000028337	Coro2a	9030208C03Rik|AI563590|IR10	coronin, actin binding protein 2A	protein-coding
E17HC_Atoh1_1_bam_peak_214	chr1	151943211	151943845	+	68	NA	intron (NM_197990, intron 3 of 5)	intron (NM_197990, intron 3 of 5)	146792	NM_197990	69399	Mm.278031	NM_197990	ENSMUSG00000032666	1700025G04Rik	2610510E02Rik|2900042O04Rik	RIKEN cDNA 1700025G04 gene	protein-coding
E17HC_Atoh1_1_bam_peak_1524	chr17	6729121	6729803	+	68	NA	intron (NM_031395, intron 10 of 14)	intron (NM_031395, intron 10 of 14)	23632	NM_183368	83672	Mm.442201	NM_031395	ENSMUSG00000041831	Sytl3	A430092N21|Slp3|Slp3-a|Slp3-b|mFLJ00307	synaptotagmin-like 3	protein-coding
E17HC_Atoh1_1_bam_peak_820	chr12	70144247	70145155	+	68	NA	Intergenic	Intergenic	-9430	NM_001195033	100504285	Mm.291105	NM_001195033	ENSMUSG00000090121	Abhd12b	Gm804	abhydrolase domain containing 12B	protein-coding
E17HC_Atoh1_1_bam_peak_78	chr1	57935954	57936425	+	68	NA	intron (NM_001368787, intron 10 of 13)	intron (NM_001368787, intron 10 of 13)	33335	NR_027630	51960	Mm.339711	NM_030211	ENSMUSG00000054770	Kctd18	4932411A20Rik|6530404F10Rik	potassium channel tetramerisation domain containing 18	protein-coding
E17HC_Atoh1_1_bam_peak_3555	chr8	124905337	124906077	+	68	NA	3' UTR (NM_001111141, exon 5 of 5)	3' UTR (NM_001111141, exon 5 of 5)	7813	NM_001111141	244666	Mm.482915	NM_001111141	ENSMUSG00000031986	Sprtn	Gm505	SprT-like N-terminal domain	protein-coding
E17HC_Atoh1_1_bam_peak_1962	chr2	32064803	32065386	+	68	NA	promoter-TSS (NR_151494)	promoter-TSS (NR_151494)	-183	NR_151494	241303	Mm.250441	NM_175511	ENSMUSG00000050592	Fam78a	A130092J06Rik	family with sequence similarity 78, member A	protein-coding
E17HC_Atoh1_1_bam_peak_3341	chr8	13257299	13257898	+	68	NA	3' UTR (NM_001042650, exon 5 of 5)	3' UTR (NM_001042650, exon 5 of 5)	-3436	NM_172750	234072	Mm.132785	NM_172750	ENSMUSG00000031448	Adprhl1	Arh2|D330008N11Rik	ADP-ribosylhydrolase like 1	protein-coding
E17HC_Atoh1_1_bam_peak_2766	chr5	112225248	112226113	+	68	NA	intron (NR_033657, intron 3 of 6)	intron (NR_033657, intron 3 of 6)	3268	NR_033657	330166	Mm.44854	NR_003718	ENSMUSG00000097767	Miat	3632434I06|A230057G18Rik|Rncr2|gomafu	myocardial infarction associated transcript (non-protein coding)	ncRNA
E17HC_Atoh1_1_bam_peak_3279	chr7	125763378	125763819	+	68	NA	intron (NM_001358287, intron 4 of 26)	intron (NM_001358287, intron 4 of 26)	55728	NM_001081022	233865	Mm.274389	NM_001081022	ENSMUSG00000032743	D430042O09Rik	Kiaa0556	RIKEN cDNA D430042O09 gene	protein-coding
E17HC_Atoh1_1_bam_peak_3407	chr8	70439264	70439685	+	68	NA	promoter-TSS (NM_001004062)	promoter-TSS (NM_001004062)	99	NM_001004062	382056	Mm.227767	NM_001004062	ENSMUSG00000003575	Crtc1	AI413414|Mect1|R74955|TORC1|mKIAA0616	CREB regulated transcription coactivator 1	protein-coding
E17HC_Atoh1_1_bam_peak_1318	chr15	81129528	81129943	+	68	NA	intron (NM_001082536, intron 1 of 13)	intron (NM_001082536, intron 1 of 13)	-24688	NM_153049	223701	Mm.439814	NM_153049	ENSMUSG00000042292	Mrtfa	AMKL|Bsac|Mal|Mkl1|Mrtf-A	myocardin related transcription factor A	protein-coding
E17HC_Atoh1_1_bam_peak_46	chr1	34183073	34183915	+	68	NA	3' UTR (NM_010081, exon 24 of 24)	3' UTR (NM_010081, exon 24 of 24)	23234	NM_010081	13518	Mm.336625	NM_010081	ENSMUSG00000026131	Dst	2310001O04Rik|A830042E19Rik|AW554249|BP230|BPAG1-n|Bpag|Bpag1|Macf2|ah|athetoid|dt|mKIAA0728|nmf203|nmf339	dystonin	protein-coding
E17HC_Atoh1_1_bam_peak_1706	chr18	35821509	35822610	+	68	NA	Intergenic	B3A|SINE|B2	-7729	NM_133687	67393	Mm.94560	NM_133687	ENSMUSG00000046668	Cxxc5	4930415K17Rik	CXXC finger 5	protein-coding
E17HC_Atoh1_1_bam_peak_2146	chr2	156728440	156729072	+	68	NA	intron (NM_001042487, intron 1 of 6)	intron (NM_001042487, intron 1 of 6)	7477	NM_001042487	228836	Mm.22094	NM_146128	ENSMUSG00000061689	Dlgap4	AI225853|BC024558|DAP-4|DAP4|SAPAP-4|Sapap4|WBP16	DLG associated protein 4	protein-coding
E17HC_Atoh1_1_bam_peak_1294	chr15	77291342	77292027	+	68	NA	intron (NM_175387, intron 1 of 12)	intron (NM_175387, intron 1 of 12)	15369	NM_175387	93686	Mm.202774	NM_053104	ENSMUSG00000033565	Rbfox2	Fbm2|Fxh|Hrnbp2|Rbm9	RNA binding protein, fox-1 homolog (C. elegans) 2	protein-coding
E17HC_Atoh1_1_bam_peak_2528	chr4	123000514	123001182	+	68	NA	3' UTR (NM_001303121, exon 3 of 3)	3' UTR (NM_001303121, exon 3 of 3)	4917	NM_008506	16918	Mm.1055	NM_008506	ENSMUSG00000028654	Mycl	AW536278|L-myc|Lmyc-1|Lmyc1|Mycl1|bHLHe38	v-myc avian myelocytomatosis viral oncogene lung carcinoma derived	protein-coding
E17HC_Atoh1_1_bam_peak_2870	chr5	140034244	140035193	+	68	NA	intron (NM_001359025, intron 17 of 17)	intron (NM_001359025, intron 17 of 17)	126775	NM_175522	243312	Mm.237102	NM_175522	ENSMUSG00000048988	Elfn1	A930017N06Rik|AI197272|Ppp1r28	leucine rich repeat and fibronectin type III, extracellular 1	protein-coding
E17HC_Atoh1_1_bam_peak_3483	chr8	109941105	109941778	+	68	NA	3' UTR (NM_001122594, exon 19 of 19)	3' UTR (NM_001122594, exon 19 of 19)	20764	NM_212447	73608	Mm.86833	NM_028584	ENSMUSG00000001672	Marveld3	1810006A16Rik|AI642133|Marvd3|Mrvldc3	MARVEL (membrane-associating) domain containing 3	protein-coding
E17HC_Atoh1_1_bam_peak_784	chr12	17726667	17727293	+	68	NA	intron (NM_016677, intron 1 of 3)	intron (NM_016677, intron 1 of 3)	36171	NM_001361645	53602	Mm.313619	NM_016677	ENSMUSG00000071379	Hpcal1	NVL-3|NVP-3|Nvp3|VILIP3|Vnsl3|Vsnl3	hippocalcin-like 1	protein-coding
E17HC_Atoh1_1_bam_peak_1116	chr14	30262306	30262748	+	68	NA	intron (NM_001083616, intron 3 of 46)	intron (NM_001083616, intron 3 of 46)	90959	NM_001302637	12289	Mm.9772	NM_028981	ENSMUSG00000015968	Cacna1d	8430418G19Rik|C79217|Cach3|Cacn4|Cacnl1a2|Cav1.3|Cchl1a|Cchl1a2|D-LTCC	calcium channel, voltage-dependent, L type, alpha 1D subunit	protein-coding
E17HC_Atoh1_1_bam_peak_1430	chr16	21654620	21655673	+	68	NA	intron (NM_001001881, intron 1 of 1)	L1MB3|LINE|L1	39519	NM_001001881	72190	Mm.131606	NM_001001881	ENSMUSG00000043391	2510009E07Rik	AI194952	RIKEN cDNA 2510009E07 gene	protein-coding
E17HC_Atoh1_1_bam_peak_3308	chr7	136083326	136084063	+	68	NA	Intergenic	Intergenic	-184630	NR_102277	77383	Mm.227745	NR_102277	ENSMUSG00000110027	C030029H02Rik	-	RIKEN cDNA C030029H02 gene	ncRNA
E17HC_Atoh1_1_bam_peak_3614	chr9	45560791	45561709	+	68	NA	intron (NM_001081270, intron 3 of 32)	intron (NM_001081270, intron 3 of 32)	-130018	NR_040732	74602	Mm.394117	NR_040732	ENSMUSG00000097074	4833428L15Rik	-	RIKEN cDNA 4833428L15 gene	ncRNA
E17HC_Atoh1_1_bam_peak_1229	chr15	8107924	8108541	+	68	NA	Intergenic	Intergenic	-1081	NM_133227	170762	Mm.295168	NM_133227	ENSMUSG00000022142	Nup155	D930027M19Rik|mKIAA0791	nucleoporin 155	protein-coding
E17HC_Atoh1_1_bam_peak_2665	chr5	23577694	23578307	+	68	NA	intron (NM_001359176, intron 2 of 15)	intron (NM_001359176, intron 2 of 15)	38571	NM_009274	20817	Mm.288728	NM_009274	ENSMUSG00000062604	Srpk2	AW226533|AW492537|AW547358|Wbp6|mSRPK2	serine/arginine-rich protein specific kinase 2	protein-coding
E17HC_Atoh1_1_bam_peak_2714	chr5	65965656	65966062	+	68	NA	Intergenic	Intergenic	-1265	NM_001081104	231252	Mm.140015	NM_001081104	ENSMUSG00000029205	Chrna9	2410015I05Rik|Acra9|EG666827|Gm8311	cholinergic receptor, nicotinic, alpha polypeptide 9	protein-coding
E17HC_Atoh1_1_bam_peak_1619	chr17	46132253	46132658	+	68	NA	intron (NM_029338, intron 4 of 4)	intron (NM_029338, intron 4 of 4)	11745	NM_029338	75564	Mm.17993	NM_029338	ENSMUSG00000023966	Rsph9	1700027N10Rik	radial spoke head 9 homolog (Chlamydomonas)	protein-coding
E17HC_Atoh1_1_bam_peak_1303	chr15	78774657	78775305	+	68	NA	TTS (NM_130859)	TTS (NM_130859)	-1536	NM_008595	17305	Mm.149235	NM_008595	ENSMUSG00000018169	Mfng	AW546563	MFNG O-fucosylpeptide 3-beta-N-acetylglucosaminyltransferase	protein-coding
E17HC_Atoh1_1_bam_peak_3536	chr8	122460427	122461121	+	68	NA	promoter-TSS (NM_013914)	promoter-TSS (NM_013914)	-85	NM_013914	30927	Mm.103673	NM_013914	ENSMUSG00000006587	Snai3	AI643946|Smuc|Zfp293	snail family zinc finger 3	protein-coding
E17HC_Atoh1_1_bam_peak_1440	chr16	29860515	29860917	+	68	NA	Intergenic	Intergenic	118408	NR_037689	328657	Mm.425982	NM_001033403	ENSMUSG00000075286	Gm1968	-	predicted gene 1968	ncRNA
E17HC_Atoh1_1_bam_peak_950	chr13	29829324	29829848	+	68	NA	intron (NM_001308486, intron 4 of 5)	intron (NM_001308486, intron 4 of 5)	26087	NR_131896	68916	Mm.212227	NM_144536	ENSMUSG00000006191	Cdkal1	1190005B03Rik|6620401C13Rik	CDK5 regulatory subunit associated protein 1-like 1	protein-coding
E17HC_Atoh1_1_bam_peak_530	chr11	43559735	43560207	+	68	NA	intron (NM_001045530, intron 3 of 5)	intron (NM_001045530, intron 3 of 5)	31222	NM_001045530	380694	Mm.247595	NM_001045530	ENSMUSG00000044707	Ccnjl	Gm877	cyclin J-like	protein-coding
E17HC_Atoh1_1_bam_peak_803	chr12	33102465	33102930	+	68	NA	Intergenic	Intergenic	-9822	NM_001024478	68764	Mm.60083	NM_001024478	ENSMUSG00000035860	Cdhr3	1110049B09Rik|BB172694|Cdh28	cadherin-related family member 3	protein-coding
E17HC_Atoh1_1_bam_peak_1704	chr18	35740503	35740981	+	68	NA	promoter-TSS (NM_001289592)	promoter-TSS (NM_001289592)	-188	NM_001289591	72512	Mm.45995	NM_028261	ENSMUSG00000024349	Tmem173	2610307O08Rik|ERIS|MPYS|Mita|STING|STING-beta	transmembrane protein 173	protein-coding
E17HC_Atoh1_1_bam_peak_2745	chr5	102481361	102481937	+	68	NA	5' UTR (NM_146161, exon 1 of 9)	5' UTR (NM_146161, exon 1 of 9)	258	NM_029270	231532	Mm.440191	NM_029270	ENSMUSG00000057315	Arhgap24	0610025G21Rik	Rho GTPase activating protein 24	protein-coding
E17HC_Atoh1_1_bam_peak_1514	chr17	4522896	4523494	+	68	NA	Intergenic	L1MCa|LINE|L1	-111785	NR_130984	75117	Mm.429393	NR_130984	ENSMUSG00000116767	4930517M08Rik	-	RIKEN cDNA 4930517M08 gene	ncRNA
E17HC_Atoh1_1_bam_peak_1420	chr16	17561280	17562172	+	68	NA	promoter-TSS (NM_001159561)	promoter-TSS (NM_001159561)	-159	NM_001159561	18440	Mm.8032	NM_011028	ENSMUSG00000022758	P2rx6	P2rxl1|P2x6|P2xm	purinergic receptor P2X, ligand-gated ion channel, 6	protein-coding
E17HC_Atoh1_1_bam_peak_297	chr1	192834685	192835303	+	68	NA	non-coding (NR_155503, exon 1 of 1)	non-coding (NR_155503, exon 1 of 1)	219	NR_155503	320952	Mm.100944	NR_155503		A730013G03Rik	-	RIKEN cDNA A730013G03 gene	ncRNA
E17HC_Atoh1_1_bam_peak_253	chr1	172056571	172058222	+	68	NA	5' UTR (NM_010916, exon 1 of 2)	5' UTR (NM_010916, exon 1 of 2)	200	NM_010916	18071	Mm.2474	NM_010916	ENSMUSG00000051251	Nhlh1	Hen1|Nscl|Tal2|bHLHa35	nescient helix loop helix 1	protein-coding
E17HC_Atoh1_1_bam_peak_3589	chr9	30175350	30175855	+	68	NA	Intergenic	Intergenic	-212333	NM_001357593	235106	Mm.283138	NM_172290	ENSMUSG00000059974	Ntm	6230410L23Rik|B230210G24Rik|Hnt|Igdcc2|R75390	neurotrimin	protein-coding
E17HC_Atoh1_1_bam_peak_165	chr1	129474681	129475318	+	68	NA	intron (NM_172485, intron 2 of 27)	intron (NM_172485, intron 2 of 27)	201695	NM_172485	210417	Mm.380518	NM_172485	ENSMUSG00000042581	Thsd7b	1700074E13Rik|B930082A18|D130067I03Rik	thrombospondin, type I, domain containing 7B	protein-coding
E17HC_Atoh1_1_bam_peak_3762	chr9	122603336	122603942	+	68	NA	Intergenic	Intergenic	31138	NR_015610	319626	Mm.186748	NR_015610	ENSMUSG00000097736	9530059O14Rik	-	RIKEN cDNA 9530059O14 gene	ncRNA
E17HC_Atoh1_1_bam_peak_2323	chr3	108856645	108857326	+	68	NA	intron (NM_177091, intron 11 of 12)	intron (NM_177091, intron 11 of 12)	-16483	NM_011504	20912	Mm.316894	NM_011504	ENSMUSG00000027882	Stxbp3	Munc-18c|Stxbp3a|Sxtbp3|Unc18-3	syntaxin binding protein 3	protein-coding
E17HC_Atoh1_1_bam_peak_1618	chr17	45573349	45573928	+	68	NA	promoter-TSS (NM_008302)	promoter-TSS (NM_008302)	-377	NM_008302	15516	Mm.2180	NM_008302	ENSMUSG00000023944	Hsp90ab1	90kDa|AL022974|C81438|Hsp84|Hsp84-1|Hsp90|Hspcb	heat shock protein 90 alpha (cytosolic), class B member 1	protein-coding
E17HC_Atoh1_1_bam_peak_1462	chr16	38742601	38743136	+	68	NA	intron (NM_001285793, intron 1 of 6)	intron (NM_001285793, intron 1 of 6)	609	NM_001285793	56375	Mm.182377	NM_019804	ENSMUSG00000022793	B4galt4	9130402O08Rik|B4galt-IV|b4Gal-T4|beta4Gal-T4|beta4GalT-IV	UDP-Gal:betaGlcNAc beta 1,4-galactosyltransferase, polypeptide 4	protein-coding
E17HC_Atoh1_1_bam_peak_1798	chr19	3451425	3452130	+	68	NA	Intergenic	Intergenic	-37233	NM_010253	14419	Mm.4655	NM_010253	ENSMUSG00000024907	Gal	Galn	galanin and GMAP prepropeptide	protein-coding
E17HC_Atoh1_1_bam_peak_1717	chr18	42470174	42470919	+	68	NA	Intergenic	Intergenic	-40941	NM_001039474	56070	Mm.270511	NM_001039474	ENSMUSG00000024498	Tcerg1	2410022J09Rik|2900090C16Rik|AI428505|CA150b|FBP23|FBP28|Taf2s|ca150|p144	transcription elongation regulator 1 (CA150)	protein-coding
E17HC_Atoh1_1_bam_peak_1989	chr2	45804074	45804928	+	68	NA	Intergenic	Intergenic	107896	NR_040497	69405	Mm.396184	NR_040497	ENSMUSG00000086202	1700019E08Rik	-	RIKEN cDNA 1700019E08 gene	ncRNA
E17HC_Atoh1_1_bam_peak_2965	chr6	83421646	83422482	+	68	NA	intron (NM_183138, intron 2 of 10)	intron (NM_183138, intron 2 of 10)	19614	NM_183138	194388	Mm.211030	NM_183138	ENSMUSG00000034832	Tet3	B430006D22Rik|BC037432|D230004J03Rik	tet methylcytosine dioxygenase 3	protein-coding
E17HC_Atoh1_1_bam_peak_1976	chr2	33615949	33617200	+	68	NA	intron (NM_010725, intron 2 of 7)	intron (NM_010725, intron 2 of 7)	24524	NM_010725	16917	Mm.39825	NM_010725	ENSMUSG00000038765	Lmx1b	Icst|LMX1.1|LMX1.2	LIM homeobox transcription factor 1 beta	protein-coding
E17HC_Atoh1_1_bam_peak_817	chr12	64692607	64693328	+	68	NA	Intergenic	Intergenic	-218069	NM_001163271	623046	Mm.189552	NM_001163271	ENSMUSG00000043060	Fscb	EG623046	fibrous sheath CABYR binding protein	protein-coding
E17HC_Atoh1_1_bam_peak_1174	chr14	65172314	65172763	+	68	NA	Intergenic	Intergenic	-74432	NM_001360385	54616	Mm.103748	NM_018788	ENSMUSG00000021978	Extl3	2900009G18Rik|AU040105|Ext1l|mKIAA0519	exostoses (multiple)-like 3	protein-coding
E17HC_Atoh1_1_bam_peak_1705	chr18	35814974	35816534	+	68	NA	Intergenic	Intergenic	-14034	NM_133687	67393	Mm.94560	NM_133687	ENSMUSG00000046668	Cxxc5	4930415K17Rik	CXXC finger 5	protein-coding
E17HC_Atoh1_1_bam_peak_2226	chr3	27977862	27978380	+	68	NA	intron (NM_001164056, intron 2 of 26)	intron (NM_001164056, intron 2 of 26)	-6050	NM_008875	18805	Mm.212039	NM_008875	ENSMUSG00000027695	Pld1	AA536939|C85393|Pld1a|Pld1b|mPLD1	phospholipase D1	protein-coding
E17HC_Atoh1_1_bam_peak_2681	chr5	30869579	30870122	+	68	NA	intron (NM_144525, intron 1 of 16)	CpG	271	NM_144525	68796	Mm.205169	NM_144525	ENSMUSG00000038828	Tmem214	1110039B18Rik|4921530J21Rik|AI841294|AU018742|C76280	transmembrane protein 214	protein-coding
E17HC_Atoh1_1_bam_peak_2322	chr3	108738812	108739482	+	68	NA	promoter-TSS (NM_177859)	promoter-TSS (NM_177859)	-511	NM_177859	329738	Mm.72322	NM_177859	ENSMUSG00000049565	Aknad1	4921525H12Rik	AKNA domain containing 1	protein-coding
E17HC_Atoh1_1_bam_peak_901	chr12	107159887	107160524	+	68	NA	Intergenic	Intergenic	-443881	NR_015512	71033	Mm.159404	NR_015512	ENSMUSG00000085820	4933406K04Rik	4930426M03Rik|4930485I22Rik|4933427G14Rik	RIKEN cDNA 4933406K04 gene	ncRNA
E17HC_Atoh1_1_bam_peak_1853	chr19	34474370	34475173	+	68	NA	exon (NM_009890, exon 1 of 1)	exon (NM_009890, exon 1 of 1)	377	NM_009890	12642	Mm.30824	NM_009890	ENSMUSG00000050370	Ch25h	AI462618|m25OH	cholesterol 25-hydroxylase	protein-coding
E17HC_Atoh1_1_bam_peak_1059	chr13	98700836	98701368	+	68	NA	Intergenic	Intergenic	-6271	NM_001025606	380863	Mm.28264	NM_001025606	ENSMUSG00000052485	Tmem171	Gm905	transmembrane protein 171	protein-coding
E17HC_Atoh1_1_bam_peak_3350	chr8	22796858	22797677	+	68	NA	intron (NM_029505, intron 3 of 8)	intron (NM_029505, intron 3 of 8)	8387	NM_001122820	64933	Mm.390023	NM_029505	ENSMUSG00000031539	Ap3m2	5830445E16Rik|AP-3B	adaptor-related protein complex 3, mu 2 subunit	protein-coding
E17HC_Atoh1_1_bam_peak_1931	chr2	26351799	26352713	+	68	NA	promoter-TSS (NM_001139503)	promoter-TSS (NM_001139503)	-146	NM_001139504	52838	Mm.31239	NM_026828	ENSMUSG00000075467	Dnlz	1110034G11Rik|D2Bwg1335e|HEP1	DNL-type zinc finger	protein-coding
E17HC_Atoh1_1_bam_peak_2463	chr4	83485881	83486741	+	68	NA	5' UTR (NM_001347143, exon 1 of 11)	5' UTR (NM_001347143, exon 1 of 11)	152	NM_001355203	101739	Mm.105331	NM_133948	ENSMUSG00000028484	Psip1	AA408851|AU015605|Dfs70|Ledgfa|Ledgfb|Psip2	PC4 and SFRS1 interacting protein 1	protein-coding
E17HC_Atoh1_1_bam_peak_3540	chr8	122676879	122677583	+	68	NA	intron (NM_009824, intron 1 of 11)	intron (NM_009824, intron 1 of 11)	944	NM_001109873	12398	Mm.194339	NM_009824	ENSMUSG00000006362	Cbfa2t3	A630044F12Rik|AI465270|AW229127|Cbfa2t3h|ETO-2|Eto2|MTGR2	CBFA2/RUNX1 translocation partner 3	protein-coding
E17HC_Atoh1_1_bam_peak_1952	chr2	30473846	30474698	+	68	NA	promoter-TSS (NM_030244)	promoter-TSS (NM_030244)	-73	NM_030244	72500	Mm.295464	NM_030244	ENSMUSG00000089762	Ier5l	2610524G09Rik	immediate early response 5-like	protein-coding
E17HC_Atoh1_1_bam_peak_605	chr11	77685622	77686111	+	68	NA	promoter-TSS (NM_001024205)	promoter-TSS (NM_001024205)	-273	NM_001024205	68564	Mm.428996	NM_001024205	ENSMUSG00000037857	Nufip2	1110001M19Rik|9530056D24Rik|AI256692|AI461731|PIG1|mKIAA1321	nuclear fragile X mental retardation protein interacting protein 2	protein-coding
E17HC_Atoh1_1_bam_peak_292	chr1	188262008	188262810	+	68	NA	promoter-TSS (NM_021408)	promoter-TSS (NM_021408)	-429	NM_021408	22283	Mm.331238	NM_021408	ENSMUSG00000026609	Ush2a	A930011D15Rik|A930037M10Rik|Gm676|Gm983|Mush2a|Ushrn	usherin	protein-coding
E17HC_Atoh1_1_bam_peak_2767	chr5	112237232	112237947	+	68	NA	Intergenic	Intergenic	-8641	NR_003718	330166	Mm.44854	NR_003718	ENSMUSG00000097767	Miat	3632434I06|A230057G18Rik|Rncr2|gomafu	myocardial infarction associated transcript (non-protein coding)	ncRNA
E17HC_Atoh1_1_bam_peak_2241	chr3	38564590	38565249	+	68	NA	Intergenic	MLTR14|LTR|ERV1	-80103	NM_001167883	99696	Mm.290937	NM_001033198	ENSMUSG00000044864	Ankrd50	AI662170|E430012K20Rik|mKIAA1223|mKIAA3019	ankyrin repeat domain 50	protein-coding
E17HC_Atoh1_1_bam_peak_70	chr1	52184682	52185301	+	68	NA	TTS (NM_001113383)	TTS (NM_001113383)	48241	NM_001113383	14660	Mm.398608	NM_001081081	ENSMUSG00000026103	Gls	6330442B14|AI314027|B230365M23Rik	glutaminase	protein-coding
E17HC_Atoh1_1_bam_peak_615	chr11	79030312	79030707	+	68	NA	intron (NM_013571, intron 9 of 17)	intron (NM_013571, intron 9 of 17)	6912	NR_045873	790910	Mm.440410	NR_045873		Gm11201	-	predicted gene 11201	ncRNA
E17HC_Atoh1_1_bam_peak_571	chr11	63897724	63898120	+	68	NA	intron (NM_018805, intron 1 of 1)	intron (NM_018805, intron 1 of 1)	24362	NM_018805	54710	Mm.274426	NM_018805	ENSMUSG00000070407	Hs3st3b1	3-OST-3B|3OST3B1|3Ost3b|AU041882|AW536289|Hs3st3b|m3-OST-3B	heparan sulfate (glucosamine) 3-O-sulfotransferase 3B1	protein-coding
E17HC_Atoh1_1_bam_peak_1418	chr16	16559281	16560258	+	68	NA	intron (NM_001301817, intron 1 of 16)	intron (NM_001301817, intron 1 of 16)	450	NM_139232	224014	Mm.256131	NM_139232	ENSMUSG00000022788	Fgd4	9030023J02Rik|9330209B17Rik|Frabp|ZFYVE6	FYVE, RhoGEF and PH domain containing 4	protein-coding
E17HC_Atoh1_1_bam_peak_1315	chr15	81014384	81014911	+	68	NA	intron (NM_153049, intron 12 of 12)	intron (NM_153049, intron 12 of 12)	36882	NM_001357669	105835	Mm.274943	NM_134091	ENSMUSG00000042303	Sgsm3	1810012I01Rik|AI428557|BB175482|Cip85|R75178|RUSC3|Rutbc3	small G protein signaling modulator 3	protein-coding
E17HC_Atoh1_1_bam_peak_373	chr10	75882674	75883188	+	68	NA	Intergenic	RLTR42|LTR|ERVK	-10467	NM_024440	70377	Mm.275878	NM_024440	ENSMUSG00000009092	Derl3	1810006I20Rik|1810063P04Rik|IZP6|derlin-3	Der1-like domain family, member 3	protein-coding
E17HC_Atoh1_1_bam_peak_1055	chr13	97747409	97748068	+	68	NA	promoter-TSS (NR_152141)	promoter-TSS (NR_152141)	-327	NR_152140	403201	Mm.110162	NR_152140		5330416C01Rik	Gm532	RIKEN cDNA 5330416C01 gene	ncRNA
E17HC_Atoh1_1_bam_peak_796	chr12	28817116	28817540	+	68	NA	intron (NM_201357, intron 3 of 8)	intron (NM_201357, intron 3 of 8)	65500	NM_201357	380752	Mm.273724	NM_201357	ENSMUSG00000036613	Eipr1	D12Ertd604e|Tssc1	EARP complex and GARP complex interacting protein 1	protein-coding
E17HC_Atoh1_1_bam_peak_2799	chr5	118079521	118080215	+	68	NA	intron (NM_172721, intron 7 of 10)	intron (NM_172721, intron 7 of 10)	52125	NR_151582	57816	Mm.273285	NM_021344	ENSMUSG00000029359	Tesc	1010001A17Rik|2410011K10Rik|TE-1	tescalcin	protein-coding
E17HC_Atoh1_1_bam_peak_407	chr10	83852057	83852718	+	68	NA	Intergenic	Intergenic	129522	NM_001145198	69784	Mm.271188	NM_001145198	ENSMUSG00000087651	1500009L16Rik	2700050C19Rik|OCC-1	RIKEN cDNA 1500009L16 gene	protein-coding
E17HC_Atoh1_1_bam_peak_2883	chr5	144005483	144006067	+	68	NA	intron (NM_177682, intron 6 of 14)	intron (NM_177682, intron 6 of 14)	9078	NM_177682	231874	Mm.320432	NM_177682	ENSMUSG00000029617	Ccz1	AU022870	CCZ1 vacuolar protein trafficking and biogenesis associated	protein-coding
E17HC_Atoh1_1_bam_peak_1498	chr16	85527963	85528637	+	68	NA	intron (NM_144853, intron 2 of 3)	intron (NM_144853, intron 2 of 3)	22073	NM_144853	224405	Mm.213203	NM_144853	ENSMUSG00000041134	Cyyr1	-	cysteine and tyrosine-rich protein 1	protein-coding
E17HC_Atoh1_1_bam_peak_1060	chr13	99356730	99357385	+	68	NA	intron (NM_173757, intron 2 of 10)	B4A|SINE|B4	12271	NM_173757	218506	Mm.30208	NM_173757	ENSMUSG00000041632	Mrps27	2610028H14Rik	mitochondrial ribosomal protein S27	protein-coding
E17HC_Atoh1_1_bam_peak_3027	chr6	116266347	116267053	+	68	NA	intron (NM_001290339, intron 1 of 6)	intron (NM_001290339, intron 1 of 6)	168	NM_001290339	67492	Mm.272772	NM_001081317	ENSMUSG00000042213	Zfand4	Anubl1	zinc finger, AN1-type domain 4	protein-coding
E17HC_Atoh1_1_bam_peak_1400	chr16	5475680	5476055	+	68	NA	Intergenic	Intergenic	-219911	NM_027446	70511	Mm.45780	NM_027446	ENSMUSG00000022544	Eef2kmt	5730409G15Rik|Fam86|Fam86a|eEF2-KMT	eukaryotic elongation factor 2 lysine methyltransferase	protein-coding
E17HC_Atoh1_1_bam_peak_1460	chr16	37945280	37945990	+	68	NA	intron (NM_153394, intron 1 of 9)	intron (NM_153394, intron 1 of 9)	29139	NM_153394	239845	Mm.228018	NM_153394	ENSMUSG00000046961	Gpr156	Gababl	G protein-coupled receptor 156	protein-coding
E17HC_Atoh1_1_bam_peak_1266	chr15	59054645	59055371	+	68	NA	intron (NM_001146180, intron 3 of 13)	intron (NM_001146180, intron 3 of 13)	27018	NM_001146180	211401	Mm.215481	NM_144800	ENSMUSG00000022353	Mtss1	2310003N14Rik|BC024131|D130001D01Rik|Mim|mKIAA0429	MTSS I-BAR domain containing 1	protein-coding
E17HC_Atoh1_1_bam_peak_2077	chr2	121610255	121610743	+	68	NA	intron (NM_001360084, intron 1 of 13)	intron (NM_001360084, intron 1 of 13)	102006	NM_001369185	241627	Mm.293284	NM_030234	ENSMUSG00000027242	Wdr76	5830411K18Rik|6030457D09|AA517836	WD repeat domain 76	protein-coding
E17HC_Atoh1_1_bam_peak_2282	chr3	86774866	86775277	+	68	NA	intron (NM_030695, intron 54 of 56)	Tigger6a|DNA|TcMar-Tigger	145813	NM_001195500	70762	Mm.44490	NM_027539	ENSMUSG00000028078	Dclk2	6330415M09Rik|AU044875|CL2|CLICK2|Click-II|Dcamkl2	doublecortin-like kinase 2	protein-coding
E17HC_Atoh1_1_bam_peak_2251	chr3	55084513	55085054	+	68	NA	TTS (NR_040593)	TTS (NR_040593)	-27325	NM_144895	229285	Mm.235523	NM_144895	ENSMUSG00000036580	Spg20	AI840044|C79168|SPARTIN|Spart|TAHCCP1|mKIAA0610	spastic paraplegia 20, spartin (Troyer syndrome) homolog (human)	protein-coding
E17HC_Atoh1_1_bam_peak_3025	chr6	114730089	114730693	+	68	NA	intron (NM_001253717, intron 18 of 19)	intron (NM_001253717, intron 18 of 19)	87294	NM_001253717	74244	Mm.275332	NM_028835	ENSMUSG00000030314	Atg7	1810013K23Rik|Agp7|Apg7l|Atg7l|Gm21553	autophagy related 7	protein-coding
E17HC_Atoh1_1_bam_peak_99	chr1	75124633	75125227	+	68	NA	TTS (NM_194333)	TTS (NM_194333)	8960	NM_194333	22626	Mm.68157	NM_194333	ENSMUSG00000026205	Slc23a3	SVCT3|Yspl1	solute carrier family 23 (nucleobase transporters), member 3	protein-coding
E17HC_Atoh1_1_bam_peak_2074	chr2	120069273	120069815	+	68	NA	intron (NM_001370938, intron 19 of 66)	intron (NM_001370938, intron 19 of 66)	19369	NM_001370938	640524		NM_001370938		Sptbn5	EG640524|Gm354|Spnb5	spectrin beta, non-erythrocytic 5	protein-coding
E17HC_Atoh1_1_bam_peak_1158	chr14	59625290	59626626	+	68	NA	5' UTR (NM_145463, exon 1 of 2)	5' UTR (NM_145463, exon 1 of 2)	677	NM_145463	219134	Mm.275409	NM_145463	ENSMUSG00000044461	Shisa2	9430059P22Rik|MAd2|Tmem46|mShisa|shisa	shisa family member 2	protein-coding
E17HC_Atoh1_1_bam_peak_642	chr11	87542520	87543427	+	68	NA	intron (NM_031386, intron 26 of 30)	intron (NM_031386, intron 26 of 30)	-23716	NM_001368775	18952	Mm.2214	NM_011129	ENSMUSG00000020486	2021-09-04	ARTS|Bh5|Pnutl2	septin 4	protein-coding
E17HC_Atoh1_1_bam_peak_1648	chr17	66720582	66721165	+	68	NA	TTS (NR_151453)	TTS (NR_151453)	6417	NR_151453	102639882	Mm.443262	NR_151453		1700016K05Rik	-	RIKEN cDNA 1700016K05 gene	ncRNA
E17HC_Atoh1_1_bam_peak_1548	chr17	15826659	15827593	+	68	NA	promoter-TSS (NM_178615)	promoter-TSS (NM_178615)	-540	NM_178615	68799	Mm.293466	NM_178615	ENSMUSG00000048027	Rgmb	1110059F19Rik|DRAGON	repulsive guidance molecule family member B	protein-coding
E17HC_Atoh1_1_bam_peak_2085	chr2	126571946	126572831	+	68	NA	intron (NM_011978, intron 4 of 9)	intron (NM_011978, intron 4 of 9)	19364	NM_011978	26458	Mm.290044	NM_011978	ENSMUSG00000027359	Slc27a2	ACSVL1|FATP2|VLCS|Vlac|Vlacs	solute carrier family 27 (fatty acid transporter), member 2	protein-coding
E17HC_Atoh1_1_bam_peak_2996	chr6	97806945	97807342	+	68	NA	promoter-TSS (NM_001113198)	promoter-TSS (NM_001113198)	85	NM_001113198	17342	Mm.333284	NM_008601	ENSMUSG00000035158	Mitf	BCC2|Bhlhe32|Gsfbcc2|Vitiligo|Wh|bw|mi|vit	melanogenesis associated transcription factor	protein-coding
E17HC_Atoh1_1_bam_peak_482	chr11	3292216	3292804	+	68	NA	intron (NM_019574, intron 1 of 3)	intron (NM_019574, intron 1 of 3)	2053	NM_001253691	56218	Mm.275563	NM_019574	ENSMUSG00000020453	Patz1	8430401L15Rik|AI447519|Mazr|Patz|Zfp278	POZ (BTB) and AT hook containing zinc finger 1	protein-coding
E17HC_Atoh1_1_bam_peak_3418	chr8	72570761	72571642	+	68	NA	promoter-TSS (NM_144534)	promoter-TSS (NM_144534)	-153	NM_172396	66818	Mm.22565	NM_172396	ENSMUSG00000044600	Smim7	9130011J15Rik	small integral membrane protein 7	protein-coding
E17HC_Atoh1_1_bam_peak_720	chr11	114404493	114404969	+	68	NA	Intergenic	Intergenic	44129	NR_027643	319819	Mm.50754	NM_177008	ENSMUSG00000062391	4932435O22Rik	-	RIKEN cDNA 4932435O22 gene	ncRNA
E17HC_Atoh1_1_bam_peak_1175	chr14	65266223	65266658	+	68	NA	promoter-TSS (NM_015795)	promoter-TSS (NM_015795)	-178	NM_001360381	50759	Mm.65308	NM_015795	ENSMUSG00000034532	Fbxo16	4932435C24Rik|Fbx16	F-box protein 16	protein-coding
E17HC_Atoh1_1_bam_peak_321	chr10	21823080	21823767	+	68	NA	Intergenic	Intergenic	-58761	NM_001161845	20393	Mm.28405	NM_011361	ENSMUSG00000019970	Sgk1	Sgk	serum/glucocorticoid regulated kinase 1	protein-coding
E17HC_Atoh1_1_bam_peak_3079	chr7	16894394	16895122	+	68	NA	intron (NM_010320, intron 2 of 3)	intron (NM_010320, intron 2 of 3)	2972	NM_010320	14709	Mm.103770	NM_010320	ENSMUSG00000063594	Gng8	G(y)8	guanine nucleotide binding protein (G protein), gamma 8	protein-coding
E17HC_Atoh1_1_bam_peak_2945	chr6	62160057	62160796	+	68	NA	intron (NM_183310, intron 10 of 10)	intron (NM_183310, intron 10 of 10)	-979616	NR_040287	100504262	Mm.438066	NR_040287		A730020E08Rik	-	RIKEN cDNA A730020E08 gene	ncRNA
E17HC_Atoh1_1_bam_peak_978	chr13	46445608	46446282	+	68	NA	Intergenic	Intergenic	27645	NM_001081425	666794	Mm.38269	NM_001081425	ENSMUSG00000038132	Rbm24	6330546B05Rik|AI606861	RNA binding motif protein 24	protein-coding
E17HC_Atoh1_1_bam_peak_1425	chr16	20547979	20548434	+	68	NA	promoter-TSS (NM_013852)	promoter-TSS (NM_013852)	350	NR_030670	100042948	Mm.406754	NR_030670	ENSMUSG00000080797	Gm15760	-	mitochondrial ribosomal protein S18B pseudogene	pseudo
E17HC_Atoh1_1_bam_peak_1205	chr14	103649489	103650982	+	68	NA	promoter-TSS (NM_198014)	promoter-TSS (NM_198014)	7	NM_198014	105439	Mm.27548	NM_198014	ENSMUSG00000055717	Slain1	9630044O09Rik|AA675320|AW742596	SLAIN motif family, member 1	protein-coding
E17HC_Atoh1_1_bam_peak_36	chr1	16661023	16661778	+	68	NA	intron (NR_037998, intron 3 of 3)	RLTR30D2_MM|LTR|ERV1	-3791	NM_027415	70397	Mm.194225	NM_026392	ENSMUSG00000025940	Tmem70	1110020A09Rik|2210416J16Rik	transmembrane protein 70	protein-coding
E17HC_Atoh1_1_bam_peak_3458	chr8	91509684	91510283	+	68	NA	intron (NM_011936, intron 7 of 8)	intron (NM_011936, intron 7 of 8)	196458	NM_011936	26383	Mm.4375	NM_011936	ENSMUSG00000055932	Fto	AW743446|mKIAA1752	fat mass and obesity associated	protein-coding
E17HC_Atoh1_1_bam_peak_2822	chr5	125215774	125216296	+	62	NA	Intergenic	Intergenic	-36821	NM_011424	20602	Mm.278646	NM_011424	ENSMUSG00000029478	Ncor2	N-CoR|SMRT|SMRTe	nuclear receptor co-repressor 2	protein-coding
E17HC_Atoh1_1_bam_peak_2248	chr3	51364994	51365548	+	62	NA	Intergenic	RMER15-int|LTR|ERVL	-24627	NM_023502	69257	Mm.131038	NM_023502	ENSMUSG00000037174	Elf2	2610036A20Rik|A230104O07Rik|AW111824|BB183398|EU32|NERF|NERF-1A|NERF-1B|NERF-2	E74-like factor 2	protein-coding
E17HC_Atoh1_1_bam_peak_3504	chr8	117314539	117314999	+	62	NA	intron (NM_001163262, intron 1 of 20)	intron (NM_001163262, intron 1 of 20)	-34401	NM_028941	74440	Mm.233181	NM_028941	ENSMUSG00000034390	Cmip	4933407C03Rik|5830471E12Rik|AI314065|AI464126	c-Maf inducing protein	protein-coding
E17HC_Atoh1_1_bam_peak_1452	chr16	33687985	33688457	+	62	NA	intron (NM_175256, intron 1 of 14)	intron (NM_175256, intron 1 of 14)	3755	NM_175256	77446	Mm.245741	NM_172934	ENSMUSG00000075254	Heg1	4632417D23Rik|5530401I02Rik|9530025L16Rik|BC038614|Gm629	heart development protein with EGF-like domains 1	protein-coding
E17HC_Atoh1_1_bam_peak_2562	chr4	133113311	133113971	+	62	NA	Intergenic	Intergenic	-16992	NM_153423	242687	Mm.23566	NM_153423	ENSMUSG00000028868	Wasf2	AW742646|D4Ertd13e|WAVE2	WAS protein family, member 2	protein-coding
E17HC_Atoh1_1_bam_peak_1311	chr15	80257431	80258096	+	62	NA	TTS (NM_009716)	TTS (NM_009716)	2579	NM_001287180	11911	Mm.641	NM_009716	ENSMUSG00000042406	Atf4	Atf-4|C/ATF|CREB2|TAXREB67	activating transcription factor 4	protein-coding
E17HC_Atoh1_1_bam_peak_1382	chr15	100604854	100605285	+	62	NA	Intergenic	Intergenic	-5085	NM_001304965	19009	Mm.28825	NM_010127	ENSMUSG00000009739	Pou6f1	2310038G18Rik|C79593|Emb|cns-1	POU domain, class 6, transcription factor 1	protein-coding
E17HC_Atoh1_1_bam_peak_1925	chr2	25228269	25228776	+	62	NA	TTS (NM_080854)	TTS (NM_080854)	-3820	NM_146116	227613	Mm.227260	NM_146116	ENSMUSG00000036752	Tubb4b	4930542G03Rik|Tubb2c|Tubb2c1	tubulin, beta 4B class IVB	protein-coding
E17HC_Atoh1_1_bam_peak_2511	chr4	117040175	117040990	+	62	NA	intron (NM_001111277, intron 3 of 11)	intron (NM_001111277, intron 3 of 11)	21180	NM_001111277	108067	Mm.34612	NM_175135	ENSMUSG00000028683	Eif2b3	1190002P15Rik	eukaryotic translation initiation factor 2B, subunit 3	protein-coding
E17HC_Atoh1_1_bam_peak_1870	chr19	45717693	45718483	+	62	NA	Intergenic	Intergenic	12470	NR_045307	71232	Mm.50944	NR_045307		4933429K18Rik	-	RIKEN cDNA 4933429K18 gene	ncRNA
E17HC_Atoh1_1_bam_peak_158	chr1	125808336	125808845	+	62	NA	intron (NM_027677, intron 1 of 1)	intron (NM_027677, intron 1 of 1)	102797	NM_001311090	72585	Mm.490405	NM_145100	ENSMUSG00000026344	Lypd1	2700050C12Rik|AI853408|C530008O16Rik|Lynx2|Lypdc1	Ly6/Plaur domain containing 1	protein-coding
E17HC_Atoh1_1_bam_peak_1401	chr16	6704609	6705295	+	62	NA	intron (NM_001359725, intron 4 of 16)	intron (NM_001359725, intron 4 of 16)	-334418	NM_001359726	268859	Mm.370334	NM_021477	ENSMUSG00000008658	Rbfox1	A2bp|A2bp1|Hrnbp1|fox-1	RNA binding protein, fox-1 homolog (C. elegans) 1	protein-coding
E17HC_Atoh1_1_bam_peak_516	chr11	32000135	32000703	+	59	NA	promoter-TSS (NM_001290681)	promoter-TSS (NM_001290681)	0	NM_001347080	18197	Mm.3304	NM_008741	ENSMUSG00000020297	Nsg2	P19	neuron specific gene family member 2	protein-coding
E17HC_Atoh1_1_bam_peak_2700	chr5	37893840	37894387	+	59	NA	intron (NR_153822, intron 1 of 1)	intron (NR_153822, intron 1 of 1)	341	NR_153822	102637176	Mm.332343	NR_153822		Gm20052	Gm34055	predicted gene, 20052	ncRNA
E17HC_Atoh1_1_bam_peak_3435	chr8	84965609	84966176	+	59	NA	exon (NM_001364370, exon 1 of 8)	exon (NM_001364370, exon 1 of 8)	184	NM_027187	69724	Mm.182470	NM_027187	ENSMUSG00000052926	Rnaseh2a	2400006P09Rik|RNASEHI|RNHIA|RNHL	ribonuclease H2, large subunit	protein-coding
E17HC_Atoh1_1_bam_peak_2578	chr4	136944905	136945598	+	59	NA	intron (NM_007939, intron 3 of 16)	MIR|SINE|MIR	11565	NM_007939	13842	Mm.1390	NM_007939	ENSMUSG00000028661	Epha8	AW047546|Eek|Hek3|mKIAA1459	Eph receptor A8	protein-coding
E17HC_Atoh1_1_bam_peak_735	chr11	116019212	116019723	+	59	NA	Intergenic	Intergenic	5037	NM_008211	15081	Mm.18516	NM_008211	ENSMUSG00000016559	H3f3b	9430068D06Rik|H3.3B	H3 histone, family 3B	protein-coding
E17HC_Atoh1_1_bam_peak_3439	chr8	86713679	86714188	+	59	NA	exon (NM_025827, exon 14 of 15)	exon (NM_025827, exon 14 of 15)	-31766	NR_027829	666945	Mm.391806	NR_027829		Gm10638	-	predicted gene 10638	ncRNA
E17HC_Atoh1_1_bam_peak_2466	chr4	86020472	86020849	+	59	NA	Intergenic	Intergenic	-33255	NM_029967	77739	Mm.331690	NM_029967	ENSMUSG00000066113	Adamtsl1	5930437A14Rik|6720426B09Rik|ADAMTSL-1	ADAMTS-like 1	protein-coding
E17HC_Atoh1_1_bam_peak_588	chr11	70687277	70687931	+	59	NA	promoter-TSS (NM_001364103)	promoter-TSS (NM_001364103)	-74	NM_001364103	216874	Mm.473726	NM_178116	ENSMUSG00000040712	Camta2	Kiaa0909-hp|mKIAA0909	calmodulin binding transcription activator 2	protein-coding
E17HC_Atoh1_1_bam_peak_219	chr1	155616207	155616691	+	59	NA	intron (NM_028250, intron 5 of 7)	intron (NM_028250, intron 5 of 7)	58329	NM_028250	72482	Mm.288249	NM_026683	ENSMUSG00000033701	Acbd6	0610010G04Rik|2610100E10Rik	acyl-Coenzyme A binding domain containing 6	protein-coding
E17HC_Atoh1_1_bam_peak_1128	chr14	37005585	37006478	+	59	NA	Intergenic	Intergenic	-37267	NM_027045	72972	Mm.27621	NM_027045	ENSMUSG00000058690	Ccser2	1700012P13Rik|2900054P12Rik|AI035535|AW108503|Fam190b|Gcap14	coiled-coil serine rich 2	protein-coding
E17HC_Atoh1_1_bam_peak_2648	chr4	155669178	155669760	+	59	NA	promoter-TSS (NM_001256108)	promoter-TSS (NM_001256108)	-215	NM_145124	76580	Mm.235738	NM_145124	ENSMUSG00000029060	Mib2	2210008I11Rik|Zzank1|skd	mindbomb E3 ubiquitin protein ligase 2	protein-coding
E17HC_Atoh1_1_bam_peak_2719	chr5	70387211	70387861	+	59	NA	Intergenic	Intergenic	455081	NM_010252	14405	Mm.255292	NM_010252	ENSMUSG00000001260	Gabrg1	GabaA|GabaA/BZ	gamma-aminobutyric acid (GABA) A receptor, subunit gamma 1	protein-coding
E17HC_Atoh1_1_bam_peak_1485	chr16	70244106	70244723	+	59	NA	Intergenic	Intergenic	-69535	NM_028803	74185	Mm.396102	NM_028803	ENSMUSG00000022707	Gbe1	2310045H19Rik|2810426P10Rik|D16Ertd536e	glucan (1,4-alpha-), branching enzyme 1	protein-coding
E17HC_Atoh1_1_bam_peak_1710	chr18	37879855	37880254	+	59	NA	intron (NM_001305980, intron 17 of 27)	intron (NM_001305980, intron 17 of 27)	-25394	NR_105945	102465592		NR_105945	ENSMUSG00000098706	Mir6979	Gm27524|mmu-mir-6979	microRNA 6979	ncRNA
E17HC_Atoh1_1_bam_peak_3731	chr9	111086984	111087544	+	59	NA	Intergenic	Intergenic	-29746	NM_001302376	54199	Mm.7336	NM_017466	ENSMUSG00000043953	Ccrl2	1810047I05Rik|Ackr5|CCR11|Cmkbr1l2|E01|L-CCR	chemokine (C-C motif) receptor-like 2	protein-coding
E17HC_Atoh1_1_bam_peak_2902	chr6	12827471	12828285	+	59	NA	Intergenic	Intergenic	-78625	NM_001164805	330267	Mm.11989	NM_001164805	ENSMUSG00000032625	Thsd7a	Gm837	thrombospondin, type I, domain containing 7A	protein-coding
E17HC_Atoh1_1_bam_peak_2113	chr2	146279475	146280013	+	59	NA	intron (NM_001033348, intron 38 of 40)	intron (NM_001033348, intron 38 of 40)	20458	NR_040619	77806	Mm.392819	NR_040619	ENSMUSG00000085958	A930019D19Rik	-	RIKEN cDNA A930019D19 gene	ncRNA
E17HC_Atoh1_1_bam_peak_2269	chr3	73707992	73708519	+	59	NA	5' UTR (NM_009738, exon 1 of 4)	5' UTR (NM_009738, exon 1 of 4)	160	NM_009738	12038	Mm.250719	NM_009738	ENSMUSG00000027792	Bche	C730038G20Rik	butyrylcholinesterase	protein-coding
E17HC_Atoh1_1_bam_peak_3411	chr8	70699264	70701055	+	59	NA	3' UTR (NM_010592, exon 1 of 1)	3' UTR (NM_010592, exon 1 of 1)	-1866	NM_001370846	637079	Mm.462671	NM_001370846	ENSMUSG00000110622	Iqcn	Gm16486	IQ motif containing N	protein-coding
E17HC_Atoh1_1_bam_peak_2526	chr4	122868494	122869503	+	59	NA	intron (NM_001358035, intron 4 of 12)	intron (NM_001358035, intron 4 of 12)	17078	NM_007598	12331	Mm.8687	NM_007598	ENSMUSG00000028656	Cap1	-	CAP, adenylate cyclase-associated protein 1 (yeast)	protein-coding
E17HC_Atoh1_1_bam_peak_1852	chr19	34472517	34473272	+	59	NA	TTS (NM_009890)	TTS (NM_009890)	2254	NM_009890	12642	Mm.30824	NM_009890	ENSMUSG00000050370	Ch25h	AI462618|m25OH	cholesterol 25-hydroxylase	protein-coding
E17HC_Atoh1_1_bam_peak_981	chr13	46925741	46926306	+	59	NA	intron (NM_010617, intron 2 of 37)	intron (NM_010617, intron 2 of 37)	3695	NM_010617	16553	Mm.342703	NM_010617	ENSMUSG00000021375	Kif13a	4930505I07Rik|mKIAA4109	kinesin family member 13A	protein-coding
E17HC_Atoh1_1_bam_peak_860	chr12	85181895	85182561	+	59	NA	Intergenic	Intergenic	-4915	NM_008827	18654	Mm.4809	NM_008827	ENSMUSG00000004791	Pgf	AI854365|PIGF|Plgf	placental growth factor	protein-coding
E17HC_Atoh1_1_bam_peak_2787	chr5	115649292	115649781	+	59	NA	exon (NM_001080808, exon 9 of 9)	exon (NM_001080808, exon 9 of 9)	3963	NR_105997	102465623		NR_105997	ENSMUSG00000099254	Mir7030	Gm27267|mmu-mir-7030	microRNA 7030	ncRNA
E17HC_Atoh1_1_bam_peak_2319	chr3	108166805	108167377	+	59	NA	Intergenic	Intergenic	-12159	NM_001305461	229714	Mm.73666	NM_175470	ENSMUSG00000046793	Gpr61	-	G protein-coupled receptor 61	protein-coding
E17HC_Atoh1_1_bam_peak_734	chr11	115823607	115824693	+	59	NA	promoter-TSS (NM_145438)	promoter-TSS (NM_145438)	92	NM_145438	217325	Mm.290450	NM_145438	ENSMUSG00000020782	Llgl2	9130006H11Rik|Llglh2	LLGL2 scribble cell polarity complex component	protein-coding
E17HC_Atoh1_1_bam_peak_830	chr12	76015250	76016060	+	59	NA	exon (NM_001005510, exon 66 of 116)	exon (NM_001005510, exon 66 of 116)	106552	NR_039560	100628610		NR_039560	ENSMUSG00000092922	Mir5101	mmu-mir-5101|mu-mir-5101	microRNA 5101	ncRNA
E17HC_Atoh1_1_bam_peak_1486	chr16	72553435	72554141	+	59	NA	Intergenic	Intergenic	-109361	NM_019413	19876	Mm.310772	NM_019413	ENSMUSG00000022883	Robo1	AW494633|AW742721|DUTT1|Gm310	roundabout guidance receptor 1	protein-coding
E17HC_Atoh1_1_bam_peak_3718	chr9	102668014	102668726	+	59	NA	Intergenic	Intergenic	42074	NM_181394	69010	Mm.2000	NM_181394	ENSMUSG00000035048	Anapc13	1810004D07Rik|APC13|SWM1	anaphase promoting complex subunit 13	protein-coding
E17HC_Atoh1_1_bam_peak_1463	chr16	38752812	38753438	+	59	NA	intron (NM_019804, intron 2 of 6)	intron (NM_019804, intron 2 of 6)	10866	NM_001285793	56375	Mm.182377	NM_019804	ENSMUSG00000022793	B4galt4	9130402O08Rik|B4galt-IV|b4Gal-T4|beta4Gal-T4|beta4GalT-IV	UDP-Gal:betaGlcNAc beta 1,4-galactosyltransferase, polypeptide 4	protein-coding
E17HC_Atoh1_1_bam_peak_216	chr1	152203038	152203814	+	59	NA	Intergenic	Intergenic	-113106	NM_197990	69399	Mm.278031	NM_197990	ENSMUSG00000032666	1700025G04Rik	2610510E02Rik|2900042O04Rik	RIKEN cDNA 1700025G04 gene	protein-coding
E17HC_Atoh1_1_bam_peak_632	chr11	84048264	84048845	+	59	NA	3' UTR (NM_019819, exon 3 of 3)	3' UTR (NM_019819, exon 3 of 3)	19803	NM_019819	56405	Mm.240885	NM_019819	ENSMUSG00000018648	Dusp14	1110014C10Rik|2310042C07Rik|D11Ertd395e|MKP-L|Mkp6	dual specificity phosphatase 14	protein-coding
E17HC_Atoh1_1_bam_peak_3680	chr9	67156558	67157097	+	59	NA	intron (NR_045748, intron 1 of 2)	intron (NR_045748, intron 1 of 2)	23266	NR_045748	100502636	Mm.412607	NR_045748	ENSMUSG00000111556	Gm19299	-	predicted gene, 19299	ncRNA
E17HC_Atoh1_1_bam_peak_1742	chr18	60653323	60654328	+	59	NA	Intergenic	Intergenic	-9585	NR_045401	328963	Mm.417203	NR_045401		G630071F17Rik	G630071F17	RIKEN cDNA G630071F17 gene	ncRNA
E17HC_Atoh1_1_bam_peak_1972	chr2	33130727	33131215	+	59	NA	promoter-TSS (NM_001355200)	promoter-TSS (NM_001355200)	-352	NM_001355200	99326	Mm.41290	NM_178888	ENSMUSG00000038860	Garnl3	AW120551	GTPase activating RANGAP domain-like 3	protein-coding
E17HC_Atoh1_1_bam_peak_2756	chr5	107828854	107829236	+	59	NA	intron (NM_007964, intron 2 of 17)	Lx7|LINE|L1	-1117	NM_001276397	73318	Mm.441500	NM_028502	ENSMUSG00000063447	Ube2d2b	1700013N18Rik	ubiquitin-conjugating enzyme E2D 2B	protein-coding
E17HC_Atoh1_1_bam_peak_912	chr12	108668523	108669072	+	59	NA	intron (NM_001163396, intron 4 of 14)	intron (NM_001163396, intron 4 of 14)	10177	NR_029771	723909		NR_029771	ENSMUSG00000065436	Mir342	Mirn342|mmu-mir-342	microRNA 342	ncRNA
E17HC_Atoh1_1_bam_peak_1470	chr16	43934667	43935473	+	59	NA	intron (NM_027801, intron 7 of 15)	intron (NM_027801, intron 7 of 15)	44739	NM_001368703	332175	Mm.327852	NM_001007460	ENSMUSG00000036304	Zdhhc23	DHHC-23|Gm1751|Gm779|nidd	zinc finger, DHHC domain containing 23	protein-coding
E17HC_Atoh1_1_bam_peak_1827	chr19	10385304	10386006	+	59	NA	Intergenic	Intergenic	-3435	NM_173067	54525	Mm.182654	NM_018801	ENSMUSG00000024743	Syt7	AI851541|B230112P13Rik	synaptotagmin VII	protein-coding
E17HC_Atoh1_1_bam_peak_3067	chr6	149354712	149355878	+	59	NA	Intergenic	Intergenic	45881	NM_026054	67246	Mm.333515	NM_026054	ENSMUSG00000032712	Resf1	2810474O19Rik|6720435I21Rik|AA536804|AU020969|GET	retroelement silencing factor 1	protein-coding
E17HC_Atoh1_1_bam_peak_1027	chr13	71248446	71248870	+	59	NA	Intergenic	Intergenic	141569	NR_130325	100316804		NR_130325	ENSMUSG00000080580	Mir466f-4	Mirn466f-4|mmu-mir-466f-4	microRNA 466f-4	ncRNA
E17HC_Atoh1_1_bam_peak_2043	chr2	94303813	94304539	+	59	NA	intron (NM_183106, intron 23 of 24)	intron (NM_183106, intron 23 of 24)	-42777	NR_030431	735259		NR_030431	ENSMUSG00000076335	Mir670	Mirn670|mir-670|mmu-mir-670	microRNA 670	ncRNA
E17HC_Atoh1_1_bam_peak_1107	chr14	22651118	22651753	+	59	NA	intron (NM_028275, intron 5 of 6)	intron (NM_028275, intron 5 of 6)	-108637	NR_046307	74896	Mm.444661	NR_046307	ENSMUSG00000114412	4930405A10Rik	4930456G20Rik	RIKEN cDNA 4930405A10 gene	ncRNA
E17HC_Atoh1_1_bam_peak_1490	chr16	74464503	74465033	+	59	NA	intron (NM_001358491, intron 1 of 27)	intron (NM_001358491, intron 1 of 27)	-52943	NM_175549	268902	Mm.171736	NM_175549	ENSMUSG00000052516	Robo2	2600013A04Rik|9430089E08Rik|BB097918|D230004I22Rik|mKIAA1568	roundabout guidance receptor 2	protein-coding
E17HC_Atoh1_1_bam_peak_2984	chr6	91707454	91708361	+	59	NA	intron (NM_009320, intron 2 of 14)	intron (NM_009320, intron 2 of 14)	23840	NM_009320	21366	Mm.395650	NM_009320	ENSMUSG00000030096	Slc6a6	AA589629|C80501|Taut	solute carrier family 6 (neurotransmitter transporter, taurine), member 6	protein-coding
E17HC_Atoh1_1_bam_peak_589	chr11	70764126	70764750	+	59	NA	promoter-TSS (NM_177565)	promoter-TSS (NM_177565)	-9	NM_177565	193043	Mm.40966	NM_177565	ENSMUSG00000043602	Zfp3	AI854635|B230309J24|Fnp-1|Zfp-3	zinc finger protein 3	protein-coding
E17HC_Atoh1_1_bam_peak_2602	chr4	148122479	148122935	+	59	NA	intron (NM_027426, intron 1 of 6)	intron (NM_027426, intron 1 of 6)	7991	NM_027426	70433	Mm.275288	NM_027426	ENSMUSG00000029005	Draxin	2610109H07Rik|neucrin	dorsal inhibitory axon guidance protein	protein-coding
E17HC_Atoh1_1_bam_peak_1995	chr2	51532927	51533325	+	59	NA	Intergenic	Intergenic	-94385	NM_199158	387511	Mm.377918	NM_199158	ENSMUSG00000056115	Tas2r134	T2R134|Tas2r34	taste receptor, type 2, member 134	protein-coding
E17HC_Atoh1_1_bam_peak_1950	chr2	29700814	29701514	+	59	NA	intron (NM_001039087, intron 9 of 25)	intron (NM_001039087, intron 9 of 25)	50493	NM_001370924	433415	Mm.359309	NM_001370923	ENSMUSG00000079497	Gm13420	Dspd2	predicted gene 13420	protein-coding
E17HC_Atoh1_1_bam_peak_3644	chr9	58005727	58006220	+	59	NA	5' UTR (NM_001346787, exon 2 of 10)	5' UTR (NM_001346787, exon 2 of 10)	7949	NM_001346787	13070	Mm.302865	NM_019779	ENSMUSG00000032323	Cyp11a1	Cyp11a|Cypxia1|D9Ertd411e|P450scc|Scc|cscc	cytochrome P450, family 11, subfamily a, polypeptide 1	protein-coding
E17HC_Atoh1_1_bam_peak_2566	chr4	133497002	133497467	+	59	NA	intron (NM_001081156, intron 1 of 1)	intron (NM_001081156, intron 1 of 1)	1316	NM_001081156	69539	Mm.151594	NM_001081156	ENSMUSG00000056596	Trnp1	2300002D11Rik|Trnp	TMF1-regulated nuclear protein 1	protein-coding
E17HC_Atoh1_1_bam_peak_2517	chr4	119462719	119463346	+	59	NA	Intergenic	Intergenic	29566	NM_177572	194237	Mm.206201	NM_177572	ENSMUSG00000048899	Rimkla	B930030J24|NAAGS|NAAGS-II|Rimk	ribosomal modification protein rimK-like family member A	protein-coding
E17HC_Atoh1_1_bam_peak_3543	chr8	122793858	122794495	+	59	NA	intron (NM_144932, intron 6 of 9)	intron (NM_144932, intron 6 of 9)	18690	NM_144932	257633	Mm.334875	NM_144932	ENSMUSG00000015016	Acsf3	BB101783	acyl-CoA synthetase family member 3	protein-coding
E17HC_Atoh1_1_bam_peak_367	chr10	70059900	70060617	+	59	NA	Intergenic	Intergenic	-36863	NM_001111121	76551	Mm.281741	NM_001111121	ENSMUSG00000048701	Ccdc6	2810012H18Rik|AA536681|AA960498|AW061011	coiled-coil domain containing 6	protein-coding
E17HC_Atoh1_1_bam_peak_645	chr11	88445713	88446571	+	59	NA	intron (NM_054043, intron 7 of 13)	intron (NM_054043, intron 7 of 13)	93369	NR_039545	100628571		NR_039545	ENSMUSG00000092985	Mir378b	mir-378b|mmu-mir-378b	microRNA 378b	ncRNA
E17HC_Atoh1_1_bam_peak_409	chr10	84111320	84112102	+	59	NA	Intergenic	Intergenic	-11014	NR_152790	102637349	Mm.402869	NR_152790	ENSMUSG00000111049	Gm34184	-	predicted gene, 34184	ncRNA
E17HC_Atoh1_1_bam_peak_1251	chr15	42606548	42607040	+	59	NA	intron (NM_001286062, intron 1 of 8)	intron (NM_001286062, intron 1 of 8)	70183	NM_009640	11600	Mm.309336	NM_009640	ENSMUSG00000022309	Angpt1	1110046O21Rik|Ang-1|Ang1	angiopoietin 1	protein-coding
E17HC_Atoh1_1_bam_peak_2049	chr2	104457946	104458745	+	59	NA	intron (NM_010434, intron 2 of 15)	intron (NM_010434, intron 2 of 15)	-29405	NR_035432	100316678		NR_035432	ENSMUSG00000084516	Mir1902	Mirn1902|mmu-mir-1902	microRNA 1902	ncRNA
E17HC_Atoh1_1_bam_peak_2977	chr6	88841480	88842454	+	59	NA	promoter-TSS (NR_045880)	promoter-TSS (NR_045880)	-32	NM_001362152	80283	Mm.166858	NM_030251	ENSMUSG00000030083	Abtb1	AI847549|BC003234|BPOZ|EF1ABP	ankyrin repeat and BTB (POZ) domain containing 1	protein-coding
E17HC_Atoh1_1_bam_peak_974	chr13	45213283	45213864	+	59	NA	Intergenic	Intergenic	-176169	NM_153789	218203	Mm.212855	NM_153789	ENSMUSG00000038175	Mylip	9430057C20Rik|Mir	myosin regulatory light chain interacting protein	protein-coding
E17HC_Atoh1_1_bam_peak_3664	chr9	64523036	64523623	+	59	NA	intron (NM_172522, intron 4 of 22)	intron (NM_172522, intron 4 of 22)	137703	NM_172522	214058	Mm.127721	NM_172522	ENSMUSG00000036466	Megf11	2410080H04Rik|D130061K05	multiple EGF-like-domains 11	protein-coding
E17HC_Atoh1_1_bam_peak_118	chr1	85981888	85982294	+	59	NA	Intergenic	Tigger8|DNA|TcMar-Tigger	-21036	NM_001033290	227326	Mm.244158	NM_001033290	ENSMUSG00000049608	Gpr55	CTFL|Gm218|Lpir1	G protein-coupled receptor 55	protein-coding
E17HC_Atoh1_1_bam_peak_2522	chr4	120282651	120283366	+	59	NA	intron (NM_194060, intron 1 of 1)	intron (NM_194060, intron 1 of 1)	4253	NM_194060	329934	Mm.277090	NM_194060	ENSMUSG00000052135	Foxo6	-	forkhead box O6	protein-coding
E17HC_Atoh1_1_bam_peak_305	chr10	7623685	7624158	+	59	NA	3' UTR (NM_001359742, exon 6 of 6)	3' UTR (NM_001359742, exon 6 of 6)	34121	NM_001359743	237253	Mm.206759	NM_172784	ENSMUSG00000019796	Lrp11	1700034J19Rik|6330533B21|9830160H19Rik	low density lipoprotein receptor-related protein 11	protein-coding
E17HC_Atoh1_1_bam_peak_2035	chr2	91904564	91905220	+	59	NA	intron (NM_001080754, intron 16 of 18)	intron (NM_001080754, intron 16 of 18)	-17297	NM_007699	12672	Mm.330405	NM_007699	ENSMUSG00000040495	Chrm4	Chrm-4|M4	cholinergic receptor, muscarinic 4	protein-coding
E17HC_Atoh1_1_bam_peak_618	chr11	80052240	80052993	+	59	NA	intron (NM_018776, intron 6 of 7)	intron (NM_018776, intron 6 of 7)	28375	NM_001277106	54394	Mm.272093	NM_018776	ENSMUSG00000017561	Crlf3	BB164954|Creme9|Cytor4	cytokine receptor-like factor 3	protein-coding
E17HC_Atoh1_1_bam_peak_2969	chr6	85451179	85451941	+	59	NA	promoter-TSS (NM_007638)	promoter-TSS (NM_007638)	55	NM_007638	12468	Mm.289900	NM_007638	ENSMUSG00000030007	Cct7	AA408524|AL022769|Ccth|Cctz	chaperonin containing Tcp1, subunit 7 (eta)	protein-coding
E17HC_Atoh1_1_bam_peak_723	chr11	114795124	114795841	+	59	NA	intron (NM_028055, intron 1 of 2)	intron (NM_028055, intron 1 of 2)	410	NM_028055	72014	Mm.38347	NM_028055	ENSMUSG00000000202	Btbd17	1500005I02Rik|Tango10a	BTB (POZ) domain containing 17	protein-coding
E17HC_Atoh1_1_bam_peak_1991	chr2	48414835	48415642	+	59	NA	Intergenic	Intergenic	-398871	NM_007396	11480	Mm.314338	NM_007396	ENSMUSG00000052155	Acvr2a	ActrIIa|Acvr2|TactrII	activin receptor IIA	protein-coding
E17HC_Atoh1_1_bam_peak_402	chr10	81631128	81631656	+	59	NA	intron (NM_027480, intron 2 of 19)	intron (NM_027480, intron 2 of 19)	2852	NM_027480	70615	Mm.304382	NM_027480	ENSMUSG00000054708	Ankrd24	4631433D01Rik|5730519E19Rik|D10Bur2e	ankyrin repeat domain 24	protein-coding
E17HC_Atoh1_1_bam_peak_3667	chr9	65214631	65215474	+	59	NA	intron (NM_177460, intron 1 of 6)	G-rich|Low_complexity|Low_complexity	362	NM_177460	214424	Mm.31129	NM_177460	ENSMUSG00000032392	Parp16	ARTD15|BC055447|C79952|PARP-16	poly (ADP-ribose) polymerase family, member 16	protein-coding
E17HC_Atoh1_1_bam_peak_1411	chr16	11253990	11255055	+	59	NA	promoter-TSS (NM_001130008)	promoter-TSS (NM_001130008)	-77	NR_035466	100316833		NR_035466	ENSMUSG00000088544	Mir1945	mir-1945|mmu-mir-1945	microRNA 1945	ncRNA
E17HC_Atoh1_1_bam_peak_1329	chr15	84182155	84182649	+	59	NA	intron (NM_054088, intron 7 of 7)	intron (NM_054088, intron 7 of 7)	-9838	NM_178614	68653	Mm.290725	NM_178614	ENSMUSG00000022437	Samm50	1110030L07Rik	SAMM50 sorting and assembly machinery component	protein-coding
E17HC_Atoh1_1_bam_peak_393	chr10	80622025	80622632	+	59	NA	promoter-TSS (NM_134002)	promoter-TSS (NM_134002)	-452	NM_134002	103236	Mm.29873	NM_134002	ENSMUSG00000003345	Csnk1g2	2810429I12Rik|AI463719	casein kinase 1, gamma 2	protein-coding
E17HC_Atoh1_1_bam_peak_2852	chr5	135239144	135239995	+	59	NA	intron (NM_011714, intron 15 of 18)	intron (NM_011714, intron 15 of 18)	11478	NM_010246	14371	Mm.6256	NM_010246	ENSMUSG00000049551	Fzd9	Fz9|mfz9	frizzled class receptor 9	protein-coding
E17HC_Atoh1_1_bam_peak_2424	chr4	48042915	48043481	+	59	NA	Intergenic	CpG	-2107	NM_001307989	18124	Mm.247261	NM_015743	ENSMUSG00000028341	Nr4a3	AI573420|CHN|CSMF|MINOR|NOR-1|Nor1|TEC	nuclear receptor subfamily 4, group A, member 3	protein-coding
E17HC_Atoh1_1_bam_peak_2249	chr3	51701317	51702312	+	59	NA	intron (NM_001004176, intron 2 of 4)	intron (NM_001004176, intron 2 of 4)	40635	NM_174995	211666	Mm.24679	NM_174995	ENSMUSG00000074604	Mgst2	GST2|MGST-II	microsomal glutathione S-transferase 2	protein-coding
E17HC_Atoh1_1_bam_peak_1638	chr17	56142091	56142789	+	59	NA	Intergenic	Intergenic	-2097	NM_001130456	20359	Mm.8029	NM_013662	ENSMUSG00000001227	Sema6b	Sema|Seman|VIb|semaZ	sema domain, transmembrane domain (TM), and cytoplasmic domain, (semaphorin) 6B	protein-coding
E17HC_Atoh1_1_bam_peak_813	chr12	54444275	54444741	+	59	NA	Intergenic	Intergenic	-53190	NR_033689	665239	Mm.26856	NR_033689		Gm7550	EG665239|Gm666	predicted gene 7550	ncRNA
[truncated: 2,179 more rows]

## Sheet: Atoh1 and Gfi1 cobind loci
PeakID (cmd=annotatePeaks.pl E17Atoh1P1Gfi1onlyp01overlap.bed mm10)	Chr	Start	End	Strand	Peak Score	Focus Ratio/Region Size	Annotation	Detailed Annotation	Distance to TSS	Nearest PromoterID	Entrez ID	Nearest Unigene	Nearest Refseq	Nearest Ensembl	Gene Name	Gene Alias	Gene Description	Gene Type
[truncated: 386 more rows]
